# Supplementary material for: Natural Hazards in a Changing World: A Case for Ecosystem-Based Management
Source: PLoS One. 2014 May 7;9(5):e95942. doi: 10.1371/journal.pone.0095942 (PMC4012988; doi:10.1371/journal.pone.0095942)
Supplement: Dataset S1 — Climate model data used in the natural hazard models for the period 1961–2050, which included daily data for rainfall in mm over a 0.5° latitude×0.5° longitude grid cell (Rain), maximum temperature in °C (MaxT), wind speed in km/h (Wind), and percentage relative humidity (RH). (XLSX) [file pone.0095942.s003.xlsx]

## Sheet: n_McA_33752225
	X	Year	Month	Day	MaxT	RH	Wind	Rain	n_days	KBDI	McArtDI	FDI	newdate	yeardec
1	1	1961	1	1	33.7	12	36.4	0	1	3.2	6.5	38.4	1961-01-01	1961
2	2	1961	1	2	33.6	16	27.7	7.7	0	3.8	2	8.7	1961-01-02	1961.01
3	3	1961	1	3	21	68	37.1	4.4	0	0.2	2.9	1.7	1961-01-03	1961.01
4	4	1961	1	4	27.8	28	34.6	0	1	2	6.4	17.2	1961-01-04	1961.01
5	5	1961	1	5	31.5	16	13	0	2	4.6	6.2	17.4	1961-01-05	1961.01
6	6	1961	1	6	32.6	20	29.2	0.5	0	7.4	7	26.5	1961-01-06	1961.02
7	7	1961	1	7	26.3	40	22.3	2.3	0	8.9	4.5	5.8	1961-01-07	1961.02
8	8	1961	1	8	25.8	27	20.5	0	1	10.3	6.9	13	1961-01-08	1961.02
9	9	1961	1	9	25.3	32	9.7	0.7	0	11.6	6.9	8.3	1961-01-09	1961.03
10	10	1961	1	10	22.2	37	52.2	4.9	0	12	3	7.5	1961-01-10	1961.03
11	11	1961	1	11	16.5	54	27	2.8	0	9.6	4.1	2.6	1961-01-11	1961.03
12	12	1961	1	12	22.6	32	18.4	0.6	0	10	7	9.4	1961-01-12	1961.03
13	13	1961	1	13	22.8	41	24.1	6.3	0	4.6	2.4	2.8	1961-01-13	1961.04
14	14	1961	1	14	24.3	33	12.6	0.2	0	5.6	7.7	9.4	1961-01-14	1961.04
15	15	1961	1	15	28.2	26	16.6	0.3	0	7.2	7.5	14.5	1961-01-15	1961.04
16	16	1961	1	16	26.2	25	22.7	0	1	8.6	6.8	14.9	1961-01-16	1961.04
17	17	1961	1	17	27.3	17	6.1	0	2	10.3	6.6	13.4	1961-01-17	1961.05
18	18	1961	1	18	32.1	14	20.9	0	3	12.9	6.6	24.7	1961-01-18	1961.05
19	19	1961	1	19	35.9	11	14.4	0	4	16.6	6.7	26.9	1961-01-19	1961.05
20	20	1961	1	20	31.7	28	30.2	0.1	0	19.1	9	24.8	1961-01-20	1961.05
21	21	1961	1	21	28.4	36	29.9	0.5	0	20.8	7.9	14.8	1961-01-21	1961.06
22	22	1961	1	22	33.8	20	31.7	0.3	0	23.7	8.7	35.1	1961-01-22	1961.06
23	23	1961	1	23	27.8	40	40.7	0.6	0	25.3	7.9	16.2	1961-01-23	1961.06
24	24	1961	1	24	37.8	12	31	0.2	0	29.5	9.4	56.1	1961-01-24	1961.07
25	25	1961	1	25	29.5	32	25.2	1.5	0	31.3	6.4	13.1	1961-01-25	1961.07
26	26	1961	1	26	29.3	20	36	0	1	33.1	8.3	32.6	1961-01-26	1961.07
27	27	1961	1	27	37.5	10	33.8	0	2	37	8.1	56.7	1961-01-27	1961.07
28	28	1961	1	28	26	33	25.2	0.8	0	38.2	8.2	14.3	1961-01-28	1961.08
29	29	1961	1	29	27	25	26.3	0	1	39.5	8.7	20.8	1961-01-29	1961.08
30	30	1961	1	30	32.1	20	25.2	0	2	41.8	8.4	27.7	1961-01-30	1961.08
31	31	1961	1	31	36.1	19	30.6	0	3	45	8.4	38.1	1961-01-31	1961.08
32	32	1961	2	1	36.1	20	24.8	8.9	0	44.3	2.5	9.4	1961-02-01	1961.09
33	33	1961	2	2	24.4	67	16.9	10.8	0	34.5	2	0.8	1961-02-02	1961.09
34	34	1961	2	3	24.9	53	7.6	9.8	0	25.8	2	1.1	1961-02-03	1961.09
35	35	1961	2	4	21	62	35.6	0.9	0	25.6	7.2	5	1961-02-04	1961.1
36	36	1961	2	5	21.3	36	18.4	1.1	0	25.3	6.8	7.7	1961-02-05	1961.1
37	37	1961	2	6	25.5	31	27	0	1	26.5	7.9	15	1961-02-06	1961.1
38	38	1961	2	7	31.1	21	23.4	0.3	0	28.7	9	26.4	1961-02-07	1961.1
39	39	1961	2	8	27.6	29	25.9	0.4	0	30.2	8.8	18.8	1961-02-08	1961.11
40	40	1961	2	9	26.6	26	27.4	0	1	31.6	8.2	19.6	1961-02-09	1961.11
41	41	1961	2	10	29.1	26	38.9	0	2	33.3	7.9	26.8	1961-02-10	1961.11
42	42	1961	2	11	28.2	36	41.4	0.3	0	34.8	9.4	22.9	1961-02-11	1961.11
43	43	1961	2	12	29.4	36	38.5	0.4	0	36.6	9.2	21.7	1961-02-12	1961.12
44	44	1961	2	13	33.1	24	16.9	0.1	0	39.1	10	24.3	1961-02-13	1961.12
45	45	1961	2	14	35.9	22	25.9	0	1	42.3	8.8	31.4	1961-02-14	1961.12
46	46	1961	2	15	40.5	10	20.5	4.1	0	47.2	4.4	24.8	1961-02-15	1961.12
47	47	1961	2	16	35.7	17	18.7	4.2	0	47	4.3	15.4	1961-02-16	1961.13
48	48	1961	2	17	22.7	28	25.2	0.8	0	47	8.7	16	1961-02-17	1961.13
49	49	1961	2	18	30.7	15	29.5	0	1	48.8	9.2	37.9	1961-02-18	1961.13
50	50	1961	2	19	38.6	11	31.7	1.6	0	52.7	7.3	47.6	1961-02-19	1961.14
51	51	1961	2	20	27.3	33	23	1	0	54	8.6	14.5	1961-02-20	1961.14
52	52	1961	2	21	22.9	47	19.1	1.3	0	54.8	7.9	6.7	1961-02-21	1961.14
53	53	1961	2	22	25.4	36	25.9	0.5	0	55.8	10	15.3	1961-02-22	1961.14
54	54	1961	2	23	25.6	43	31.7	2.2	0	55.3	6.4	9.2	1961-02-23	1961.15
55	55	1961	2	24	23.9	51	40.3	2.5	0	53.6	6	7.5	1961-02-24	1961.15
56	56	1961	2	25	25.6	49	38.9	9.3	0	45.4	2.4	3.3	1961-02-25	1961.15
57	57	1961	2	26	19.3	93	33.1	18.1	0	27.8	1.2	0.3	1961-02-26	1961.15
58	58	1961	2	27	20.3	82	23.4	11.2	0	17.3	1.7	0.4	1961-02-27	1961.16
59	59	1961	2	28	24	44	13.7	0	1	18.4	7.4	6.3	1961-02-28	1961.16
60	60	1961	3	1	25.6	39	26.6	0	2	19.6	7.1	10.3	1961-03-01	1961.16
61	61	1961	3	2	23.4	30	20.2	0	3	20.7	7	10.9	1961-03-02	1961.17
62	62	1961	3	3	27.5	35	36.4	0.4	0	22.2	8.3	17.9	1961-03-03	1961.17
63	63	1961	3	4	25.2	58	45	4.3	0	23.4	3.6	4.1	1961-03-04	1961.17
64	64	1961	3	5	23.1	76	45.4	6.7	0	18.1	2.5	1.4	1961-03-05	1961.17
65	65	1961	3	6	23.8	70	39.6	11.4	0	7.7	1.5	1	1961-03-06	1961.18
66	66	1961	3	7	19.9	91	40.3	10.5	0	0	1.5	0.4	1961-03-07	1961.18
67	67	1961	3	8	19.6	86	25.9	8.8	0	0	1.8	0.4	1961-03-08	1961.18
68	68	1961	3	9	24.8	53	8.3	0	1	1.3	6.4	3.5	1961-03-09	1961.18
69	69	1961	3	10	21.6	64	23.4	2.9	0	2.2	3.7	1.8	1961-03-10	1961.19
70	70	1961	3	11	19.2	79	29.9	4	0	1	3.1	1	1961-03-11	1961.19
71	71	1961	3	12	24.1	52	37.4	0	1	2.2	6.4	7.1	1961-03-12	1961.19
72	72	1961	3	13	28.4	50	20.5	5	0	4.1	2.7	2.6	1961-03-13	1961.2
73	73	1961	3	14	24.4	35	31	1.3	0	4.1	5.4	9.7	1961-03-14	1961.2
74	74	1961	3	15	20.1	41	41	0	1	4.9	6.6	10.4	1961-03-15	1961.2
75	75	1961	3	16	34	22	25.2	0.2	0	8.1	7.9	25.8	1961-03-16	1961.2
76	76	1961	3	17	24.5	42	32.8	4.3	0	9.3	3.2	4.6	1961-03-17	1961.21
77	77	1961	3	18	14.7	91	46.8	13.4	0	0	1.2	0.3	1961-03-18	1961.21
78	78	1961	3	19	19.8	87	38.5	11.3	0	0	1.4	0.4	1961-03-19	1961.21
79	79	1961	3	20	19.4	87	41.8	9.8	0	0	1.6	0.5	1961-03-20	1961.21
80	80	1961	3	21	22.6	77	28.8	7.2	0	0	2	0.8	1961-03-21	1961.22
81	81	1961	3	22	26.5	72	23	3	0	0	3.6	1.6	1961-03-22	1961.22
82	82	1961	3	23	24.3	66	16.2	0.3	0	0.9	7.1	3	1961-03-23	1961.22
83	83	1961	3	24	22.8	67	28.8	1.6	0	0.4	4.8	2.5	1961-03-24	1961.23
84	84	1961	3	25	23.3	68	21.2	2.6	0	0	3.9	1.7	1961-03-25	1961.23
85	85	1961	3	26	22.8	73	21.2	5.4	0	0	2.5	0.9	1961-03-26	1961.23
86	86	1961	3	27	22.8	54	23	0	1	1	6.3	4.6	1961-03-27	1961.23
87	87	1961	3	28	24.3	39	39.2	0	2	2.3	6.1	11.2	1961-03-28	1961.24
88	88	1961	3	29	32.3	25	38.5	0	3	5.1	6.1	23.5	1961-03-29	1961.24
89	89	1961	3	30	26.2	32	18	0	4	6.5	6.2	9.4	1961-03-30	1961.24
90	90	1961	3	31	26.6	35	18.7	0.3	0	8.1	7.6	10.7	1961-03-31	1961.24
91	91	1961	4	1	17.9	67	36	2.3	0	8.6	4.5	2.3	1961-04-01	1961.25
92	92	1961	4	2	24.2	50	16.2	0.4	0	9.8	7.4	5.5	1961-04-02	1961.25
93	93	1961	4	3	25.6	46	19.4	0.3	0	11.1	7.8	7.4	1961-04-03	1961.25
94	94	1961	4	4	27.2	42	24.8	0.4	0	12.7	7.6	10.1	1961-04-04	1961.26
95	95	1961	4	5	29.4	26	10.4	0.6	0	14.7	7.3	12.6	1961-04-05	1961.26
96	96	1961	4	6	28.3	24	18.7	0.2	0	16.4	8.5	18.3	1961-04-06	1961.26
97	97	1961	4	7	33.1	17	26.6	0	1	19.2	7.4	29.8	1961-04-07	1961.26
98	98	1961	4	8	31.7	16	17.6	0	2	21.7	7.2	22.5	1961-04-08	1961.27
99	99	1961	4	9	22.9	48	28.1	0.8	0	22.6	7.3	7.2	1961-04-09	1961.27
100	100	1961	4	10	17	87	36	8.3	0	19	2.2	0.6	1961-04-10	1961.27
101	101	1961	4	11	18.9	89	28.8	10.6	0	9	1.6	0.4	1961-04-11	1961.28
102	102	1961	4	12	17	86	22.7	8.8	0	0.7	1.8	0.3	1961-04-12	1961.28
103	103	1961	4	13	18.2	60	17.3	0.1	0	1.1	7.7	3.3	1961-04-13	1961.28
104	104	1961	4	14	21	44	36	0.4	0	1.6	6.9	8.9	1961-04-14	1961.28
105	105	1961	4	15	20.6	60	35.6	5.8	0	0	2.4	1.7	1961-04-15	1961.29
106	106	1961	4	16	18.1	67	14.8	0	1	0.6	6.3	2	1961-04-16	1961.29
107	107	1961	4	17	22	56	14.4	0	2	1.5	6.1	3.2	1961-04-17	1961.29
108	108	1961	4	18	18.1	62	28.1	1.5	0	2.1	5	2.6	1961-04-18	1961.29
109	109	1961	4	19	19.2	34	11.9	0	1	2.7	6.4	6.3	1961-04-19	1961.3
110	110	1961	4	20	22.7	22	18.7	0	2	3.8	6.2	12.2	1961-04-20	1961.3
111	111	1961	4	21	29.8	26	31.3	1.7	0	5.9	5	14.3	1961-04-21	1961.3
112	112	1961	4	22	27.7	30	29.5	1.9	0	7.6	4.8	11	1961-04-22	1961.31
113	113	1961	4	23	27	25	22.3	0	1	9.2	6.8	15.2	1961-04-23	1961.31
114	114	1961	4	24	21	42	25.2	0.2	0	10	8	8.5	1961-04-24	1961.31
115	115	1961	4	25	14.3	74	20.5	5.7	0	9.5	2.6	0.7	1961-04-25	1961.31
116	116	1961	4	26	12.9	76	28.8	9	0	0.7	1.7	0.5	1961-04-26	1961.32
117	117	1961	4	27	10.3	85	27	11.1	0	0	1.5	0.3	1961-04-27	1961.32
118	118	1961	4	28	14.3	78	30.2	4.2	0	0	3	0.8	1961-04-28	1961.32
119	119	1961	4	29	14.1	73	33.8	0	1	0.3	6.3	2.2	1961-04-29	1961.32
120	120	1961	4	30	24.5	46	20.2	0	2	1.6	6.1	5.6	1961-04-30	1961.33
121	121	1961	5	1	18.7	72	13.7	3.3	0	2.2	3.5	0.9	1961-05-01	1961.33
122	122	1961	5	2	20	61	6.5	0.3	0	2.9	7.2	2.5	1961-05-02	1961.33
123	123	1961	5	3	19.2	56	23.4	0.6	0	3.6	6.6	3.9	1961-05-03	1961.34
124	124	1961	5	4	17.6	77	40	0.3	0	4.1	7.3	3	1961-05-04	1961.34
125	125	1961	5	5	21.2	65	22	0.3	0	4.9	7.4	3.3	1961-05-05	1961.34
126	126	1961	5	6	21.4	63	26.6	8.3	0	0	1.8	1	1961-05-06	1961.34
127	127	1961	5	7	18.3	73	22.7	7.1	0	0	2.1	0.7	1961-05-07	1961.35
128	128	1961	5	8	13.8	73	35.6	5.7	0	0	2.4	0.9	1961-05-08	1961.35
129	129	1961	5	9	16.5	70	40.7	0	1	0.5	6.3	3.2	1961-05-09	1961.35
130	130	1961	5	10	14.8	67	11.2	0	2	0.8	6	1.6	1961-05-10	1961.35
131	131	1961	5	11	15.7	62	14.4	0	3	1.2	5.9	2.1	1961-05-11	1961.36
132	132	1961	5	12	20.5	46	38.5	0	4	2	5.9	7.5	1961-05-12	1961.36
133	133	1961	5	13	17	55	27.4	0.1	0	2.5	7.8	4.9	1961-05-13	1961.36
134	134	1961	5	14	17.9	72	30.6	15.5	0	0	1.1	0.4	1961-05-14	1961.37
135	135	1961	5	15	19.2	74	57.2	6.7	0	0	2.2	1.5	1961-05-15	1961.37
136	136	1961	5	16	15.9	74	53.3	5.5	0	0	2.5	1.4	1961-05-16	1961.37
137	137	1961	5	17	14.5	71	52.6	0.2	0	0.1	7.3	4.4	1961-05-17	1961.37
138	138	1961	5	18	15.1	67	52.9	0	1	0.5	6.3	4.4	1961-05-18	1961.38
139	139	1961	5	19	12	86	10.1	12.3	0	0	1.3	0.2	1961-05-19	1961.38
140	140	1961	5	20	11.2	79	11.2	5.9	0	0	2.4	0.4	1961-05-20	1961.38
141	141	1961	5	21	12.6	70	10.8	0	1	0.2	6.3	1.4	1961-05-21	1961.38
142	142	1961	5	22	12.6	81	26.3	3.3	0	0.4	3.4	0.7	1961-05-22	1961.39
143	143	1961	5	23	12.3	77	12.6	0.6	0	0.7	6.4	1.1	1961-05-23	1961.39
144	144	1961	5	24	13.8	69	7.6	0	1	0.9	6.3	1.4	1961-05-24	1961.39
145	145	1961	5	25	14.4	73	10.1	0	2	1.3	6	1.3	1961-05-25	1961.39
146	146	1961	5	26	15.1	58	14	0	3	1.6	5.9	2.3	1961-05-26	1961.4
147	147	1961	5	27	14.5	76	12.2	0.3	0	2	7.2	1.4	1961-05-27	1961.4
148	148	1961	5	28	15.9	56	11.9	0.1	0	2.4	7.8	3.2	1961-05-28	1961.4
149	149	1961	5	29	17.3	58	14	0	1	2.9	6.4	2.8	1961-05-29	1961.41
150	150	1961	5	30	18	53	18.7	0	2	3.4	6.2	3.6	1961-05-30	1961.41
151	151	1961	5	31	16.4	62	29.9	0	3	3.9	6.1	3.1	1961-05-31	1961.41
152	152	1961	6	1	11.5	80	20.2	0.7	0	4	6.4	1.2	1961-06-01	1961.41
153	153	1961	6	2	12.3	56	30.6	0	1	4.2	6.5	3.7	1961-06-02	1961.42
154	154	1961	6	3	13.3	51	20.5	0	2	4.5	6.2	3.4	1961-06-03	1961.42
155	155	1961	6	4	13.3	48	19.1	0	3	4.7	6.1	3.5	1961-06-04	1961.42
156	156	1961	6	5	14.1	60	17.6	0	4	5	6.1	2.4	1961-06-05	1961.42
157	157	1961	6	6	16.5	44	23	0	5	5.5	6.1	4.9	1961-06-06	1961.43
158	158	1961	6	7	14.3	48	20.5	0.8	0	5.8	6.3	4	1961-06-07	1961.43
159	159	1961	6	8	19.5	29	43.2	0	1	6.5	6.7	16.3	1961-06-08	1961.43
160	160	1961	6	9	15.5	60	50.8	1.5	0	6.8	5.3	4.6	1961-06-09	1961.44
161	161	1961	6	10	14.8	54	41.4	0	1	7.2	6.7	5.6	1961-06-10	1961.44
162	162	1961	6	11	16.5	53	50.4	0	2	7.6	6.4	7.3	1961-06-11	1961.44
163	163	1961	6	12	19.8	18	52.6	0	3	8.3	6.3	28.2	1961-06-12	1961.44
164	164	1961	6	13	19.7	27	33.8	1	0	9	6.1	13.1	1961-06-13	1961.45
165	165	1961	6	14	17.7	47	37.1	0.1	0	9.5	8.3	8.7	1961-06-14	1961.45
166	166	1961	6	15	18.2	35	37.4	0	1	10.1	6.9	11.3	1961-06-15	1961.45
167	167	1961	6	16	22.2	22	40	0.2	0	11	8.1	25.7	1961-06-16	1961.45
168	168	1961	6	17	23.4	16	59.4	0	1	12	7	44.2	1961-06-17	1961.46
169	169	1961	6	18	22.2	16	32.4	0	2	12.9	6.7	21.8	1961-06-18	1961.46
170	170	1961	6	19	14.6	51	10.1	0	3	13.3	6.6	3	1961-06-19	1961.46
171	171	1961	6	20	15.6	54	8.6	0	4	13.6	6.5	2.6	1961-06-20	1961.47
172	172	1961	6	21	16	48	7.2	0	5	14	6.5	3.2	1961-06-21	1961.47
173	173	1961	6	22	15.1	46	8.6	0	6	14.4	6.5	3.4	1961-06-22	1961.47
174	174	1961	6	23	16.8	44	42.1	0.1	0	14.8	8.7	11.2	1961-06-23	1961.47
175	175	1961	6	24	23.9	20	42.8	0	1	15.9	7.2	27.3	1961-06-24	1961.48
176	176	1961	6	25	21	29	24.8	0	2	16.7	6.9	11.6	1961-06-25	1961.48
177	177	1961	6	26	21.5	26	35.6	0	3	17.5	6.8	16.6	1961-06-26	1961.48
178	178	1961	6	27	16.8	47	19.1	0	4	17.9	6.8	4.6	1961-06-27	1961.48
179	179	1961	6	28	16	53	26.3	0.6	0	18.3	7.5	4.8	1961-06-28	1961.49
180	180	1961	6	29	10.9	56	22	0.3	0	18.4	8.3	3.7	1961-06-29	1961.49
181	181	1961	6	30	11.2	54	15.5	0	1	18.6	7.4	3	1961-06-30	1961.49
182	182	1961	7	1	13.8	37	17.3	0.9	0	18.8	6.9	5.6	1961-07-01	1961.5
183	183	1961	7	2	12.2	55	14.8	0	1	19	7.4	3	1961-07-02	1961.5
184	184	1961	7	3	12.5	37	36	0	2	19.2	7.1	8.6	1961-07-03	1961.5
185	185	1961	7	4	19.2	28	40	0.2	0	19.8	8.7	20.1	1961-07-04	1961.5
186	186	1961	7	5	13.8	48	27.7	0.2	0	20.1	8.7	6.4	1961-07-05	1961.51
187	187	1961	7	6	17.1	26	36	0	1	20.5	7.5	16	1961-07-06	1961.51
188	188	1961	7	7	14.1	44	38.2	0	2	20.8	7.2	7.7	1961-07-07	1961.51
189	189	1961	7	8	12.3	38	22.3	0	3	21	7	6	1961-07-08	1961.52
190	190	1961	7	9	13.8	18	20.5	0	4	21.2	7	12.2	1961-07-09	1961.52
191	191	1961	7	10	13.3	37	36.7	0.9	0	21.5	7	8.9	1961-07-10	1961.52
192	192	1961	7	11	11.2	37	34.6	0	1	21.6	7.6	8.8	1961-07-11	1961.52
193	193	1961	7	12	13.8	25	36.4	0	2	21.9	7.2	14.2	1961-07-12	1961.53
194	194	1961	7	13	9.5	62	28.4	4.1	0	22	3.6	1.4	1961-07-13	1961.53
195	195	1961	7	14	9.8	58	15.8	0.1	0	22.1	9.2	3.1	1961-07-14	1961.53
196	196	1961	7	15	11.8	55	7.9	0.1	0	22.2	9.2	3.1	1961-07-15	1961.53
197	197	1961	7	16	13.3	60	19.8	0.3	0	22.5	8.6	3.4	1961-07-16	1961.54
198	198	1961	7	17	14.5	66	16.2	1.1	0	22.1	6.7	2.1	1961-07-17	1961.54
199	199	1961	7	18	19.6	45	36	0	1	22.7	7.6	9	1961-07-18	1961.54
200	200	1961	7	19	18.6	44	13.3	0.8	0	23.3	7.3	5.1	1961-07-19	1961.55
201	201	1961	7	20	14.9	56	41	4.4	0	23.5	3.5	2.8	1961-07-20	1961.55
202	202	1961	7	21	9.4	62	41.4	0.5	0	23.1	8	4.3	1961-07-21	1961.55
203	203	1961	7	22	12.4	42	25.6	0	1	23.3	7.7	6.2	1961-07-22	1961.55
204	204	1961	7	23	13.2	44	18.7	0	2	23.5	7.3	4.9	1961-07-23	1961.56
205	205	1961	7	24	16.2	30	22.7	0	3	23.9	7.2	9.4	1961-07-24	1961.56
206	206	1961	7	25	18.5	43	49.7	2.1	0	24.4	5.3	8.9	1961-07-25	1961.56
207	207	1961	7	26	17.4	45	17.3	0.3	0	24.9	8.7	6.2	1961-07-26	1961.56
208	208	1961	7	27	15.5	64	11.9	1	0	25.2	7	2.2	1961-07-27	1961.57
209	209	1961	7	28	17.1	45	10.1	0.1	0	25.6	9.5	5.5	1961-07-28	1961.57
210	210	1961	7	29	17.5	41	19.1	0	1	26.1	7.8	6.7	1961-07-29	1961.57
211	211	1961	7	30	18.3	28	14.4	0	2	26.6	7.5	9.2	1961-07-30	1961.58
212	212	1961	7	31	19.4	24	20.9	0	3	27.2	7.4	12.7	1961-07-31	1961.58
213	213	1961	8	1	22.4	21	13	0	4	28.1	7.4	12.8	1961-08-01	1961.58
214	214	1961	8	2	22.7	17	42.1	0	5	28.9	7.4	29.1	1961-08-02	1961.58
215	215	1961	8	3	14.6	43	64.1	1.6	0	29.2	6.2	12.6	1961-08-03	1961.59
216	216	1961	8	4	22.7	18	53.3	0	1	30.1	8.1	40.7	1961-08-04	1961.59
217	217	1961	8	5	27.3	11	43.9	0	2	31.6	7.8	47	1961-08-05	1961.59
218	218	1961	8	6	27.8	8	38.9	0	3	33.1	7.7	47	1961-08-06	1961.59
219	219	1961	8	7	20.9	24	23	0.8	0	33.8	7.9	15.2	1961-08-07	1961.6
220	220	1961	8	8	8.8	82	27.4	4.3	0	33.8	3.9	0.7	1961-08-08	1961.6
221	221	1961	8	9	16	49	41.4	4.3	0	29.8	3.7	4	1961-08-09	1961.6
222	222	1961	8	10	12.5	62	24.8	1.5	0	28.5	6.3	2.5	1961-08-10	1961.61
223	223	1961	8	11	14.4	50	39.2	0	1	28.8	8	7.3	1961-08-11	1961.61
224	224	1961	8	12	18	45	27	0	2	29.3	7.7	6.9	1961-08-12	1961.61
225	225	1961	8	13	19	40	10.8	0	3	29.8	7.5	5.8	1961-08-13	1961.61
226	226	1961	8	14	17.3	42	17.6	0.4	0	30.3	8.8	7	1961-08-14	1961.62
227	227	1961	8	15	11.7	57	23	0.9	0	30.4	7.5	3.3	1961-08-15	1961.62
228	228	1961	8	16	16.6	29	20.5	0	1	30.8	8.1	10.4	1961-08-16	1961.62
229	229	1961	8	17	25.4	15	20.9	0	2	32	7.8	22.2	1961-08-17	1961.62
230	230	1961	8	18	19.3	26	59	0	3	32.6	7.7	30	1961-08-18	1961.63
231	231	1961	8	19	9	52	52.6	3.2	0	32.6	4.6	4.4	1961-08-19	1961.63
232	232	1961	8	20	13.2	44	31	0	1	32.9	8.3	7.2	1961-08-20	1961.63
233	233	1961	8	21	19.3	14	22	0	2	33.4	7.9	19.5	1961-08-21	1961.63
234	234	1961	8	22	17	34	34.9	0	3	33.8	7.8	12.1	1961-08-22	1961.64
235	235	1961	8	23	15.1	31	14.4	0	4	34.1	7.7	7.8	1961-08-23	1961.64
236	236	1961	8	24	16.9	35	42.1	1.8	0	34.5	6.1	10.9	1961-08-24	1961.64
237	237	1961	8	25	12.8	44	28.1	2.6	0	34.7	5.2	4.2	1961-08-25	1961.65
238	238	1961	8	26	14.2	42	11.5	0	1	35	8.4	5.3	1961-08-26	1961.65
239	239	1961	8	27	20.8	13	12.6	0	2	35.7	8	17.5	1961-08-27	1961.65
240	240	1961	8	28	19.6	32	24.1	0	3	36.2	7.9	11	1961-08-28	1961.65
241	241	1961	8	29	24.3	18	14.4	0	4	37.3	7.9	16.5	1961-08-29	1961.66
242	242	1961	8	30	19.3	22	28.8	1.8	0	37.8	6.3	13.8	1961-08-30	1961.66
243	243	1961	8	31	19.8	24	15.1	0	1	38.4	8.6	13	1961-08-31	1961.66
244	244	1961	9	1	17.3	42	45	1.7	0	38.8	6.5	9.7	1961-09-01	1961.66
245	245	1961	9	2	10.3	62	28.1	7.1	0	35.2	2.8	1.1	1961-09-02	1961.67
246	246	1961	9	3	10.3	80	33.1	4.9	0	30.4	3.5	0.9	1961-09-03	1961.67
247	247	1961	9	4	12.4	70	25.6	1.3	0	29.3	6.7	2.1	1961-09-04	1961.67
248	248	1961	9	5	20.1	47	10.8	0	1	29.9	8.1	5	1961-09-05	1961.68
249	249	1961	9	6	20.6	50	18.4	0	2	30.6	7.7	5.3	1961-09-06	1961.68
250	250	1961	9	7	26.8	20	13.7	0.1	0	32	9.9	21.2	1961-09-07	1961.68
251	251	1961	9	8	21.5	27	25.6	0	1	32.7	8.2	15.4	1961-09-08	1961.68
252	252	1961	9	9	20.9	32	8.6	0	2	33.4	7.9	8.2	1961-09-09	1961.69
253	253	1961	9	10	22.2	25	13	0	3	34.2	7.8	11.6	1961-09-10	1961.69
254	254	1961	9	11	22.7	15	26.3	0	4	35.1	7.7	22.8	1961-09-11	1961.69
255	255	1961	9	12	21.9	19	37.1	0	5	35.8	7.7	24.7	1961-09-12	1961.69
256	256	1961	9	13	20.7	35	66.2	5.6	0	36	3.3	11.8	1961-09-13	1961.7
257	257	1961	9	14	11.9	44	23	1.4	0	34.7	6.8	4.7	1961-09-14	1961.7
258	258	1961	9	15	16.7	28	13	0	1	35.1	8.4	9.4	1961-09-15	1961.7
259	259	1961	9	16	18.6	20	12.2	0	2	35.6	8	12.5	1961-09-16	1961.71
260	260	1961	9	17	19.7	19	48.6	0	3	36.2	7.9	31.2	1961-09-17	1961.71
261	261	1961	9	18	23.3	19	47.2	0	4	37.1	7.9	33.9	1961-09-18	1961.71
262	262	1961	9	19	18.3	30	37.8	0.8	0	37.6	8.1	16.1	1961-09-19	1961.71
263	263	1961	9	20	14	28	19.8	0	1	37.8	8.6	10.3	1961-09-20	1961.72
264	264	1961	9	21	12.8	27	10.4	0	2	38	8.2	7.8	1961-09-21	1961.72
265	265	1961	9	22	15	26	43.2	3.4	0	38.3	4.6	10.8	1961-09-22	1961.72
266	266	1961	9	23	12.8	38	22.7	0	1	38.5	8.6	7.5	1961-09-23	1961.72
267	267	1961	9	24	24.2	5	16.2	0	2	39.5	8.2	29	1961-09-24	1961.73
268	268	1961	9	25	17.9	37	26.6	0	3	40	8.1	9.7	1961-09-25	1961.73
269	269	1961	9	26	20.6	34	43.2	0.1	0	40.6	10	20.9	1961-09-26	1961.73
270	270	1961	9	27	26.6	21	45.7	1	0	41.9	7.9	34.5	1961-09-27	1961.74
271	271	1961	9	28	29.6	15	21.6	2.7	0	43.6	5.4	17.9	1961-09-28	1961.74
272	272	1961	9	29	25.7	21	44.6	0	1	44.7	9	36.2	1961-09-29	1961.74
273	273	1961	9	30	22.6	30	31.7	0.3	0	45.5	10	19.9	1961-09-30	1961.74
274	274	1961	10	1	26.7	28	53.3	0.5	0	46.7	9.5	38.8	1961-10-01	1961.75
275	275	1961	10	2	30.5	25	29.2	8.8	0	44	2.5	7.4	1961-10-02	1961.75
276	276	1961	10	3	20.2	58	32	0.7	0	43.9	8.8	6.2	1961-10-03	1961.75
277	277	1961	10	4	34.7	15	22.7	0.1	0	46.6	10	40.8	1961-10-04	1961.76
278	278	1961	10	5	31.3	15	21.6	0	1	48.6	9.2	32.9	1961-10-05	1961.76
279	279	1961	10	6	27	20	18.7	0	2	49.8	8.8	21.2	1961-10-06	1961.76
280	280	1961	10	7	21.9	37	29.9	0.1	0	50.5	10	14.5	1961-10-07	1961.76
281	281	1961	10	8	22.7	39	28.8	0.5	0	51.3	9.8	13.5	1961-10-08	1961.77
282	282	1961	10	9	15.5	48	30.6	0.7	0	51.6	9.2	7.6	1961-10-09	1961.77
283	283	1961	10	10	24	18	26.6	0	1	52.5	9.4	26.2	1961-10-10	1961.77
284	284	1961	10	11	16.5	51	21.6	0.6	0	52.8	9.6	5.9	1961-10-11	1961.77
285	285	1961	10	12	20.6	35	28.4	0	1	53.4	9.5	14	1961-10-12	1961.78
286	286	1961	10	13	23.4	33	32.8	0.4	0	54.2	10	18.8	1961-10-13	1961.78
287	287	1961	10	14	20.4	21	32.8	0.3	0	54.8	10	25.7	1961-10-14	1961.78
288	288	1961	10	15	20.7	25	34.2	0	1	55.4	9.6	22.8	1961-10-15	1961.79
289	289	1961	10	16	32	7	38.5	0	2	57.4	9.3	65.9	1961-10-16	1961.79
290	290	1961	10	17	18.3	28	18.7	0.4	0	57.8	10	13.4	1961-10-17	1961.79
291	291	1961	10	18	20.3	24	19.8	0	1	58.4	9.8	16.6	1961-10-18	1961.79
292	292	1961	10	19	24.3	20	21.2	0	2	59.2	9.4	22	1961-10-19	1961.8
293	293	1961	10	20	35.3	10	32	1.8	0	61.9	7.3	45.7	1961-10-20	1961.8
294	294	1961	10	21	24.6	37	29.5	0.6	0	62.8	10	15.8	1961-10-21	1961.8
295	295	1961	10	22	22	31	22	0.3	0	63.4	10	15	1961-10-22	1961.8
296	296	1961	10	23	25	31	32	0.2	0	64.4	10	21	1961-10-23	1961.81
297	297	1961	10	24	30.9	12	33.5	0.1	0	66	10	51.8	1961-10-24	1961.81
298	298	1961	10	25	19	36	36.4	2.1	0	66.5	7	11.4	1961-10-25	1961.81
299	299	1961	10	26	18.8	40	50	0.2	0	66.7	10	19.2	1961-10-26	1961.82
300	300	1961	10	27	35.7	11	64.4	1	0	68.3	9.4	119.2	1961-10-27	1961.82
301	301	1961	10	28	31.3	8	22.3	0	1	70	10	45.3	1961-10-28	1961.82
302	302	1961	10	29	30.2	13	30.6	0.1	0	71.5	10	44.9	1961-10-29	1961.82
303	303	1961	10	30	17.8	63	22.7	0.2	0	71.9	10	4.4	1961-10-30	1961.83
304	304	1961	10	31	22.5	29	28.1	0.6	0	72.5	10	18.7	1961-10-31	1961.83
305	305	1961	11	1	26.4	18	27.7	0.1	0	73.5	10	30.9	1961-11-01	1961.83
306	306	1961	11	2	31.6	11	32.8	0	1	75.2	10	54	1961-11-02	1961.83
307	307	1961	11	3	20.6	40	24.5	2.1	0	75.7	7.4	8.4	1961-11-03	1961.84
308	308	1961	11	4	24.2	20	29.9	0	1	76.5	10	27.9	1961-11-04	1961.84
309	309	1961	11	5	25.9	32	45.4	0.4	0	77.4	10	28.9	1961-11-05	1961.84
310	310	1961	11	6	27.4	31	32.8	0.4	0	78.4	10	23.5	1961-11-06	1961.85
311	311	1961	11	7	30.3	23	19.4	0	1	79.9	10	25	1961-11-07	1961.85
312	312	1961	11	8	31.1	20	21.6	0	2	81.4	10	29.2	1961-11-08	1961.85
313	313	1961	11	9	32	18	17.3	0	3	83	10	29.9	1961-11-09	1961.85
314	314	1961	11	10	34.2	16	36.4	0.4	0	85	10	53.6	1961-11-10	1961.86
315	315	1961	11	11	18.3	76	43.2	6.9	0	83.2	3.8	1.8	1961-11-11	1961.86
316	316	1961	11	12	27.3	41	42.1	8.9	0	75.3	3	6.2	1961-11-12	1961.86
317	317	1961	11	13	25	77	39.2	28.7	0	47.4	0.9	0.5	1961-11-13	1961.86
318	318	1961	11	14	20.1	84	22.3	5.6	0	42.4	3.4	0.8	1961-11-14	1961.87
319	319	1961	11	15	15.7	88	53.6	9.3	0	33.4	2.2	0.8	1961-11-15	1961.87
320	320	1961	11	16	19.8	86	39.2	18.5	0	15.5	1.1	0.3	1961-11-16	1961.87
321	321	1961	11	17	19.5	86	28.4	6.4	0	9.7	2.4	0.6	1961-11-17	1961.88
322	322	1961	11	18	20	78	34.6	2.9	0	7.5	3.9	1.5	1961-11-18	1961.88
323	323	1961	11	19	18.1	83	32.8	6.1	0	2	2.3	0.7	1961-11-19	1961.88
324	324	1961	11	20	16.4	71	27.4	1.6	0	0.8	4.9	1.7	1961-11-20	1961.88
325	325	1961	11	21	24.7	27	29.9	0	1	2.1	6.4	14.7	1961-11-21	1961.89
326	326	1961	11	22	36.9	14	44.6	2.6	0	6.5	4.1	31.6	1961-11-22	1961.89
327	327	1961	11	23	24.6	32	15.5	0	1	7.7	6.7	9.3	1961-11-23	1961.89
328	328	1961	11	24	28.1	19	13.7	0	2	9.5	6.5	15.2	1961-11-24	1961.89
329	329	1961	11	25	27.7	23	29.5	0	3	11.2	6.5	18.8	1961-11-25	1961.9
330	330	1961	11	26	29.9	39	38.9	6.7	0	11.6	2.4	5.4	1961-11-26	1961.9
331	331	1961	11	27	15.1	65	30.2	3.5	0	8.5	3.6	1.6	1961-11-27	1961.9
332	332	1961	11	28	22.2	27	50.8	0	1	9.4	6.8	23.4	1961-11-28	1961.9
333	333	1961	11	29	26.8	32	33.8	0.8	0	10.9	6.6	15.1	1961-11-29	1961.91
334	334	1961	11	30	32.8	16	35.6	0	1	13.8	7.1	36.1	1961-11-30	1961.91
335	335	1961	12	1	25	28	26.3	1	0	15	6.5	13	1961-12-01	1961.91
336	336	1961	12	2	20	29	32.8	0	1	15.7	7.2	13.9	1961-12-02	1961.92
337	337	1961	12	3	21.5	31	31.3	0	2	16.5	6.9	12.9	1961-12-03	1961.92
338	338	1961	12	4	27.3	16	11.2	0	3	18.1	6.9	16	1961-12-04	1961.92
339	339	1961	12	5	34.2	5	30.2	0	4	21.2	7	47.3	1961-12-05	1961.92
340	340	1961	12	6	19	35	23.4	2.6	0	21.7	4.7	5.7	1961-12-06	1961.93
341	341	1961	12	7	23.3	28	36	0	1	22.7	7.6	18.7	1961-12-07	1961.93
342	342	1961	12	8	31	16	9	0	2	24.9	7.4	18.9	1961-12-08	1961.93
343	343	1961	12	9	31.4	15	33.5	0.1	0	27.2	9.6	44	1961-12-09	1961.93
344	344	1961	12	10	28.2	27	29.5	0	1	28.8	8	20.3	1961-12-10	1961.94
345	345	1961	12	11	27.2	40	41	4.4	0	30.2	3.7	7.6	1961-12-11	1961.94
346	346	1961	12	12	15	69	22.3	4.5	0	26.7	3.6	1.1	1961-12-12	1961.94
347	347	1961	12	13	22.2	30	26.6	0	1	27.6	7.9	13.9	1961-12-13	1961.95
348	348	1961	12	14	25.7	25	37.8	0	2	28.8	7.6	22.9	1961-12-14	1961.95
349	349	1961	12	15	30.6	24	24.8	0.6	0	30.9	8.3	22.6	1961-12-15	1961.95
350	350	1961	12	16	27.7	40	31.3	0.6	0	32.4	8.3	13.8	1961-12-16	1961.95
351	351	1961	12	17	28.1	21	17.6	0.6	0	33.9	8.4	19.7	1961-12-17	1961.96
352	352	1961	12	18	26.3	33	21.2	0.5	0	35.2	8.8	13.9	1961-12-18	1961.96
353	353	1961	12	19	29.5	23	33.1	0.1	0	37	10	32.8	1961-12-19	1961.96
354	354	1961	12	20	26.9	34	27.4	14.4	0	26.6	1.5	2.8	1961-12-20	1961.96
355	355	1961	12	21	19.3	63	22.7	6.6	0	20.6	2.6	1.2	1961-12-21	1961.97
356	356	1961	12	22	25	22	14.4	0	1	21.8	7.6	14.2	1961-12-22	1961.97
357	357	1961	12	23	28.4	16	23	0	2	23.5	7.3	23.8	1961-12-23	1961.97
358	358	1961	12	24	26.8	39	40	0.4	0	24.9	8.4	17.1	1961-12-24	1961.97
359	359	1961	12	25	28.8	38	39.6	8.6	0	22.7	2.2	5	1961-12-25	1961.98
360	360	1961	12	26	18.9	91	40.7	9.1	0	14.2	1.9	0.5	1961-12-26	1961.98
361	361	1961	12	27	25.4	49	36	0.6	0	14.9	7.3	9.3	1961-12-27	1961.98
362	362	1961	12	28	33.2	24	22.7	2.4	0	15.3	4.6	13.3	1961-12-28	1961.99
363	363	1961	12	29	21.9	73	38.5	8.2	0	8	2	1	1961-12-29	1961.99
364	364	1961	12	30	22.7	82	27.4	12.4	0	0	1.3	0.4	1961-12-30	1961.99
365	365	1961	12	31	20.8	63	25.9	3.8	0	0	3.1	1.7	1961-12-31	1961.99
366	366	1962	1	1	21.1	74	35.3	6.6	0	0	2.2	1	1962-01-01	1962
367	367	1962	1	2	19.5	78	34.9	6.7	0	0	2.2	0.8	1962-01-02	1962.01
368	368	1962	1	3	20.8	40	22.3	0	1	0.8	6.3	6.7	1962-01-03	1962.01
369	369	1962	1	4	24.4	35	16.9	0	2	2.1	6.1	7.7	1962-01-04	1962.01
370	370	1962	1	5	26.7	27	32.4	0	3	3.6	6.1	15.5	1962-01-05	1962.01
371	371	1962	1	6	31.6	14	14	0	4	6.2	6.1	18.8	1962-01-06	1962.02
372	372	1962	1	7	36.5	7	10.1	0	5	10.3	6.3	26.6	1962-01-07	1962.02
373	373	1962	1	8	36.5	9	14.8	4.9	0	14.3	3	13.8	1962-01-08	1962.02
374	374	1962	1	9	32.2	22	15.8	0.1	0	16.9	8.8	22.4	1962-01-09	1962.03
375	375	1962	1	10	31.7	24	21.2	0.4	0	19	8	21.2	1962-01-10	1962.03
376	376	1962	1	11	24.1	49	22.3	3.8	0	16.3	3.6	3.2	1962-01-11	1962.03
377	377	1962	1	12	20.7	60	36.7	3.7	0	13.4	3.6	2.7	1962-01-12	1962.03
378	378	1962	1	13	28.6	24	28.1	0	1	15.2	7.2	19.9	1962-01-13	1962.04
379	379	1962	1	14	31.7	16	14.8	0	2	17.7	7	20.5	1962-01-14	1962.04
380	380	1962	1	15	30.6	9	20.9	0.3	0	19.8	8.4	46.1	1962-01-15	1962.04
381	381	1962	1	16	29.1	9	24.1	0.6	0	21.7	7.7	43.4	1962-01-16	1962.04
382	382	1962	1	17	29.5	9	37.8	0	1	23.6	7.7	60.6	1962-01-17	1962.05
383	383	1962	1	18	34.9	9	23.4	2.6	0	26.8	4.9	33.1	1962-01-18	1962.05
384	384	1962	1	19	37.6	9	26.6	0	1	30.9	8.1	64.8	1962-01-19	1962.05
385	385	1962	1	20	31	9	17.3	0	2	33	7.9	40.3	1962-01-20	1962.05
386	386	1962	1	21	31.6	9	32.8	2.8	0	35.2	5	37.8	1962-01-21	1962.06
387	387	1962	1	22	22.3	9	29.9	0.6	0	36	8.6	43.9	1962-01-22	1962.06
388	388	1962	1	23	26.9	9	36.7	0	1	37.3	8.5	59.9	1962-01-23	1962.06
389	389	1962	1	24	30	9	37.8	4.9	0	39.2	3.7	29.8	1962-01-24	1962.07
390	390	1962	1	25	23.5	9	20.9	3.8	0	36.5	4.2	18.5	1962-01-25	1962.07
391	391	1962	1	26	28.2	9	9.7	0	1	38	8.6	33.4	1962-01-26	1962.07
392	392	1962	1	27	29.6	9	26.3	0	2	39.7	8.3	49.7	1962-01-27	1962.07
393	393	1962	1	28	32.4	9	34.6	2.9	0	42	5.1	41.7	1962-01-28	1962.08
394	394	1962	1	29	20.4	9	29.5	3.9	0	40.9	4.3	20.7	1962-01-29	1962.08
395	395	1962	1	30	27	9	32	0	1	42.3	8.8	55.7	1962-01-30	1962.08
396	396	1962	1	31	32.4	9	19.8	0	2	44.5	8.5	48.5	1962-01-31	1962.08
397	397	1962	2	1	33.3	23	11.9	1.6	0	46.9	7	16.1	1962-02-01	1962.09
398	398	1962	2	2	30.5	34	29.5	3.4	0	48.8	4.9	10.6	1962-02-02	1962.09
399	399	1962	2	3	24.1	50	24.8	3.6	0	46.1	4.7	4.2	1962-02-03	1962.09
400	400	1962	2	4	27.7	26	12.6	0	1	47.5	9.1	16.1	1962-02-04	1962.1
401	401	1962	2	5	26.9	32	14.8	0.3	0	48.8	10	14.6	1962-02-05	1962.1
402	402	1962	2	6	29.3	31	15.8	0.4	0	50.4	10	16.7	1962-02-06	1962.1
403	403	1962	2	7	34.4	21	18	0.7	0	53	9.3	27.1	1962-02-07	1962.1
404	404	1962	2	8	29.2	45	33.5	4	0	54.2	4.6	7.2	1962-02-08	1962.11
405	405	1962	2	9	22.3	68	26.6	3.9	0	51	4.6	2.2	1962-02-09	1962.11
406	406	1962	2	10	26.6	32	34.9	0	1	52.2	9.4	21.4	1962-02-10	1962.11
407	407	1962	2	11	28.4	26	36.4	0	2	53.6	9	27.9	1962-02-11	1962.11
408	408	1962	2	12	33.2	17	17.3	0	3	55.9	9	28.3	1962-02-12	1962.12
409	409	1962	2	13	39.6	9	23	0	4	60	9.1	53.5	1962-02-13	1962.12
410	410	1962	2	14	33.7	20	18	0	5	62.2	9.2	27.1	1962-02-14	1962.12
411	411	1962	2	15	29.6	32	19.1	0.4	0	63.7	10	17.4	1962-02-15	1962.12
412	412	1962	2	16	25.3	42	23.4	0.9	0	64.7	9.4	11.1	1962-02-16	1962.13
413	413	1962	2	17	29.2	29	13.7	0.7	0	66.1	10	16.6	1962-02-17	1962.13
414	414	1962	2	18	30.5	27	22.7	0	1	67.7	10	23.3	1962-02-18	1962.13
415	415	1962	2	19	24.1	46	35.3	2.5	0	68.5	6.6	8.6	1962-02-19	1962.14
416	416	1962	2	20	22.5	61	34.9	4.5	0	67.2	4.7	3.4	1962-02-20	1962.14
417	417	1962	2	21	29.6	39	20.2	3.7	0	65	5.2	7.5	1962-02-21	1962.14
418	418	1962	2	22	30.2	30	13.7	0.2	0	66.3	10	16.6	1962-02-22	1962.14
419	419	1962	2	23	31.6	29	28.1	0.1	0	68	10	25.4	1962-02-23	1962.15
420	420	1962	2	24	25.3	57	34.9	8.3	0	60.6	2.9	2.8	1962-02-24	1962.15
421	421	1962	2	25	21.1	88	45.4	15.4	0	45.8	1.6	0.6	1962-02-25	1962.15
422	422	1962	2	26	27.5	50	15.8	1.4	0	45.8	7.3	6	1962-02-26	1962.15
423	423	1962	2	27	32.5	25	14	0	1	48	9.2	20.3	1962-02-27	1962.16
424	424	1962	2	28	21.8	56	28.1	2.6	0	48.7	5.7	4.2	1962-02-28	1962.16
425	425	1962	3	1	23.7	38	24.5	0.9	0	49.6	8.6	11.2	1962-03-01	1962.16
426	426	1962	3	2	27.7	17	10.4	0	1	50.9	9.3	20.7	1962-03-02	1962.17
427	427	1962	3	3	31	14	14	0	2	52.8	9	27.4	1962-03-03	1962.17
428	428	1962	3	4	34.2	9	5	0	3	55.3	9	29.6	1962-03-04	1962.17
429	429	1962	3	5	36.7	9	9.7	0	4	58.4	9	36	1962-03-05	1962.17
430	430	1962	3	6	34.3	12	25.2	0	5	60.9	9.1	42.8	1962-03-06	1962.18
431	431	1962	3	7	32.4	13	23	0.1	0	62.9	10	40.4	1962-03-07	1962.18
432	432	1962	3	8	32.8	17	6.8	4.6	0	64.9	4.5	11.1	1962-03-08	1962.18
433	433	1962	3	9	22.9	68	27	11.9	0	54.1	2.1	1	1962-03-09	1962.18
434	434	1962	3	10	21.2	43	31.3	0.9	0	53.8	8.8	10.5	1962-03-10	1962.19
435	435	1962	3	11	19.3	40	14	0	1	54.3	9.6	8	1962-03-11	1962.19
436	436	1962	3	12	23.7	31	33.5	0	2	55.2	9.1	18.9	1962-03-12	1962.19
437	437	1962	3	13	29.9	23	15.5	0	3	56.8	9	20.1	1962-03-13	1962.2
438	438	1962	3	14	33.2	16	13.7	5.8	0	58.3	3.7	11.3	1962-03-14	1962.2
439	439	1962	3	15	28.8	35	10.4	4.2	0	55.5	4.5	5.7	1962-03-15	1962.2
440	440	1962	3	16	24	66	9	4.8	0	51.6	4.1	1.4	1962-03-16	1962.2
441	441	1962	3	17	25.1	49	9.7	2	0	50.6	6.5	4.5	1962-03-17	1962.21
442	442	1962	3	18	22.4	67	22	9.1	0	42.2	2.4	1.1	1962-03-18	1962.21
443	443	1962	3	19	21.7	54	15.5	0.3	0	42.6	9.9	5.6	1962-03-19	1962.21
444	444	1962	3	20	25	32	31.3	0	1	43.7	8.9	17.6	1962-03-20	1962.21
445	445	1962	3	21	34.6	14	22	0	2	46.5	8.6	35.9	1962-03-21	1962.22
446	446	1962	3	22	27.4	39	15.1	0.1	0	47.8	10	11.5	1962-03-22	1962.22
447	447	1962	3	23	28.6	28	18	0.4	0	49.3	10	18.7	1962-03-23	1962.22
448	448	1962	3	24	21.4	45	40.7	9.6	0	44.9	2.3	3.4	1962-03-24	1962.23
449	449	1962	3	25	20.4	39	36.7	0	1	45.5	9	13.9	1962-03-25	1962.23
450	450	1962	3	26	28.5	13	25.6	0	2	47	8.7	32.6	1962-03-26	1962.23
451	451	1962	3	27	29.5	17	15.5	0	3	48.7	8.6	23.2	1962-03-27	1962.23
452	452	1962	3	28	24.1	39	28.1	0.3	0	49.6	10	14.1	1962-03-28	1962.24
453	453	1962	3	29	26.9	40	22	0.6	0	50.8	9.5	12.4	1962-03-29	1962.24
454	454	1962	3	30	20.2	77	27.7	9.5	0	46.1	2.4	0.8	1962-03-30	1962.24
455	455	1962	3	31	22.7	36	37.4	0	1	46.9	9.1	17.1	1962-03-31	1962.24
456	456	1962	4	1	30.3	11	36	0	2	48.6	8.8	47.4	1962-04-01	1962.25
457	457	1962	4	2	33	10	26.3	0	3	50.9	8.7	43.5	1962-04-02	1962.25
458	458	1962	4	3	32.3	15	16.2	0	4	53	8.7	28.1	1962-04-03	1962.25
459	459	1962	4	4	25.9	32	15.5	0	5	54.1	8.7	12.3	1962-04-04	1962.26
460	460	1962	4	5	26.2	36	19.1	0.4	0	55.2	10	13.7	1962-04-05	1962.26
461	461	1962	4	6	22.9	46	19.4	1	0	56	8.7	7.6	1962-04-06	1962.26
462	462	1962	4	7	23.3	29	41.4	0	1	56.8	9.7	25.6	1962-04-07	1962.26
463	463	1962	4	8	28.8	20	32	0.5	0	58.2	10	35.3	1962-04-08	1962.27
464	464	1962	4	9	23.8	49	36	8.5	0	55.1	2.8	3.3	1962-04-09	1962.27
465	465	1962	4	10	17.7	84	34.6	5.9	0	49.6	3.5	1	1962-04-10	1962.27
466	466	1962	4	11	27.8	23	30.2	0	1	51	9.3	27.3	1962-04-11	1962.28
467	467	1962	4	12	22.7	38	18	0	2	51.8	8.9	9.9	1962-04-12	1962.28
468	468	1962	4	13	19.9	43	13.7	0	3	52.3	8.8	6.7	1962-04-13	1962.28
469	469	1962	4	14	23.7	26	21.6	0	4	53.2	8.8	16.2	1962-04-14	1962.28
470	470	1962	4	15	30.9	11	21.2	0.1	0	55	10	39.4	1962-04-15	1962.29
471	471	1962	4	16	31.9	16	40.7	1.3	0	57	8	44.6	1962-04-16	1962.29
472	472	1962	4	17	26.1	27	18.4	0	1	58	9.8	17.5	1962-04-17	1962.29
473	473	1962	4	18	23.2	35	22	6.4	0	57.5	3.5	4.8	1962-04-18	1962.29
474	474	1962	4	19	20.6	44	13.7	0.2	0	57.9	10	7.5	1962-04-19	1962.3
475	475	1962	4	20	23.9	32	13.3	0	1	58.7	9.8	12.5	1962-04-20	1962.3
476	476	1962	4	21	26.3	24	13.7	0	2	59.8	9.4	17.2	1962-04-21	1962.3
477	477	1962	4	22	19.9	59	22.7	0.4	0	60.3	10	5.4	1962-04-22	1962.31
478	478	1962	4	23	23.4	39	15.1	0.2	0	61.1	10	10.1	1962-04-23	1962.31
479	479	1962	4	24	26.8	23	28.4	0	1	62.2	10	27.4	1962-04-24	1962.31
480	480	1962	4	25	19.8	56	12.2	0.6	0	62.7	10	4.7	1962-04-25	1962.31
481	481	1962	4	26	17.7	70	25.6	1.9	0	63.1	7.2	2.6	1962-04-26	1962.32
482	482	1962	4	27	15.3	65	29.9	5.9	0	60	3.7	1.7	1962-04-27	1962.32
483	483	1962	4	28	15.2	49	15.8	0	1	60.3	9.9	5.5	1962-04-28	1962.32
484	484	1962	4	29	18	42	26.3	3	0	60.7	5.7	5.6	1962-04-29	1962.32
485	485	1962	4	30	16.5	54	18	0	1	61	10	5.1	1962-04-30	1962.33
486	486	1962	5	1	20.8	38	22	0	2	61.6	9.5	10.9	1962-05-01	1962.33
487	487	1962	5	2	19.2	45	7.6	0	3	62	9.3	5.6	1962-05-02	1962.33
488	488	1962	5	3	22.8	26	33.5	0	4	62.8	9.3	22.6	1962-05-03	1962.34
489	489	1962	5	4	26.5	15	15.1	1.3	0	63.8	8.4	22	1962-05-04	1962.34
490	490	1962	5	5	20.1	61	19.4	1.7	0	64.4	7.6	3.6	1962-05-05	1962.34
491	491	1962	5	6	18.2	65	12.6	0	1	64.8	10	3.3	1962-05-06	1962.34
492	492	1962	5	7	23.4	33	27.7	0	2	65.5	9.7	16.4	1962-05-07	1962.35
493	493	1962	5	8	24.3	26	8.3	0	3	66.3	9.6	13.6	1962-05-08	1962.35
494	494	1962	5	9	23.8	26	16.2	0	4	67.1	9.5	15.7	1962-05-09	1962.35
495	495	1962	5	10	17	42	14	0	5	67.5	9.5	6.8	1962-05-10	1962.35
496	496	1962	5	11	12.6	87	34.6	10.2	0	62.5	2.5	0.5	1962-05-11	1962.36
497	497	1962	5	12	14.2	77	30.2	20.1	0	42.6	1.2	0.4	1962-05-12	1962.36
498	498	1962	5	13	19.1	73	46.4	6.1	0	37	3.1	1.8	1962-05-13	1962.36
499	499	1962	5	14	16.9	76	19.8	1.7	0	35.7	6.3	1.6	1962-05-14	1962.37
500	500	1962	5	15	19.1	61	28.1	0	1	36.3	8.5	4.8	1962-05-15	1962.37
501	501	1962	5	16	21.8	48	49.3	0.1	0	37	10	15.7	1962-05-16	1962.37
502	502	1962	5	17	19.1	64	35.6	5.5	0	37	3.4	2.1	1962-05-17	1962.37
503	503	1962	5	18	16.8	61	41	3.7	0	33.7	4.2	2.9	1962-05-18	1962.38
504	504	1962	5	19	15	54	23.4	0	1	34	8.3	4.5	1962-05-19	1962.38
505	505	1962	5	20	15.5	53	50	0.1	0	34.3	10	10.8	1962-05-20	1962.38
506	506	1962	5	21	10.8	72	55.1	7.6	0	31.8	2.6	1.4	1962-05-21	1962.38
507	507	1962	5	22	8.9	66	55.4	0.4	0	31.5	8.9	5.7	1962-05-22	1962.39
508	508	1962	5	23	13.1	68	39.2	1	0	30.7	7.3	3.4	1962-05-23	1962.39
509	509	1962	5	24	14.4	57	32.4	0	1	31	8.1	5	1962-05-24	1962.39
510	510	1962	5	25	15.6	49	46.8	2.2	0	31.3	5.5	6.4	1962-05-25	1962.39
511	511	1962	5	26	10.7	58	46.8	0.5	0	31.4	8.6	6.1	1962-05-26	1962.4
512	512	1962	5	27	13.3	45	22.7	0	1	31.7	8.2	5.8	1962-05-27	1962.4
513	513	1962	5	28	19.6	31	37.4	0.5	0	32.2	8.6	16.8	1962-05-28	1962.4
514	514	1962	5	29	19.7	43	23.4	0	1	32.8	8.3	8	1962-05-29	1962.41
515	515	1962	5	30	16.9	50	9	0	2	33.2	7.9	3.9	1962-05-30	1962.41
516	516	1962	5	31	16	54	19.1	0	3	33.6	7.7	4	1962-05-31	1962.41
517	517	1962	6	1	16.8	48	22.3	0	4	34	7.7	5.4	1962-06-01	1962.41
518	518	1962	6	2	15.4	57	39.6	0.7	0	34.3	8.2	6.1	1962-06-02	1962.42
519	519	1962	6	3	13.3	45	24.5	0	1	34.5	8.4	6.2	1962-06-03	1962.42
520	520	1962	6	4	13	52	29.5	0	2	34.7	8	5.1	1962-06-04	1962.42
521	521	1962	6	5	12.9	57	14	0.1	0	34.9	10	3.7	1962-06-05	1962.42
522	522	1962	6	6	15.5	34	20.2	1.5	0	35.3	6.6	6.9	1962-06-06	1962.43
523	523	1962	6	7	15.4	73	22	1.2	0	35.6	7.2	2	1962-06-07	1962.43
524	524	1962	6	8	19.4	41	27	0	1	36.1	8.5	9.1	1962-06-08	1962.43
525	525	1962	6	9	15.9	45	54.7	0	2	36.5	8.1	13	1962-06-09	1962.44
526	526	1962	6	10	14.7	56	34.2	17.8	0	24	1.2	0.8	1962-06-10	1962.44
527	527	1962	6	11	9.2	64	24.1	1.4	0	22.7	6.2	2	1962-06-11	1962.44
528	528	1962	6	12	10.6	62	24.1	0	1	22.8	7.6	2.8	1962-06-12	1962.44
529	529	1962	6	13	12.7	56	13.7	0	2	23	7.3	2.8	1962-06-13	1962.45
530	530	1962	6	14	15.1	58	50.4	0.4	0	23.3	8.3	7.6	1962-06-14	1962.45
531	531	1962	6	15	23.7	36	54.4	0.2	0	24.4	9	25.6	1962-06-15	1962.45
532	532	1962	6	16	22.2	39	30.6	0	1	25.2	7.8	11.1	1962-06-16	1962.45
533	533	1962	6	17	15.5	56	38.9	1	0	25.6	7	5.4	1962-06-17	1962.46
534	534	1962	6	18	11.6	49	13.7	0	1	25.7	7.8	3.6	1962-06-18	1962.46
535	535	1962	6	19	15.3	36	17.6	0	2	26	7.5	6.7	1962-06-19	1962.46
536	536	1962	6	20	11.2	68	25.2	2.2	0	26.2	5.3	1.7	1962-06-20	1962.47
537	537	1962	6	21	11.3	45	35.6	0	1	26.3	7.9	7	1962-06-21	1962.47
538	538	1962	6	22	15.3	29	47.9	0	2	26.6	7.5	17.7	1962-06-22	1962.47
539	539	1962	6	23	17.4	17	57.2	0	3	27.1	7.4	34.6	1962-06-23	1962.47
540	540	1962	6	24	18.5	25	41	0	4	27.6	7.3	18.7	1962-06-24	1962.48
541	541	1962	6	25	16.4	33	15.8	0	5	28	7.3	7.4	1962-06-25	1962.48
542	542	1962	6	26	17.4	30	43.2	0	6	28.5	7.3	16.1	1962-06-26	1962.48
543	543	1962	6	27	19.6	28	51.5	0.6	0	29.1	8.1	25	1962-06-27	1962.48
544	544	1962	6	28	18.3	34	41.4	0	1	29.6	8.1	15.1	1962-06-28	1962.49
545	545	1962	6	29	19.6	26	51.5	0	2	30.2	7.7	25.6	1962-06-29	1962.49
546	546	1962	6	30	17.2	44	28.4	0	3	30.6	7.6	7.2	1962-06-30	1962.49
547	547	1962	7	1	11.9	55	28.4	1.4	0	30.8	6.6	3.5	1962-07-01	1962.5
548	548	1962	7	2	8.4	35	12.2	0	1	30.8	8.1	5.3	1962-07-02	1962.5
549	549	1962	7	3	9.1	38	27.7	0.1	0	30.9	9.8	8.6	1962-07-03	1962.5
550	550	1962	7	4	8	80	23.4	8.9	0	27	2.2	0.4	1962-07-04	1962.5
551	551	1962	7	5	13.2	86	28.4	6.8	0	20.4	2.5	0.5	1962-07-05	1962.51
552	552	1962	7	6	15.1	66	19.4	0	1	20.7	7.5	2.5	1962-07-06	1962.51
553	553	1962	7	7	13.8	71	15.1	0.6	0	21	7.7	1.8	1962-07-07	1962.51
554	554	1962	7	8	17.1	48	21.6	0	1	21.4	7.6	5.3	1962-07-08	1962.52
555	555	1962	7	9	15	67	8.6	0.4	0	21.8	8.2	2	1962-07-09	1962.52
556	556	1962	7	10	16.5	42	16.2	0	1	22.2	7.6	5.8	1962-07-10	1962.52
557	557	1962	7	11	14.3	69	17.3	0.4	0	22.4	8.3	2.3	1962-07-11	1962.52
558	558	1962	7	12	15.6	59	20.9	0	1	22.8	7.6	3.4	1962-07-12	1962.53
559	559	1962	7	13	18.7	35	18	0	2	23.3	7.3	7.9	1962-07-13	1962.53
560	560	1962	7	14	18.2	33	17.6	0	3	23.9	7.2	7.9	1962-07-14	1962.53
561	561	1962	7	15	16.3	37	30.6	6.3	0	23	2.8	3.5	1962-07-15	1962.53
562	562	1962	7	16	6.5	89	29.5	30.6	0	0	0.6	0.1	1962-07-16	1962.54
563	563	1962	7	17	7.2	92	41	24.4	0	0	0.7	0.1	1962-07-17	1962.54
564	564	1962	7	18	11.3	85	28.8	5.9	0	0	2.4	0.5	1962-07-18	1962.54
565	565	1962	7	19	13	78	16.9	0.6	0	0	6.4	1.2	1962-07-19	1962.55
566	566	1962	7	20	13.3	70	28.1	0	1	0.3	6.3	2.1	1962-07-20	1962.55
567	567	1962	7	21	15.3	62	35.6	0	2	0.6	6	3.4	1962-07-21	1962.55
568	568	1962	7	22	15.9	59	53.3	0	3	1	5.9	5.7	1962-07-22	1962.55
569	569	1962	7	23	16.6	47	31	0	4	1.5	5.9	5.2	1962-07-23	1962.56
570	570	1962	7	24	13.1	61	8.3	0	5	1.8	5.9	1.7	1962-07-24	1962.56
571	571	1962	7	25	11.9	71	17.3	0.2	0	1.9	7.4	1.8	1962-07-25	1962.56
572	572	1962	7	26	10.7	63	24.1	0	1	2.1	6.4	2.3	1962-07-26	1962.56
573	573	1962	7	27	11.5	57	40	3.1	0	2.3	3.6	2.4	1962-07-27	1962.57
574	574	1962	7	28	9.8	56	23.4	0	1	2.4	6.4	2.8	1962-07-28	1962.57
575	575	1962	7	29	12.8	50	22	0	2	2.6	6.1	3.5	1962-07-29	1962.57
576	576	1962	7	30	15.3	48	23	0	3	3	6	4.1	1962-07-30	1962.58
577	577	1962	7	31	15.6	53	36.4	0	4	3.3	6	4.8	1962-07-31	1962.58
578	578	1962	8	1	21.7	32	48.6	0	5	4.2	6	16.1	1962-08-01	1962.58
579	579	1962	8	2	18.2	35	29.2	0	6	4.8	6	8.1	1962-08-02	1962.58
580	580	1962	8	3	8	75	20.9	3	0	4.8	3.8	0.7	1962-08-03	1962.59
581	581	1962	8	4	11.9	48	6.1	0	1	5	6.6	2.7	1962-08-04	1962.59
582	582	1962	8	5	13.2	48	12.2	0	2	5.3	6.3	3.1	1962-08-05	1962.59
583	583	1962	8	6	12.8	46	15.1	0	3	5.5	6.2	3.4	1962-08-06	1962.59
584	584	1962	8	7	15.7	29	23	0	4	5.9	6.1	8.2	1962-08-07	1962.6
585	585	1962	8	8	20.9	27	34.6	0	5	6.7	6.1	13.5	1962-08-08	1962.6
586	586	1962	8	9	17.2	40	28.8	0	6	7.2	6.1	6.8	1962-08-09	1962.6
587	587	1962	8	10	16.4	35	47.5	0.3	0	7.6	7.6	14.8	1962-08-10	1962.61
588	588	1962	8	11	8.9	38	18	0.9	0	7.7	6.2	4.4	1962-08-11	1962.61
589	589	1962	8	12	12.2	43	20.9	0	1	7.9	6.7	4.7	1962-08-12	1962.61
590	590	1962	8	13	17	32	16.6	0	2	8.4	6.4	6.9	1962-08-13	1962.61
591	591	1962	8	14	17.4	39	8.3	0	3	8.9	6.3	4.5	1962-08-14	1962.62
592	592	1962	8	15	20.5	25	11.2	0	4	9.6	6.3	8.6	1962-08-15	1962.62
593	593	1962	8	16	26.1	23	16.2	3.2	0	11	3.8	7.6	1962-08-16	1962.62
594	594	1962	8	17	16.5	72	27.4	5.1	0	8.2	2.8	1	1962-08-17	1962.62
595	595	1962	8	18	20.5	42	22	0	1	9	6.8	6.7	1962-08-18	1962.63
596	596	1962	8	19	25.5	24	28.1	0	2	10.3	6.6	16.2	1962-08-19	1962.63
597	597	1962	8	20	16.3	54	19.8	0.1	0	10.8	8.4	4.4	1962-08-20	1962.63
598	598	1962	8	21	13.9	68	15.5	0.9	0	11	6.4	1.8	1962-08-21	1962.63
599	599	1962	8	22	15.7	55	15.8	0.7	0	11.4	6.8	3.2	1962-08-22	1962.64
600	600	1962	8	23	18.6	28	24.5	0	1	12	7	10.9	1962-08-23	1962.64
601	601	1962	8	24	19.5	21	59.4	0	2	12.7	6.7	30.9	1962-08-24	1962.64
602	602	1962	8	25	10.6	49	31.3	3.4	0	12.8	3.8	2.6	1962-08-25	1962.65
603	603	1962	8	26	11.3	36	14.8	0	1	12.9	7.1	5.3	1962-08-26	1962.65
604	604	1962	8	27	13.8	35	7.9	1	0	13.2	6.4	4.6	1962-08-27	1962.65
605	605	1962	8	28	14.3	48	20.5	0.2	0	13.5	8.3	5.1	1962-08-28	1962.65
606	606	1962	8	29	17.1	37	39.2	0	1	14	7.1	11.1	1962-08-29	1962.66
607	607	1962	8	30	26.9	17	26.3	0.1	0	15.5	8.7	27.7	1962-08-30	1962.66
608	608	1962	8	31	15	77	11.2	7.8	0	13	2.2	0.4	1962-08-31	1962.66
609	609	1962	9	1	15.1	63	15.8	2.3	0	11	4.6	1.6	1962-09-01	1962.66
610	610	1962	9	2	17.3	51	16.6	0	1	11.5	7	4	1962-09-02	1962.67
611	611	1962	9	3	16.5	52	26.3	0	2	11.9	6.7	4.5	1962-09-03	1962.67
612	612	1962	9	4	22.2	27	23.8	0	3	12.8	6.6	12.1	1962-09-04	1962.67
613	613	1962	9	5	28.3	15	29.5	0	4	14.6	6.6	25.3	1962-09-05	1962.68
614	614	1962	9	6	11.4	65	26.6	1.5	0	14.8	5.6	2.1	1962-09-06	1962.68
615	615	1962	9	7	15.6	47	16.2	0	1	15.1	7.2	4.3	1962-09-07	1962.68
616	616	1962	9	8	19.6	44	22.3	0	2	15.8	6.9	6.1	1962-09-08	1962.68
617	617	1962	9	9	22.7	15	17.6	0.1	0	16.7	8.8	20.9	1962-09-09	1962.69
618	618	1962	9	10	16.7	41	27.7	1.4	0	17.2	5.9	6	1962-09-10	1962.69
619	619	1962	9	11	20.8	21	18.4	0	1	17.9	7.4	14	1962-09-11	1962.69
620	620	1962	9	12	18.3	45	18.7	0.4	0	18.5	8	6	1962-09-12	1962.69
621	621	1962	9	13	15.3	63	48.2	1.8	0	18.8	5.4	4	1962-09-13	1962.7
622	622	1962	9	14	23.3	31	39.2	0	1	19.8	7.5	17.3	1962-09-14	1962.7
623	623	1962	9	15	31.7	7	18	0	2	22.2	7.2	31	1962-09-15	1962.7
624	624	1962	9	16	24.7	15	43.6	1.1	0	23.3	6.7	32.3	1962-09-16	1962.71
625	625	1962	9	17	12.6	42	41.4	3.3	0	23.5	4.2	5	1962-09-17	1962.71
626	626	1962	9	18	27.5	13	39.6	0	1	25.1	7.8	39.8	1962-09-18	1962.71
627	627	1962	9	19	22.2	26	52.6	0	2	25.9	7.5	27.3	1962-09-19	1962.71
628	628	1962	9	20	21.9	28	37.1	0	3	26.7	7.4	17.2	1962-09-20	1962.72
629	629	1962	9	21	26.1	15	27.7	0	4	28	7.4	25.3	1962-09-21	1962.72
630	630	1962	9	22	19.9	34	33.5	0.7	0	28.7	7.9	13	1962-09-22	1962.72
631	631	1962	9	23	22.2	12	13.3	0	1	29.5	8.1	19.4	1962-09-23	1962.72
632	632	1962	9	24	19	29	19.8	0	2	30.1	7.7	10.5	1962-09-24	1962.73
633	633	1962	9	25	25	11	20.5	0	3	31.2	7.6	24.2	1962-09-25	1962.73
634	634	1962	9	26	27.8	10	26.6	0	4	32.7	7.6	32.2	1962-09-26	1962.73
635	635	1962	9	27	18.8	41	20.9	0.1	0	33.2	10	9.1	1962-09-27	1962.74
636	636	1962	9	28	13.4	72	29.5	3.2	0	33.5	4.6	1.5	1962-09-28	1962.74
637	637	1962	9	29	17.4	47	35.6	0	1	33.9	8.3	8.5	1962-09-29	1962.74
638	638	1962	9	30	16.4	59	32.4	1	0	34.3	7.5	4.5	1962-09-30	1962.74
639	639	1962	10	1	12.1	64	35.3	5.8	0	32.7	3.1	1.5	1962-10-01	1962.75
640	640	1962	10	2	15.1	30	23.8	0	1	33	8.3	10.4	1962-10-02	1962.75
641	641	1962	10	3	23.2	7	19.1	0	2	33.9	7.9	26.8	1962-10-03	1962.75
642	642	1962	10	4	18.7	39	39.6	0.2	0	34.4	9.7	15	1962-10-04	1962.76
643	643	1962	10	5	23.8	20	40.3	0	1	35.4	8.4	30.5	1962-10-05	1962.76
644	644	1962	10	6	29.2	11	13.7	0	2	37.1	8.1	25.2	1962-10-06	1962.76
645	645	1962	10	7	32.5	13	16.2	0.4	0	39.5	9.4	32.3	1962-10-07	1962.76
646	646	1962	10	8	33.6	17	15.8	0	1	42	8.8	27.9	1962-10-08	1962.77
647	647	1962	10	9	24.8	37	34.2	0.1	0	43.1	10	18.1	1962-10-09	1962.77
648	648	1962	10	10	14	72	44.3	2.5	0	43.3	5.6	2.7	1962-10-10	1962.77
649	649	1962	10	11	15.9	67	39.6	2.1	0	43.6	6.1	3.3	1962-10-11	1962.77
650	650	1962	10	12	19.4	51	38.2	0.8	0	43.8	8.5	8.5	1962-10-12	1962.78
651	651	1962	10	13	19.8	45	56.2	0.6	0	43.7	9	17	1962-10-13	1962.78
652	652	1962	10	14	29.4	22	22	0	1	45.4	9	23.5	1962-10-14	1962.78
653	653	1962	10	15	25.5	35	41.8	0.4	0	46.5	9.8	22.8	1962-10-15	1962.79
654	654	1962	10	16	28.8	22	34.2	2.4	0	48	5.9	20.1	1962-10-16	1962.79
655	655	1962	10	17	27.9	22	6.8	0	1	49.4	9.3	16.1	1962-10-17	1962.79
656	656	1962	10	18	28.5	23	14.4	0	2	50.9	8.9	18	1962-10-18	1962.79
657	657	1962	10	19	25.9	32	20.9	1.7	0	51.9	7.1	11.6	1962-10-19	1962.8
658	658	1962	10	20	22	26	16.6	0.4	0	52.7	10	15.7	1962-10-20	1962.8
659	659	1962	10	21	25.6	24	20.9	0.1	0	53.7	10	21.2	1962-10-21	1962.8
660	660	1962	10	22	26.6	15	25.6	0.2	0	54.9	10	32.6	1962-10-22	1962.8
661	661	1962	10	23	21.9	22	58	0.4	0	55.5	10	46.5	1962-10-23	1962.81
662	662	1962	10	24	21	15	22	0	1	56.2	9.7	24.1	1962-10-24	1962.81
663	663	1962	10	25	26.4	11	25.2	0	2	57.3	9.3	35	1962-10-25	1962.81
664	664	1962	10	26	30.4	7	23.8	0	3	59	9.2	43.8	1962-10-26	1962.82
665	665	1962	10	27	22.7	26	20.5	0	4	59.7	9.1	15.8	1962-10-27	1962.82
666	666	1962	10	28	22.3	34	36	0	5	60.4	9.1	17.1	1962-10-28	1962.82
667	667	1962	10	29	25.8	30	33.1	0	6	61.4	9.1	20.8	1962-10-29	1962.82
668	668	1962	10	30	28.1	24	18	0.2	0	62.7	10	21.2	1962-10-30	1962.83
669	669	1962	10	31	25.5	33	16.9	3.1	0	63.7	5.7	7.9	1962-10-31	1962.83
670	670	1962	11	1	22.9	32	31.3	2.6	0	63.6	6.3	11.7	1962-11-01	1962.83
671	671	1962	11	2	21.4	28	29.5	0	1	64.2	10	19.2	1962-11-02	1962.83
672	672	1962	11	3	31	12	36.4	0	2	65.9	9.7	54	1962-11-03	1962.84
673	673	1962	11	4	33	14	32.4	0	3	67.9	9.7	48.8	1962-11-04	1962.84
674	674	1962	11	5	24.4	33	42.8	0.1	0	68.7	10	24.4	1962-11-05	1962.84
675	675	1962	11	6	26.1	20	49	0	1	69.7	10	47.8	1962-11-06	1962.85
676	676	1962	11	7	33.2	26	32.8	17.8	0	59	1.5	5.2	1962-11-07	1962.85
677	677	1962	11	8	23.2	54	29.2	5.8	0	54	3.6	3.1	1962-11-08	1962.85
678	678	1962	11	9	24.7	41	23.8	2.9	0	52	5.5	6.7	1962-11-09	1962.85
679	679	1962	11	10	16.9	27	32.4	1	0	51.4	8.4	15.4	1962-11-10	1962.86
680	680	1962	11	11	19.9	33	37.1	0	1	51.9	9.4	17.5	1962-11-11	1962.86
681	681	1962	11	12	28.6	13	22	0	2	53.4	9	32	1962-11-12	1962.86
682	682	1962	11	13	35.3	10	21.2	0	3	56.2	9	42.3	1962-11-13	1962.86
683	683	1962	11	14	31.2	22	38.2	0.3	0	58	10	40.2	1962-11-14	1962.87
684	684	1962	11	15	22.4	36	25.9	0.6	0	58.7	10	14.1	1962-11-15	1962.87
685	685	1962	11	16	24.1	28	38.2	0	1	59.6	9.9	26	1962-11-16	1962.87
686	686	1962	11	17	36.2	9	19.4	1.8	0	62.5	7.4	36.3	1962-11-17	1962.88
687	687	1962	11	18	28.3	24	20.5	0.6	0	63.8	10	23	1962-11-18	1962.88
688	688	1962	11	19	21.1	43	34.6	3.5	0	63.5	5.3	6.9	1962-11-19	1962.88
689	689	1962	11	20	17.3	25	23.8	0.4	0	63.5	10	16.4	1962-11-20	1962.88
690	690	1962	11	21	22.1	17	20.9	0	1	64.2	10	23.6	1962-11-21	1962.89
691	691	1962	11	22	27.7	16	29.2	0	2	65.4	9.7	34.9	1962-11-22	1962.89
692	692	1962	11	23	36.3	10	39.2	6.1	0	67.2	3.8	29.3	1962-11-23	1962.89
693	693	1962	11	24	22.5	39	17.3	1.6	0	66.2	7.9	8.3	1962-11-24	1962.89
694	694	1962	11	25	25.8	18	21.2	0	1	67.2	10	26.4	1962-11-25	1962.9
695	695	1962	11	26	28.9	18	18.7	0.1	0	68.6	10	27.4	1962-11-26	1962.9
696	696	1962	11	27	36.1	7	42.5	2	0	71.3	7.4	65.7	1962-11-27	1962.9
697	697	1962	11	28	20.3	27	32	1.6	0	71.7	8.1	16.7	1962-11-28	1962.9
698	698	1962	11	29	23	26	27	0	1	72.4	10	20.4	1962-11-29	1962.91
699	699	1962	11	30	29.9	18	24.1	0	2	73.9	10	32.7	1962-11-30	1962.91
700	700	1962	12	1	35.7	13	16.2	4.5	0	76.4	4.9	19	1962-12-01	1962.91
701	701	1962	12	2	30	33	27.7	2.2	0	76.1	7.3	15.5	1962-12-02	1962.92
702	702	1962	12	3	31.2	33	28.8	0.1	0	77.6	10	22.3	1962-12-03	1962.92
703	703	1962	12	4	35.4	17	24.1	3.8	0	76.2	5.4	21.8	1962-12-04	1962.92
704	704	1962	12	5	31.8	16	35.6	2.7	0	75.2	6.6	32	1962-12-05	1962.92
705	705	1962	12	6	25.7	32	37.8	1	0	75.1	9.7	23.3	1962-12-06	1962.93
706	706	1962	12	7	24.9	46	45.4	5.6	0	70.3	4.1	7.1	1962-12-07	1962.93
707	707	1962	12	8	19.4	89	24.5	13.2	0	57.5	2	0.4	1962-12-08	1962.93
708	708	1962	12	9	27	35	13	0.3	0	58.4	10	12.4	1962-12-09	1962.93
709	709	1962	12	10	35	16	25.2	0.3	0	60.7	10	41.7	1962-12-10	1962.94
710	710	1962	12	11	21.7	53	18	2.3	0	59.1	6.5	4.1	1962-12-11	1962.94
711	711	1962	12	12	24.8	33	30.2	0	1	60	9.9	18.4	1962-12-12	1962.94
712	712	1962	12	13	33.5	10	12.2	0	2	62.2	9.5	34.1	1962-12-13	1962.95
713	713	1962	12	14	29.4	25	19.8	0	3	63.7	9.4	21.5	1962-12-14	1962.95
714	714	1962	12	15	31.8	23	27	3	0	65.5	5.9	18.3	1962-12-15	1962.95
715	715	1962	12	16	30.3	16	23.4	0.2	0	67.1	10	34.3	1962-12-16	1962.95
716	716	1962	12	17	20.9	54	45.7	8.9	0	60.6	2.8	3.2	1962-12-17	1962.96
717	717	1962	12	18	19.4	45	30.2	1.4	0	59.7	8	8.1	1962-12-18	1962.96
718	718	1962	12	19	24.8	23	19.4	0	1	60.6	9.9	20.4	1962-12-19	1962.96
719	719	1962	12	20	30.7	14	19.1	0.1	0	62.3	10	33.6	1962-12-20	1962.96
720	720	1962	12	21	23.7	42	20.5	3.2	0	63.1	5.6	5.9	1962-12-21	1962.97
721	721	1962	12	22	21.7	47	20.2	3.3	0	62.2	5.5	4.5	1962-12-22	1962.97
722	722	1962	12	23	21.6	36	27	1.6	0	61.3	7.7	10.8	1962-12-23	1962.97
723	723	1962	12	24	26.4	22	17.3	0	1	62.3	10	21.3	1962-12-24	1962.97
724	724	1962	12	25	32.3	7	9	0	2	64.3	9.7	34.2	1962-12-25	1962.98
725	725	1962	12	26	32.7	12	24.5	0	3	66.3	9.6	41.4	1962-12-26	1962.98
726	726	1962	12	27	22.9	51	38.9	3.1	0	67	5.8	6.6	1962-12-27	1962.98
727	727	1962	12	28	25.8	46	47.5	4.4	0	65.6	4.7	8.6	1962-12-28	1962.99
728	728	1962	12	29	25.7	60	44.3	10.4	0	56.1	2.4	2.5	1962-12-29	1962.99
729	729	1962	12	30	22.7	45	45.7	2.8	0	54.1	5.7	9.5	1962-12-30	1962.99
730	730	1962	12	31	26.6	22	46.1	0	1	55.2	9.6	40.2	1962-12-31	1962.99
731	731	1963	1	1	33.2	16	15.1	2.9	0	57.5	5.7	17.9	1963-01-01	1963
732	732	1963	1	2	31.8	27	11.9	7.1	0	54.5	3.1	6	1963-01-02	1963.01
733	733	1963	1	3	30.8	39	13.7	4.9	0	51.4	4	5.1	1963-01-03	1963.01
734	734	1963	1	4	30.2	42	18	10.7	0	42.4	2.1	2.7	1963-01-04	1963.01
735	735	1963	1	5	23.5	69	32.4	4	0	39.3	4.2	2.3	1963-01-05	1963.01
736	736	1963	1	6	17.6	85	36	8.3	0	31.4	2.4	0.7	1963-01-06	1963.02
737	737	1963	1	7	20.9	73	40	2.3	0	29.8	5.3	2.8	1963-01-07	1963.02
738	738	1963	1	8	28.8	38	27.4	0	1	31.5	8.2	14	1963-01-08	1963.02
739	739	1963	1	9	29.5	39	34.9	1.2	0	33.3	7	14	1963-01-09	1963.03
740	740	1963	1	10	24	39	31.3	1.3	0	34.3	6.9	10.6	1963-01-10	1963.03
741	741	1963	1	11	28	19	23.4	0	1	35.8	8.4	24.4	1963-01-11	1963.03
742	742	1963	1	12	32.4	16	25.2	0	2	38.2	8.2	31.1	1963-01-12	1963.03
743	743	1963	1	13	31.2	32	29.9	5.2	0	40.1	3.6	8.7	1963-01-13	1963.04
744	744	1963	1	14	23.4	57	24.1	3.9	0	37.1	4.2	2.9	1963-01-14	1963.04
745	745	1963	1	15	30.2	20	16.2	0	1	39	8.6	21.6	1963-01-15	1963.04
746	746	1963	1	16	36.8	13	13.7	0	2	42.5	8.4	31.7	1963-01-16	1963.04
747	747	1963	1	17	39.1	11	29.2	4.5	0	46.7	4.1	26.4	1963-01-17	1963.05
748	748	1963	1	18	25.8	45	19.1	2.8	0	45.6	5.4	5.3	1963-01-18	1963.05
749	749	1963	1	19	25.9	42	12.6	8.2	0	38.6	2.5	2.4	1963-01-19	1963.05
750	750	1963	1	20	24	59	33.1	12.6	0	26.9	1.7	1.3	1963-01-20	1963.05
751	751	1963	1	21	22.4	40	20.5	0	1	27.8	8	8.6	1963-01-21	1963.06
752	752	1963	1	22	23.3	34	23.4	0	2	28.8	7.6	11.2	1963-01-22	1963.06
753	753	1963	1	23	29.2	28	28.4	0	3	30.5	7.6	18.8	1963-01-23	1963.06
754	754	1963	1	24	31.9	27	25.6	0	4	32.8	7.6	20	1963-01-24	1963.07
755	755	1963	1	25	34.5	18	23.4	0	5	35.8	7.7	28.4	1963-01-25	1963.07
756	756	1963	1	26	38.3	11	23.8	0	6	39.9	7.9	43.6	1963-01-26	1963.07
757	757	1963	1	27	28.8	37	36	0.4	0	41.5	9.5	20.1	1963-01-27	1963.07
758	758	1963	1	28	30	29	35.6	0.1	0	43.3	10	29.4	1963-01-28	1963.08
759	759	1963	1	29	35.3	21	32.4	1.3	0	46.2	7.5	32	1963-01-29	1963.08
760	760	1963	1	30	22.5	54	28.4	6.1	0	44.2	3.3	2.7	1963-01-30	1963.08
761	761	1963	1	31	25.5	30	35.6	0	1	45.3	9	22	1963-01-31	1963.08
762	762	1963	2	1	30.8	18	33.1	0	2	47.2	8.7	35.7	1963-02-01	1963.09
763	763	1963	2	2	33.7	17	22	0	3	49.7	8.6	30.8	1963-02-02	1963.09
764	764	1963	2	3	39.9	10	14	0	4	54.1	8.8	41.1	1963-02-03	1963.09
765	765	1963	2	4	32.3	28	37.8	0.2	0	56.1	10	33.8	1963-02-04	1963.1
766	766	1963	2	5	29.4	40	41.4	5.2	0	57.3	4	9	1963-02-05	1963.1
767	767	1963	2	6	20.1	93	34.9	25.2	0	32.7	0.9	0.2	1963-02-06	1963.1
768	768	1963	2	7	20.4	76	23.8	5.6	0	27.7	3.1	1	1963-02-07	1963.1
769	769	1963	2	8	23.3	46	25.2	0	1	28.7	8	7.9	1963-02-08	1963.11
770	770	1963	2	9	26.8	30	19.1	0	2	30.1	7.7	13.3	1963-02-09	1963.11
771	771	1963	2	10	26.4	38	30.6	1.3	0	31.4	6.8	11.5	1963-02-10	1963.11
772	772	1963	2	11	21.5	38	36.4	0.6	0	32.1	8.3	13.5	1963-02-11	1963.11
773	773	1963	2	12	26	27	23.4	0	1	33.4	8.3	16.9	1963-02-12	1963.12
774	774	1963	2	13	30.8	22	18	0	2	35.4	8	20.3	1963-02-13	1963.12
775	775	1963	2	14	31.4	23	15.5	0	3	37.5	8	18.6	1963-02-14	1963.12
776	776	1963	2	15	37.9	12	10.4	0	4	41.5	8.1	30.9	1963-02-15	1963.12
777	777	1963	2	16	35.4	20	16.9	0	5	44.5	8.2	25.3	1963-02-16	1963.13
778	778	1963	2	17	35.3	16	28.8	0.1	0	47.5	10	46.3	1963-02-17	1963.13
779	779	1963	2	18	24.1	35	32.4	1.3	0	48.4	7.6	13.7	1963-02-18	1963.13
780	780	1963	2	19	26	50	21.6	4.4	0	48.8	4.2	3.7	1963-02-19	1963.14
781	781	1963	2	20	28.1	36	28.8	0.2	0	50	10	17.9	1963-02-20	1963.14
782	782	1963	2	21	28.6	30	26.3	0.1	0	51.4	10	21.7	1963-02-21	1963.14
783	783	1963	2	22	32	24	22.7	0	1	53.4	9.5	25.9	1963-02-22	1963.14
784	784	1963	2	23	31.9	19	20.9	0	2	55.4	9.1	28.6	1963-02-23	1963.15
785	785	1963	2	24	32.5	22	21.2	0	3	57.5	9.1	26.2	1963-02-24	1963.15
786	786	1963	2	25	29.9	23	20.9	0	4	59.1	9.1	22.6	1963-02-25	1963.15
787	787	1963	2	26	36.8	11	14.8	0	5	62.2	9.2	38.1	1963-02-26	1963.15
788	788	1963	2	27	36.7	16	13.7	4	0	65.2	5	17.2	1963-02-27	1963.16
789	789	1963	2	28	28.2	36	22.7	0	1	66.4	10	15.8	1963-02-28	1963.16
790	790	1963	3	1	27.6	38	37.8	0.1	0	67.6	10	20.6	1963-03-01	1963.16
791	791	1963	3	2	36.6	16	31.3	0	1	70.5	10	50.6	1963-03-02	1963.17
792	792	1963	3	3	33.3	24	32	10.4	0	67.2	2.5	9.2	1963-03-03	1963.17
793	793	1963	3	4	16.7	75	19.8	4.6	0	62.9	4.5	1.2	1963-03-04	1963.17
794	794	1963	3	5	20	47	22.7	0	1	63.4	10	8.3	1963-03-05	1963.17
795	795	1963	3	6	25.4	34	29.2	0	2	64.4	9.7	17.2	1963-03-06	1963.18
796	796	1963	3	7	30	31	24.1	8.1	0	62.9	3	6.3	1963-03-07	1963.18
797	797	1963	3	8	26.7	35	29.5	2.5	0	61.5	6.3	11.5	1963-03-08	1963.18
798	798	1963	3	9	23.4	30	38.2	0.1	0	62.2	10	23.6	1963-03-09	1963.18
799	799	1963	3	10	24.6	37	18.7	0.3	0	62.7	10	12.2	1963-03-10	1963.19
800	800	1963	3	11	28	27	8.6	0	1	64	10	15.2	1963-03-11	1963.19
801	801	1963	3	12	31.5	22	22	0.2	0	65.8	10	27.9	1963-03-12	1963.19
802	802	1963	3	13	31.2	28	15.8	0.1	0	67.5	10	19.5	1963-03-13	1963.2
803	803	1963	3	14	23.7	51	26.3	2.6	0	68.3	6.4	5.7	1963-03-14	1963.2
804	804	1963	3	15	22.7	30	33.5	0	1	68.9	10	20.9	1963-03-15	1963.2
805	805	1963	3	16	30.4	12	17.6	0	2	70.5	10	34.8	1963-03-16	1963.2
806	806	1963	3	17	33.4	21	27.7	3.4	0	72.5	5.7	20.2	1963-03-17	1963.21
807	807	1963	3	18	29.9	39	20.5	3	0	72.7	6.1	8.8	1963-03-18	1963.21
808	808	1963	3	19	33.1	22	18.7	5.2	0	69.4	4.3	12	1963-03-19	1963.21
809	809	1963	3	20	23.5	65	18	10.2	0	60	2.5	1.1	1963-03-20	1963.21
810	810	1963	3	21	17.8	76	14.8	10.4	0	49.9	2.3	0.5	1963-03-21	1963.22
811	811	1963	3	22	22.7	45	18	0	1	50.7	9.3	7.9	1963-03-22	1963.22
812	812	1963	3	23	19	78	17.3	2.5	0	51.2	5.9	1.4	1963-03-23	1963.22
813	813	1963	3	24	22.9	41	14.4	0	1	52	9.4	8.6	1963-03-24	1963.23
814	814	1963	3	25	27.5	29	4	0	2	53.3	9	11.4	1963-03-25	1963.23
815	815	1963	3	26	31.6	15	25.9	0	3	55.2	9	35.9	1963-03-26	1963.23
816	816	1963	3	27	34.1	12	32.8	0	4	57.7	9	50.3	1963-03-27	1963.23
817	817	1963	3	28	32.7	17	35.3	9.2	0	55.7	2.6	12.8	1963-03-28	1963.24
818	818	1963	3	29	20.6	37	42.1	4.1	0	52.1	4.5	8.4	1963-03-29	1963.24
819	819	1963	3	30	18.2	52	13.3	0	1	52.6	9.4	5	1963-03-30	1963.24
820	820	1963	3	31	26.3	19	17.6	0	2	53.7	9.1	21.6	1963-03-31	1963.24
821	821	1963	4	1	19.1	51	40	0.7	0	54.2	9.4	9.7	1963-04-01	1963.25
822	822	1963	4	2	29.8	21	16.9	0	1	55.8	9.6	23.8	1963-04-02	1963.25
823	823	1963	4	3	24.5	36	13.3	0	2	56.7	9.2	10.2	1963-04-03	1963.25
824	824	1963	4	4	23.8	39	28.8	0.1	0	57.5	10	14.3	1963-04-04	1963.26
825	825	1963	4	5	24.9	46	29.2	0.5	0	58.5	10	11.5	1963-04-05	1963.26
826	826	1963	4	6	24.5	45	32	1.1	0	59.4	8.6	11	1963-04-06	1963.26
827	827	1963	4	7	22.9	50	25.2	0.7	0	60.1	9.7	8.5	1963-04-07	1963.26
828	828	1963	4	8	25.5	29	27.4	0	1	61.1	10	20.4	1963-04-08	1963.27
829	829	1963	4	9	31.8	15	19.1	0	2	63	9.6	32.5	1963-04-09	1963.27
830	830	1963	4	10	31.3	25	20.9	6.7	0	63.1	3.5	8.7	1963-04-10	1963.27
831	831	1963	4	11	27.5	28	15.5	0	1	64.3	10	17.3	1963-04-11	1963.28
832	832	1963	4	12	23.8	41	18.4	0.3	0	65.1	10	10.5	1963-04-12	1963.28
833	833	1963	4	13	16.5	75	40.3	2.5	0	65.4	6.4	2.7	1963-04-13	1963.28
834	834	1963	4	14	22.7	49	33.5	0	1	66.1	10	10.8	1963-04-14	1963.28
835	835	1963	4	15	25.4	30	42.5	5.1	0	67.1	4.3	12.2	1963-04-15	1963.29
836	836	1963	4	16	19.7	48	13.7	0.5	0	67	10	6.4	1963-04-16	1963.29
837	837	1963	4	17	23.8	26	28.8	0	1	67.8	10	22	1963-04-17	1963.29
838	838	1963	4	18	30.3	22	31.3	2	0	69.4	7.3	24.9	1963-04-18	1963.29
839	839	1963	4	19	20.5	52	29.5	3.2	0	69.8	5.8	4.7	1963-04-19	1963.3
840	840	1963	4	20	13.8	79	37.8	5.1	0	64.8	4.2	1.3	1963-04-20	1963.3
841	841	1963	4	21	18.8	52	39.2	0.2	0	65.1	10	9.7	1963-04-21	1963.3
842	842	1963	4	22	20.8	58	14.4	1.4	0	64.2	8.2	3.9	1963-04-22	1963.31
843	843	1963	4	23	22.4	67	27	12.6	0	52.3	2	1	1963-04-23	1963.31
844	844	1963	4	24	19.2	68	31	3	0	49.8	5.3	2.5	1963-04-24	1963.31
845	845	1963	4	25	18.1	64	16.9	0.9	0	49.3	8.6	3.2	1963-04-25	1963.31
846	846	1963	4	26	14.6	89	23	18	0	31.6	1.3	0.2	1963-04-26	1963.32
847	847	1963	4	27	18.9	69	15.1	0.1	0	32	9.9	3.1	1963-04-27	1963.32
848	848	1963	4	28	18.1	60	12.6	0	1	32.5	8.2	3.2	1963-04-28	1963.32
849	849	1963	4	29	19.9	52	33.1	0.2	0	33.1	9.6	8.5	1963-04-29	1963.32
850	850	1963	4	30	28.3	27	38.9	0.3	0	34.7	9.4	29.4	1963-04-30	1963.33
851	851	1963	5	1	19.9	52	13	0.2	0	35.3	9.8	5.4	1963-05-01	1963.33
852	852	1963	5	2	17.8	73	27.7	1.3	0	35.8	7	2.4	1963-05-02	1963.33
853	853	1963	5	3	21	45	20.2	0.2	0	36.4	9.9	8.5	1963-05-03	1963.34
854	854	1963	5	4	20.8	43	23.8	0.3	0	37.1	9.6	9.5	1963-05-04	1963.34
855	855	1963	5	5	26.3	21	30.2	0	1	38.4	8.6	25.5	1963-05-05	1963.34
856	856	1963	5	6	28.2	16	25.2	0	2	39.9	8.3	27.9	1963-05-06	1963.34
857	857	1963	5	7	22.2	33	17.3	0.2	0	40.7	10	12.5	1963-05-07	1963.35
858	858	1963	5	8	19.7	23	22.7	0.1	0	41.2	10	18.5	1963-05-08	1963.35
859	859	1963	5	9	22.8	25	9.4	0	1	42.1	8.8	12.5	1963-05-09	1963.35
860	860	1963	5	10	21.1	31	17.6	0	2	42.7	8.4	11	1963-05-10	1963.35
861	861	1963	5	11	24.1	26	31.3	0	3	43.7	8.3	19.8	1963-05-11	1963.36
862	862	1963	5	12	15.9	41	28.4	0.7	0	44	8.8	8.7	1963-05-12	1963.36
863	863	1963	5	13	18.9	26	54.4	0	1	44.5	9	31	1963-05-13	1963.36
864	864	1963	5	14	12.5	58	61.6	7.3	0	42.5	2.8	3.2	1963-05-14	1963.37
865	865	1963	5	15	10.9	73	51.1	4.5	0	38.1	3.9	1.9	1963-05-15	1963.37
866	866	1963	5	16	14.5	51	33.1	2.5	0	35.8	5.3	4.1	1963-05-16	1963.37
867	867	1963	5	17	13.7	55	22.3	0.1	0	36	10	5	1963-05-17	1963.37
868	868	1963	5	18	19.6	20	47.9	0	1	36.6	8.5	31.5	1963-05-18	1963.38
869	869	1963	5	19	24.4	17	55.8	0	2	37.6	8.1	46.7	1963-05-19	1963.38
870	870	1963	5	20	25.8	9	60.1	0	3	38.8	8	72.6	1963-05-20	1963.38
871	871	1963	5	21	25.8	12	63	0	4	39.9	8	68.2	1963-05-21	1963.38
872	872	1963	5	22	22.6	20	31.7	0.4	0	40.7	9.5	26.1	1963-05-22	1963.39
873	873	1963	5	23	18	47	8.6	0.5	0	41.2	9.2	5.1	1963-05-23	1963.39
874	874	1963	5	24	16.9	46	12.6	0	1	41.6	8.8	5.3	1963-05-24	1963.39
875	875	1963	5	25	20.5	34	16.2	0	2	42.2	8.4	9.6	1963-05-25	1963.39
876	876	1963	5	26	23.3	24	23.8	0	3	43.1	8.3	17.1	1963-05-26	1963.4
877	877	1963	5	27	25.3	21	29.9	0	4	44.2	8.2	23.1	1963-05-27	1963.4
878	878	1963	5	28	24.5	23	22	0	5	45.1	8.3	17.6	1963-05-28	1963.4
879	879	1963	5	29	22.1	29	18	0	6	45.9	8.3	12.2	1963-05-29	1963.41
880	880	1963	5	30	24.1	23	25.2	0	7	46.8	8.3	18.9	1963-05-30	1963.41
881	881	1963	5	31	23	23	23.8	0	8	47.6	8.3	17.8	1963-05-31	1963.41
882	882	1963	6	1	17.8	39	15.5	0	9	48.1	8.3	7.1	1963-06-01	1963.41
883	883	1963	6	2	19.1	38	23.4	0	10	48.6	8.3	9.2	1963-06-02	1963.42
884	884	1963	6	3	18.5	39	24.1	0	11	49	8.4	8.8	1963-06-03	1963.42
885	885	1963	6	4	21.6	24	32.8	0	12	49.7	8.4	20.2	1963-06-04	1963.42
886	886	1963	6	5	18.7	47	32.4	0.1	0	50.2	10	9.7	1963-06-05	1963.42
887	887	1963	6	6	22.8	20	18.7	0	1	51	9.3	19.2	1963-06-06	1963.43
888	888	1963	6	7	22.6	22	31	1	0	51.7	8.4	21.7	1963-06-07	1963.43
889	889	1963	6	8	15.2	64	24.8	2.7	0	52	5.7	2.3	1963-06-08	1963.43
890	890	1963	6	9	18.1	50	25.2	2.7	0	51.1	5.7	4.2	1963-06-09	1963.44
891	891	1963	6	10	15	77	34.9	4.8	0	46.6	3.9	1.3	1963-06-10	1963.44
892	892	1963	6	11	16.7	54	12.2	0	1	46.9	9.1	4.1	1963-06-11	1963.44
893	893	1963	6	12	16.4	53	10.8	0	2	47.3	8.7	3.9	1963-06-12	1963.44
894	894	1963	6	13	15.5	48	50.4	3.1	0	47.6	5.2	6.7	1963-06-13	1963.45
895	895	1963	6	14	13.2	39	39.6	0	1	47.8	9.2	11.6	1963-06-14	1963.45
896	896	1963	6	15	16.6	38	41.8	0.2	0	48.1	10	15.6	1963-06-15	1963.45
897	897	1963	6	16	18	50	28.8	0	1	48.5	9.2	7.4	1963-06-16	1963.45
898	898	1963	6	17	15.6	56	20.2	3.9	0	48.8	4.5	2.2	1963-06-17	1963.46
899	899	1963	6	18	12.3	54	43.2	0	1	49	9.2	7.4	1963-06-18	1963.46
900	900	1963	6	19	16.7	54	47.5	0	2	49.4	8.8	9	1963-06-19	1963.46
901	901	1963	6	20	12.6	72	41.8	3.6	0	49.5	4.8	2	1963-06-20	1963.47
902	902	1963	6	21	10.5	63	22.7	1.1	0	49.6	8.1	2.8	1963-06-21	1963.47
903	903	1963	6	22	13.6	44	18.4	0	1	49.8	9.3	6.2	1963-06-22	1963.47
904	904	1963	6	23	16.7	41	39.6	0	2	50.2	8.9	11.7	1963-06-23	1963.47
905	905	1963	6	24	19.8	22	59	0	3	50.7	8.7	39.6	1963-06-24	1963.48
906	906	1963	6	25	17.7	28	59.4	0	4	51.1	8.6	29.6	1963-06-25	1963.48
907	907	1963	6	26	19	22	50	0	5	51.6	8.6	30.2	1963-06-26	1963.48
908	908	1963	6	27	12.7	47	27	5.3	0	51.6	3.8	2.7	1963-06-27	1963.48
909	909	1963	6	28	9	49	33.1	0	1	51.6	9.4	6.3	1963-06-28	1963.49
910	910	1963	6	29	14.4	58	40.3	0	2	51.9	8.9	6.2	1963-06-29	1963.49
911	911	1963	6	30	15.9	52	21.6	0	3	52.2	8.8	5.2	1963-06-30	1963.49
912	912	1963	7	1	18.4	28	43.9	0	4	52.6	8.7	21.3	1963-07-01	1963.5
913	913	1963	7	2	15.2	43	59.4	0.4	0	52.9	10	18.6	1963-07-02	1963.5
914	914	1963	7	3	12.4	49	44.6	0.6	0	53.1	9.6	9.6	1963-07-03	1963.5
915	915	1963	7	4	15.9	46	16.9	0	1	53.4	9.5	6.2	1963-07-04	1963.5
916	916	1963	7	5	19	23	28.8	0	2	53.8	9.1	19	1963-07-05	1963.51
917	917	1963	7	6	21.3	25	26.3	0	3	54.5	8.9	17.7	1963-07-06	1963.51
918	918	1963	7	7	17.3	46	32.4	0	4	54.9	8.8	8.6	1963-07-07	1963.51
919	919	1963	7	8	15.4	42	39.2	0	5	55.1	8.8	10.9	1963-07-08	1963.52
920	920	1963	7	9	17	28	32.4	0	6	55.5	8.8	15.6	1963-07-09	1963.52
921	921	1963	7	10	18.4	25	47.9	0	7	55.9	8.8	26.3	1963-07-10	1963.52
922	922	1963	7	11	19.4	14	35.3	0.1	0	56.4	10	33.1	1963-07-11	1963.52
923	923	1963	7	12	18.6	12	23	0	1	56.9	9.7	25.3	1963-07-12	1963.53
924	924	1963	7	13	18	14	33.5	0	2	57.3	9.3	28.6	1963-07-13	1963.53
925	925	1963	7	14	18.7	16	23.4	0	3	57.7	9.1	21.3	1963-07-14	1963.53
926	926	1963	7	15	20.5	15	39.6	0	4	58.3	9	33.2	1963-07-15	1963.53
927	927	1963	7	16	22.4	13	51.1	0	5	59	9	50.2	1963-07-16	1963.54
928	928	1963	7	17	22	18	32.4	0.1	0	59.7	10	30.2	1963-07-17	1963.54
929	929	1963	7	18	17.6	46	22.3	4	0	60	4.8	3.7	1963-07-18	1963.54
930	930	1963	7	19	14.8	36	49.7	0.2	0	60.3	10	18.9	1963-07-19	1963.55
931	931	1963	7	20	9.5	65	18.7	6.4	0	54.7	3.4	1	1963-07-20	1963.55
932	932	1963	7	21	9.8	65	21.2	0.7	0	54.1	9.4	2.8	1963-07-21	1963.55
933	933	1963	7	22	13.1	51	16.9	0	1	54.3	9.5	4.8	1963-07-22	1963.55
934	934	1963	7	23	16.7	50	12.6	0	2	54.6	9.1	4.7	1963-07-23	1963.56
935	935	1963	7	24	21	44	23	0	3	55.2	9	8.6	1963-07-24	1963.56
936	936	1963	7	25	18.6	57	54.7	5.1	0	55.7	4	4.7	1963-07-25	1963.56
937	937	1963	7	26	18.8	49	42.5	0	1	56.1	9.7	11.2	1963-07-26	1963.56
938	938	1963	7	27	18.5	31	46.8	0	2	56.6	9.2	22	1963-07-27	1963.57
939	939	1963	7	28	15.3	50	48.2	1.6	0	56.8	7.5	8.6	1963-07-28	1963.57
940	940	1963	7	29	10	44	24.1	0.8	0	56.9	9.3	6.2	1963-07-29	1963.57
941	941	1963	7	30	8.8	42	10.8	0	1	57	9.7	4.9	1963-07-30	1963.58
942	942	1963	7	31	11.8	41	12.6	0	2	57.1	9.2	5.6	1963-07-31	1963.58
943	943	1963	8	1	17.1	27	36.4	0	3	57.4	9.1	18.4	1963-08-01	1963.58
944	944	1963	8	2	13	55	45.4	10.7	0	52	2.3	1.9	1963-08-02	1963.58
945	945	1963	8	3	11.9	78	20.5	8.3	0	43.8	2.6	0.5	1963-08-03	1963.59
946	946	1963	8	4	9.7	76	11.2	6.5	0	37.4	3	0.5	1963-08-04	1963.59
947	947	1963	8	5	11.5	74	19.1	0.9	0	36.7	7.9	1.7	1963-08-05	1963.59
948	948	1963	8	6	13.2	64	34.9	0	1	36.9	8.5	4.2	1963-08-06	1963.59
949	949	1963	8	7	19.8	57	26.6	0	2	37.5	8.1	5.2	1963-08-07	1963.6
950	950	1963	8	8	22.4	44	19.1	0	3	38.3	8	7.2	1963-08-08	1963.6
951	951	1963	8	9	23.3	46	10.1	0	4	39.2	8	5.6	1963-08-09	1963.6
952	952	1963	8	10	16.4	71	49	0.6	0	39.5	8.8	5.2	1963-08-10	1963.61
953	953	1963	8	11	26.2	27	45.4	0	1	40.7	8.7	30.3	1963-08-11	1963.61
954	954	1963	8	12	26.1	27	25.9	3	0	41.9	5	11	1963-08-12	1963.61
955	955	1963	8	13	21.4	41	20.5	0	1	42.6	8.8	8.8	1963-08-13	1963.61
956	956	1963	8	14	25.5	24	21.2	0	2	43.7	8.5	17.6	1963-08-14	1963.62
957	957	1963	8	15	16.8	58	23.4	4.4	0	44.1	4.1	2.1	1963-08-15	1963.62
958	958	1963	8	16	7.9	86	18	6.3	0	38.5	3.1	0.4	1963-08-16	1963.62
959	959	1963	8	17	9.8	59	35.6	3.5	0	35.1	4.4	2.3	1963-08-17	1963.62
960	960	1963	8	18	12.8	57	58.7	0	1	35.3	8.4	8.9	1963-08-18	1963.63
961	961	1963	8	19	17.3	61	25.2	0.3	0	35.7	9.5	4.7	1963-08-19	1963.63
962	962	1963	8	20	19.4	50	32.4	0.7	0	36.3	8.3	7.5	1963-08-20	1963.63
963	963	1963	8	21	15.6	54	44.3	8.1	0	32.6	2.5	2.3	1963-08-21	1963.63
964	964	1963	8	22	12.7	53	45	0	1	32.8	8.3	7.3	1963-08-22	1963.64
965	965	1963	8	23	19.2	50	44.6	0.8	0	33.3	7.9	9.6	1963-08-23	1963.64
966	966	1963	8	24	17.3	49	19.1	0	1	33.8	8.3	5.4	1963-08-24	1963.64
967	967	1963	8	25	18.7	49	51.8	0	2	34.3	7.9	11.7	1963-08-25	1963.65
968	968	1963	8	26	28	26	34.9	0	3	35.8	7.9	22.9	1963-08-26	1963.65
969	969	1963	8	27	22.7	27	13	0	4	36.7	7.8	11.1	1963-08-27	1963.65
970	970	1963	8	28	22.3	29	11.5	0	5	37.5	7.8	9.9	1963-08-28	1963.65
971	971	1963	8	29	20.8	29	28.8	0.9	0	38.1	7.9	14.3	1963-08-29	1963.66
972	972	1963	8	30	13.3	44	28.8	1	0	38.3	7.7	6.6	1963-08-30	1963.66
973	973	1963	8	31	18.6	37	13.3	0	1	38.8	8.6	7.6	1963-08-31	1963.66
974	974	1963	9	1	16.2	28	14.4	0.2	0	39.2	10	11.4	1963-09-01	1963.66
975	975	1963	9	2	15.8	36	18	0	1	39.5	8.7	7.9	1963-09-02	1963.67
976	976	1963	9	3	20.2	18	6.5	0	2	40.1	8.3	12.7	1963-09-03	1963.67
977	977	1963	9	4	18.9	36	24.8	0	3	40.6	8.1	9.8	1963-09-04	1963.67
978	978	1963	9	5	27.3	14	27.4	0.1	0	42	10	36.2	1963-09-05	1963.68
979	979	1963	9	6	23.3	23	24.8	0	1	42.9	8.9	19.7	1963-09-06	1963.68
980	980	1963	9	7	14.6	47	27.7	1.6	0	43.1	6.8	5.3	1963-09-07	1963.68
981	981	1963	9	8	7.8	84	22.7	10.8	0	35.8	2	0.3	1963-09-08	1963.68
982	982	1963	9	9	12	57	25.2	3.1	0	32.9	4.7	2.2	1963-09-09	1963.69
983	983	1963	9	10	11.1	52	23	0	1	33	8.3	4.2	1963-09-10	1963.69
984	984	1963	9	11	14.8	22	35.3	0	2	33.3	7.9	17.2	1963-09-11	1963.69
985	985	1963	9	12	25.7	19	47.2	0	3	34.5	7.8	36.1	1963-09-12	1963.69
986	986	1963	9	13	29.5	11	25.2	0	4	36.3	7.8	32.2	1963-09-13	1963.7
987	987	1963	9	14	25.4	13	18.7	0	5	37.4	7.8	23	1963-09-14	1963.7
988	988	1963	9	15	25.5	25	32.8	0.3	0	38.6	9.7	25.5	1963-09-15	1963.7
989	989	1963	9	16	19.9	24	42.8	0	1	39.2	8.6	24.8	1963-09-16	1963.71
990	990	1963	9	17	19.8	37	34.9	1.6	0	39.8	6.7	10.2	1963-09-17	1963.71
991	991	1963	9	18	22.6	37	23	0	1	40.6	8.7	11	1963-09-18	1963.71
992	992	1963	9	19	25.3	28	18	0	2	41.7	8.4	14.4	1963-09-19	1963.71
993	993	1963	9	20	26.6	23	36	0	3	42.9	8.3	26.9	1963-09-20	1963.72
994	994	1963	9	21	32.1	14	48.2	0.4	0	45.1	9.8	67.9	1963-09-21	1963.72
995	995	1963	9	22	21.9	30	18.4	0.1	0	45.8	10	14	1963-09-22	1963.72
996	996	1963	9	23	26	19	25.2	0	1	47	9.1	25.5	1963-09-23	1963.72
997	997	1963	9	24	30.8	12	37.1	0	2	48.9	8.8	48.3	1963-09-24	1963.73
998	998	1963	9	25	31.4	20	25.9	3.4	0	50.8	5	16.4	1963-09-25	1963.73
999	999	1963	9	26	20.4	56	49	2.4	0	50.7	6	6.8	1963-09-26	1963.73
1000	1000	1963	9	27	18.8	61	25.6	1.4	0	49.8	7.5	4	1963-09-27	1963.74
1001	1001	1963	9	28	24.3	21	6.1	0	1	50.7	9.3	14.7	1963-09-28	1963.74
1002	1002	1963	9	29	21.3	18	41.4	0.3	0	51.3	10	36.5	1963-09-29	1963.74
1003	1003	1963	9	30	19.8	64	34.9	5.1	0	51.6	3.9	2.4	1963-09-30	1963.74
1004	1004	1963	10	1	27.3	27	48.6	0	1	52.8	9.5	36.2	1963-10-01	1963.75
1005	1005	1963	10	2	20.7	23	20.9	0	2	53.4	9	16.7	1963-10-02	1963.75
1006	1006	1963	10	3	19	30	36	0	3	53.9	8.9	17.3	1963-10-03	1963.75
1007	1007	1963	10	4	18.7	20	19.1	0.2	0	54.4	10	18.2	1963-10-04	1963.76
1008	1008	1963	10	5	23.1	19	23.4	0	1	55.1	9.6	23.2	1963-10-05	1963.76
1009	1009	1963	10	6	27.8	12	24.5	0	2	56.4	9.2	34	1963-10-06	1963.76
1010	1010	1963	10	7	26.5	12	20.2	0.1	0	57.6	10	32.4	1963-10-07	1963.76
1011	1011	1963	10	8	14.7	57	28.4	2	0	57.8	6.8	3.8	1963-10-08	1963.77
1012	1012	1963	10	9	15.1	59	24.1	3.1	0	58	5.5	2.6	1963-10-09	1963.77
1013	1013	1963	10	10	20.1	36	53.6	6.8	0	51.7	3.2	8	1963-10-10	1963.77
1014	1014	1963	10	11	21.7	76	55.8	10.8	0	41.6	2.1	1.5	1963-10-11	1963.77
1015	1015	1963	10	12	19.4	66	24.8	3.1	0	39	4.9	2.1	1963-10-12	1963.78
1016	1016	1963	10	13	23	32	27	0	1	39.9	8.7	14.8	1963-10-13	1963.78
1017	1017	1963	10	14	21.8	28	45	0	2	40.6	8.3	23.2	1963-10-14	1963.78
1018	1018	1963	10	15	24.1	15	14.8	0	3	41.6	8.2	19.6	1963-10-15	1963.79
1019	1019	1963	10	16	23.3	23	28.8	0	4	42.5	8.2	19.6	1963-10-16	1963.79
1020	1020	1963	10	17	29.3	9	23.8	0	5	44.1	8.2	35.1	1963-10-17	1963.79
1021	1021	1963	10	18	26.5	21	16.2	0	6	45.3	8.2	17.6	1963-10-18	1963.79
1022	1022	1963	10	19	14.2	77	13.7	0.8	0	45.6	8.6	1.7	1963-10-19	1963.8
1023	1023	1963	10	20	24	46	19.4	8.6	0	42.2	2.5	2.3	1963-10-20	1963.8
1024	1024	1963	10	21	20.3	59	27.4	4.2	0	38.6	4.1	2.5	1963-10-21	1963.8
1025	1025	1963	10	22	17.7	64	18	2.6	0	36.4	5.2	2	1963-10-22	1963.8
1026	1026	1963	10	23	22.3	28	10.8	0	1	37.2	8.5	11	1963-10-23	1963.81
1027	1027	1963	10	24	27.4	21	17.6	0	2	38.6	8.2	19	1963-10-24	1963.81
1028	1028	1963	10	25	33.8	12	9	0	3	41.3	8.2	26.3	1963-10-25	1963.81
1029	1029	1963	10	26	23.3	45	30.2	1.1	0	42.2	7.7	9	1963-10-26	1963.82
1030	1030	1963	10	27	18.1	48	31	1.4	0	42.6	7.1	6.4	1963-10-27	1963.82
1031	1031	1963	10	28	18.8	27	22	0.3	0	43.1	10	15.4	1963-10-28	1963.82
1032	1032	1963	10	29	22.7	17	11.5	0	1	43.9	8.9	17.7	1963-10-29	1963.82
1033	1033	1963	10	30	26.1	16	11.9	0	2	45.1	8.6	19.7	1963-10-30	1963.83
1034	1034	1963	10	31	24	20	52.9	0	3	46	8.4	40.9	1963-10-31	1963.83
1035	1035	1963	11	1	22.1	21	19.8	0	4	46.8	8.4	16.8	1963-11-01	1963.83
1036	1036	1963	11	2	33.2	6	48.2	0	5	49.1	8.5	82.6	1963-11-02	1963.83
1037	1037	1963	11	3	15.4	48	24.8	1.8	0	49.4	6.8	4.9	1963-11-03	1963.84
1038	1038	1963	11	4	19.5	25	35.6	0.4	0	49.9	10	23.1	1963-11-04	1963.84
1039	1039	1963	11	5	18.6	24	20.9	0	1	50.4	9.3	15.7	1963-11-05	1963.84
1040	1040	1963	11	6	21	25	27.7	0	2	51	8.9	18.3	1963-11-06	1963.85
1041	1041	1963	11	7	26	14	26.3	0	3	52.1	8.8	29.7	1963-11-07	1963.85
1042	1042	1963	11	8	25.5	27	38.2	0.3	0	53.2	10	27.9	1963-11-08	1963.85
1043	1043	1963	11	9	23.6	40	29.9	1.1	0	54	8.3	11.5	1963-11-09	1963.85
1044	1044	1963	11	10	23.3	32	35.3	3.1	0	54.8	5.4	11.1	1963-11-10	1963.86
1045	1045	1963	11	11	28.4	22	22	0.2	0	56.2	10	25.1	1963-11-11	1963.86
1046	1046	1963	11	12	29.3	20	20.5	0	1	57.7	9.8	26.7	1963-11-12	1963.86
1047	1047	1963	11	13	21.1	37	23	1.2	0	58.3	8.3	10.1	1963-11-13	1963.86
1048	1048	1963	11	14	25.1	20	17.6	0	1	59.3	9.9	21.7	1963-11-14	1963.87
1049	1049	1963	11	15	26.2	23	18.7	0	2	60.4	9.4	19.7	1963-11-15	1963.87
1050	1050	1963	11	16	29.2	20	29.2	0.9	0	61.8	9.3	30.2	1963-11-16	1963.87
1051	1051	1963	11	17	23.3	58	45.4	8.1	0	58.7	2.9	3.2	1963-11-17	1963.88
1052	1052	1963	11	18	22.8	64	36.7	1.2	0	58.2	8.3	5.7	1963-11-18	1963.88
1053	1053	1963	11	19	27.7	31	24.5	0.7	0	58.8	9.7	18.6	1963-11-19	1963.88
1054	1054	1963	11	20	27.1	30	19.8	0.4	0	59.6	10	17.7	1963-11-20	1963.88
1055	1055	1963	11	21	24	45	30.6	0.8	0	59.6	9.4	11.4	1963-11-21	1963.89
1056	1056	1963	11	22	30.2	19	15.1	0	1	61.2	10	25.1	1963-11-22	1963.89
1057	1057	1963	11	23	34.8	9	34.6	0	2	63.7	9.6	63.8	1963-11-23	1963.89
1058	1058	1963	11	24	12.8	78	26.3	6.4	0	62.6	3.6	0.9	1963-11-24	1963.89
1059	1059	1963	11	25	16.1	72	41.4	6.3	0	56.6	3.5	1.6	1963-11-25	1963.9
1060	1060	1963	11	26	21.4	44	29.2	0.6	0	56.6	9.8	11	1963-11-26	1963.9
1061	1061	1963	11	27	28.4	21	37.4	0	1	58	9.8	36.5	1963-11-27	1963.9
1062	1062	1963	11	28	38.8	12	47.2	3.6	0	61.7	5.2	48.4	1963-11-28	1963.9
1063	1063	1963	11	29	25	24	45.4	0.7	0	62.7	9.9	35.6	1963-11-29	1963.91
1064	1064	1963	11	30	25.6	14	27.4	0	1	63.6	10	34.5	1963-11-30	1963.91
1065	1065	1963	12	1	37.9	6	29.5	0	2	67	9.8	70.7	1963-12-01	1963.91
1066	1066	1963	12	2	32.5	10	26.6	0	3	68.9	9.7	48	1963-12-02	1963.92
1067	1067	1963	12	3	23.2	36	33.1	0	4	69.6	9.7	16.7	1963-12-03	1963.92
1068	1068	1963	12	4	32.2	14	31.7	0	5	71.4	9.7	46.4	1963-12-04	1963.92
1069	1069	1963	12	5	22.7	25	19.4	0	6	72.1	9.7	17.5	1963-12-05	1963.92
1070	1070	1963	12	6	24.8	22	16.6	0	7	72.9	9.7	19	1963-12-06	1963.93
1071	1071	1963	12	7	26.7	17	19.4	0	8	74	9.8	26.1	1963-12-07	1963.93
1072	1072	1963	12	8	30.9	7	22	0	9	75.5	9.8	45.9	1963-12-08	1963.93
1073	1073	1963	12	9	36.1	8	24.5	0	10	78.1	10	56.8	1963-12-09	1963.93
1074	1074	1963	12	10	31.2	11	18.7	0	11	79.6	10	37.9	1963-12-10	1963.94
1075	1075	1963	12	11	22.8	32	37.8	4.3	0	80.3	5.2	11.3	1963-12-11	1963.94
1076	1076	1963	12	12	17.6	65	35.3	3.5	0	77.9	5.8	3.2	1963-12-12	1963.94
1077	1077	1963	12	13	23.6	45	25.6	1.7	0	76.9	8.2	8.6	1963-12-13	1963.95
1078	1078	1963	12	14	22.5	37	26.3	1	0	76.5	9.8	13.3	1963-12-14	1963.95
1079	1079	1963	12	15	28.1	19	10.4	0	1	77.7	10	21.1	1963-12-15	1963.95
1080	1080	1963	12	16	29.2	16	32.4	0	2	78.9	10	41	1963-12-16	1963.95
1081	1081	1963	12	17	22.6	26	26.3	0.9	0	79.6	10	20.1	1963-12-17	1963.96
1082	1082	1963	12	18	24.6	20	15.8	0	1	80.3	10	20.7	1963-12-18	1963.96
1083	1083	1963	12	19	30.8	11	13.3	0	2	81.8	10	32.5	1963-12-19	1963.96
1084	1084	1963	12	20	34	10	27.7	0	3	83.8	10	53.8	1963-12-20	1963.96
1085	1085	1963	12	21	27.3	29	37.8	0	4	84.8	10	27.6	1963-12-21	1963.97
1086	1086	1963	12	22	30.4	22	34.6	0	5	86.2	10	36.8	1963-12-22	1963.97
1087	1087	1963	12	23	34.1	18	20.2	0	6	88.1	10	34.3	1963-12-23	1963.97
1088	1088	1963	12	24	29.1	35	29.5	0	7	89.3	10	19.7	1963-12-24	1963.97
1089	1089	1963	12	25	24.3	31	29.5	0.6	0	89.9	10	19.5	1963-12-25	1963.98
1090	1090	1963	12	26	27.7	25	18	0	1	90.9	10	20	1963-12-26	1963.98
1091	1091	1963	12	27	31.6	20	32	0	2	92.4	10	38.8	1963-12-27	1963.98
1092	1092	1963	12	28	22.8	43	33.8	2.4	0	93	7.6	10.2	1963-12-28	1963.99
1093	1093	1963	12	29	23.9	39	10.4	3.8	0	92.5	5.9	5.6	1963-12-29	1963.99
1094	1094	1963	12	30	29.1	21	23	0	1	93.6	10	27.4	1963-12-30	1963.99
1095	1095	1963	12	31	30.8	20	23.8	0	2	94.9	10	31.2	1963-12-31	1963.99
1096	1096	1964	1	1	31.7	21	23.8	0.2	0	96.3	10	30.1	1964-01-01	1964
1097	1097	1964	1	2	32.4	21	21.2	0.2	0	97.8	10	29.3	1964-01-02	1964.01
1098	1098	1964	1	3	32.6	14	27.7	0.5	0	99.3	10	43.4	1964-01-03	1964.01
1099	1099	1964	1	4	26.5	17	20.9	0.1	0	100.1	10	27.4	1964-01-04	1964.01
1100	1100	1964	1	5	26.8	20	13	0	1	100.9	10	20.8	1964-01-05	1964.01
1101	1101	1964	1	6	29.4	20	18.4	0	2	102	10	25.9	1964-01-06	1964.02
1102	1102	1964	1	7	29.6	25	18.7	0	3	103.1	10	22.4	1964-01-07	1964.02
1103	1103	1964	1	8	32.3	23	26.6	0	4	104.5	10	31	1964-01-08	1964.02
1104	1104	1964	1	9	30.1	33	32	0.1	0	105.6	10	23.2	1964-01-09	1964.03
1105	1105	1964	1	10	25.9	49	42.8	2.6	0	106.3	7.8	11.9	1964-01-10	1964.03
1106	1106	1964	1	11	27.9	30	45.7	0.6	0	107.1	10	33.2	1964-01-11	1964.03
1107	1107	1964	1	12	32.5	26	29.5	0	1	108.5	10	30.4	1964-01-12	1964.03
1108	1108	1964	1	13	30.7	31	25.2	0.1	0	109.6	10	21.9	1964-01-13	1964.04
1109	1109	1964	1	14	28	29	20.9	0.7	0	110.5	10	19.3	1964-01-14	1964.04
1110	1110	1964	1	15	28.7	24	17.3	4.6	0	111	5.8	12.6	1964-01-15	1964.04
1111	1111	1964	1	16	26.3	39	16.6	1.6	0	110.1	9.9	11.4	1964-01-16	1964.04
1112	1112	1964	1	17	32.4	19	16.2	0	1	111.4	10	28.2	1964-01-17	1964.05
1113	1113	1964	1	18	37.9	9	18	0	2	113.6	10	50.5	1964-01-18	1964.05
1114	1114	1964	1	19	38.3	7	41.8	0	3	115.8	10	93	1964-01-19	1964.05
1115	1115	1964	1	20	28.2	28	42.1	0.1	0	116.6	10	33.2	1964-01-20	1964.05
1116	1116	1964	1	21	38	10	31	0	1	118.7	10	64.7	1964-01-21	1964.06
1117	1117	1964	1	22	30.8	28	32.8	0	2	119.7	10	28.7	1964-01-22	1964.06
1118	1118	1964	1	23	31.6	30	28.8	0.6	0	120.8	10	24.8	1964-01-23	1964.06
1119	1119	1964	1	24	26.6	40	38.9	3.6	0	121.4	7	13.3	1964-01-24	1964.07
1120	1120	1964	1	25	29.8	36	32.8	1.8	0	121.4	10	21.1	1964-01-25	1964.07
1121	1121	1964	1	26	27.3	47	23.8	2.1	0	120	9.3	9.9	1964-01-26	1964.07
1122	1122	1964	1	27	31.1	17	26.6	1.2	0	119.8	10	36.7	1964-01-27	1964.07
1123	1123	1964	1	28	27.5	30	23	0.3	0	120.2	10	19.3	1964-01-28	1964.08
1124	1124	1964	1	29	29.8	21	23	0	1	121.1	10	28.2	1964-01-29	1964.08
1125	1125	1964	1	30	32.4	16	34.2	0.7	0	122.3	10	47.6	1964-01-30	1964.08
1126	1126	1964	1	31	19.6	32	28.4	2.7	0	122.6	8.3	12.7	1964-01-31	1964.08
1127	1127	1964	2	1	22.4	15	7.9	0	1	123	10	18.8	1964-02-01	1964.09
1128	1128	1964	2	2	27.2	17	16.9	0	2	123.6	10	25.9	1964-02-02	1964.09
1129	1129	1964	2	3	31	21	20.9	0	3	124.6	10	27.5	1964-02-03	1964.09
1130	1130	1964	2	4	31.3	22	16.6	0	4	125.6	10	24.8	1964-02-04	1964.1
1131	1131	1964	2	5	30.6	28	23.4	1.7	0	126.5	10	22.6	1964-02-05	1964.1
1132	1132	1964	2	6	26.8	32	29.5	0.5	0	127.1	10	20	1964-02-06	1964.1
1133	1133	1964	2	7	30.5	22	15.1	0	1	128	10	22.8	1964-02-07	1964.1
1134	1134	1964	2	8	28.3	26	30.2	3.4	0	128.7	7.5	20.4	1964-02-08	1964.11
1135	1135	1964	2	9	25.7	31	14	0.3	0	129.2	10	13.9	1964-02-09	1964.11
1136	1136	1964	2	10	30.3	21	22.7	0	1	130.1	10	28.8	1964-02-10	1964.11
1137	1137	1964	2	11	34.7	15	19.8	0	2	131.3	10	38.4	1964-02-11	1964.11
1138	1138	1964	2	12	37	17	22.3	4.5	0	132.9	6.4	25.9	1964-02-12	1964.12
1139	1139	1964	2	13	31.5	37	22	3	0	131.4	8.1	13.5	1964-02-13	1964.12
1140	1140	1964	2	14	29.9	32	14.4	0.5	0	131.7	10	15.8	1964-02-14	1964.12
1141	1141	1964	2	15	31.7	20	24.1	0	1	132.6	10	31.8	1964-02-15	1964.12
1142	1142	1964	2	16	37.7	11	28.1	0	2	134.3	10	59	1964-02-16	1964.13
1143	1143	1964	2	17	33.3	19	14.4	0	3	135.3	10	27.4	1964-02-17	1964.13
1144	1144	1964	2	18	32.4	19	25.6	0	4	136.3	10	35.1	1964-02-18	1964.13
1145	1145	1964	2	19	39.3	14	20.5	5.7	0	137.4	5.6	26.2	1964-02-19	1964.14
1146	1146	1964	2	20	33.4	28	11.5	0	1	138.5	10	19.3	1964-02-20	1964.14
1147	1147	1964	2	21	33.7	21	25.6	0	2	139.5	10	34.2	1964-02-21	1964.14
1148	1148	1964	2	22	40.2	11	15.5	0.2	0	141.4	10	47	1964-02-22	1964.14
1149	1149	1964	2	23	39	15	20.2	3.3	0	143	8.1	35.4	1964-02-23	1964.15
1150	1150	1964	2	24	27.5	40	33.8	1.7	0	143.4	10	17.4	1964-02-24	1964.15
1151	1151	1964	2	25	24.2	49	45.7	1.5	0	142.2	10	14.9	1964-02-25	1964.15
1152	1152	1964	2	26	18.5	87	45.4	17	0	125.4	2.2	0.8	1964-02-26	1964.15
1153	1153	1964	2	27	17.2	86	42.8	7.1	0	118.5	4.4	1.4	1964-02-27	1964.16
1154	1154	1964	2	28	21.8	57	44.3	0.4	0	118.5	10	10.1	1964-02-28	1964.16
1155	1155	1964	2	29	27.2	35	37.4	0	1	119.2	10	22.4	1964-02-29	1964.16
1156	1156	1964	3	1	30.6	20	17.3	0	2	120.2	10	26.5	1964-03-01	1964.17
1157	1157	1964	3	2	30.5	27	30.2	0.1	0	121.2	10	27.5	1964-03-02	1964.17
1158	1158	1964	3	3	24.7	31	19.4	0	1	121.7	10	15.4	1964-03-03	1964.17
1159	1159	1964	3	4	29.5	16	7.9	0	2	122.5	10	23	1964-03-04	1964.17
1160	1160	1964	3	5	29.8	17	32.8	0.9	0	123.4	10	40.6	1964-03-05	1964.18
1161	1161	1964	3	6	25.3	30	21.6	0	1	123.9	10	17	1964-03-06	1964.18
1162	1162	1964	3	7	32.5	19	13	0	2	125.1	10	25.7	1964-03-07	1964.18
1163	1163	1964	3	8	31.6	21	16.2	0	3	126.1	10	25.4	1964-03-08	1964.18
1164	1164	1964	3	9	29.7	28	16.6	0	4	126.9	10	18.7	1964-03-09	1964.19
1165	1165	1964	3	10	28.8	26	18	0	5	127.7	10	20.6	1964-03-10	1964.19
1166	1166	1964	3	11	27.3	29	15.5	0	6	128.3	10	16.2	1964-03-11	1964.19
1167	1167	1964	3	12	33.6	14	26.6	0	7	129.5	10	44.6	1964-03-12	1964.2
1168	1168	1964	3	13	36.6	15	28.4	2.9	0	131	8.3	41.1	1964-03-13	1964.2
1169	1169	1964	3	14	32	30	31.7	0	1	132	10	27.4	1964-03-14	1964.2
1170	1170	1964	3	15	38	15	23	8.5	0	130.3	4.1	18.6	1964-03-15	1964.2
1171	1171	1964	3	16	29.8	41	20.5	4.9	0	126.2	5.9	7.9	1964-03-16	1964.21
1172	1172	1964	3	17	25.3	57	29.2	9.5	0	117.2	3.5	2.8	1964-03-17	1964.21
1173	1173	1964	3	18	22.7	79	16.6	6.9	0	110.7	4.4	1.1	1964-03-18	1964.21
1174	1174	1964	3	19	23.9	62	17.6	1	0	110.3	10	5	1964-03-19	1964.21
1175	1175	1964	3	20	26.8	39	20.2	0.1	0	110.9	10	12.9	1964-03-20	1964.22
1176	1176	1964	3	21	33.3	19	25.9	0.1	0	112.2	10	35.9	1964-03-21	1964.22
1177	1177	1964	3	22	25	34	26.6	0.6	0	112.2	10	16.5	1964-03-22	1964.22
1178	1178	1964	3	23	26.3	27	15.8	0	1	112.9	10	17	1964-03-23	1964.23
1179	1179	1964	3	24	28.6	23	12.2	0	2	113.8	10	19.4	1964-03-24	1964.23
1180	1180	1964	3	25	23.7	53	20.2	6.1	0	113.2	4.8	3.5	1964-03-25	1964.23
1181	1181	1964	3	26	30.1	24	19.8	0	1	114.2	10	23.6	1964-03-26	1964.23
1182	1182	1964	3	27	21.4	34	41	0.1	0	114.6	10	21	1964-03-27	1964.24
1183	1183	1964	3	28	32.4	26	33.1	5.2	0	115.7	5.4	18.3	1964-03-28	1964.24
1184	1184	1964	3	29	29.6	22	29.5	0	1	116.6	10	31.1	1964-03-29	1964.24
1185	1185	1964	3	30	27.5	17	42.1	0	2	117.3	10	46.4	1964-03-30	1964.24
1186	1186	1964	3	31	26.9	31	36.4	0	3	118	10	24.5	1964-03-31	1964.25
1187	1187	1964	4	1	30.5	15	30.2	0.8	0	119	10	41.4	1964-04-01	1964.25
1188	1188	1964	4	2	27.1	31	42.1	4	0	119.7	6.6	18.9	1964-04-02	1964.25
1189	1189	1964	4	3	19.4	38	32.4	0.5	0	119.8	10	14	1964-04-03	1964.26
1190	1190	1964	4	4	20.5	36	31	3	0	117.1	7.6	11.2	1964-04-04	1964.26
1191	1191	1964	4	5	19.1	30	33.8	0	1	117.4	10	18.3	1964-04-05	1964.26
1192	1192	1964	4	6	17.4	57	18.7	1.6	0	117.6	10	4.9	1964-04-06	1964.26
1193	1193	1964	4	7	22.1	26	16.6	0	1	118	10	15.9	1964-04-07	1964.27
1194	1194	1964	4	8	28.6	15	22.7	0	2	118.8	10	33.4	1964-04-08	1964.27
1195	1195	1964	4	9	25.6	51	15.8	3	0	119.4	7.7	5.7	1964-04-09	1964.27
1196	1196	1964	4	10	23.4	45	27.4	0.1	0	119.8	10	11	1964-04-10	1964.28
1197	1197	1964	4	11	28.2	36	20.5	0	1	120.6	10	15.2	1964-04-11	1964.28
1198	1198	1964	4	12	26.7	62	25.9	7.2	0	119.1	4.4	3	1964-04-12	1964.28
1199	1199	1964	4	13	26.2	54	23.8	7	0	112.8	4.3	3.6	1964-04-13	1964.28
1200	1200	1964	4	14	20.5	61	16.6	0.7	0	112.4	10	4.5	1964-04-14	1964.29
1201	1201	1964	4	15	24.3	28	36	0	1	113	10	24.9	1964-04-15	1964.29
1202	1202	1964	4	16	19.6	59	28.1	3.8	0	113.3	6.6	4	1964-04-16	1964.29
1203	1203	1964	4	17	16.6	44	37.4	0	1	113.5	10	11.4	1964-04-17	1964.29
1204	1204	1964	4	18	24	26	36	0	2	114	10	26.2	1964-04-18	1964.3
1205	1205	1964	4	19	27.5	34	40.3	3.9	0	114.8	6.5	16.4	1964-04-19	1964.3
1206	1206	1964	4	20	27.4	31	26.6	0	1	115.5	10	20.3	1964-04-20	1964.3
1207	1207	1964	4	21	24.8	30	17.3	0	2	116.1	10	15.5	1964-04-21	1964.31
1208	1208	1964	4	22	16	56	19.4	2.7	0	116.3	8.1	4	1964-04-22	1964.31
1209	1209	1964	4	23	17.1	83	33.5	5.8	0	113.1	5	1.4	1964-04-23	1964.31
1210	1210	1964	4	24	24.9	49	16.6	0	1	113.6	10	7.8	1964-04-24	1964.31
1211	1211	1964	4	25	26.6	33	24.8	0	2	114.3	10	17.6	1964-04-25	1964.32
1212	1212	1964	4	26	28	17	31	0	3	115.1	10	36.6	1964-04-26	1964.32
1213	1213	1964	4	27	22.7	36	21.2	0	4	115.6	10	12.5	1964-04-27	1964.32
1214	1214	1964	4	28	23.7	30	46.8	3	0	116.1	7.6	22.3	1964-04-28	1964.32
1215	1215	1964	4	29	16.2	43	31.7	0.2	0	116.3	10	10.2	1964-04-29	1964.33
1216	1216	1964	4	30	22.5	31	32.8	0	1	116.7	10	19.6	1964-04-30	1964.33
1217	1217	1964	5	1	22.4	39	12.2	0	2	117.1	10	9.2	1964-05-01	1964.33
1218	1218	1964	5	2	20.1	38	29.2	0	3	117.4	10	12.8	1964-05-02	1964.34
1219	1219	1964	5	3	16.6	51	22.3	2.5	0	117.6	8.4	5.4	1964-05-03	1964.34
1220	1220	1964	5	4	21.7	22	17.3	0	1	118	10	18.1	1964-05-04	1964.34
1221	1221	1964	5	5	26.3	20	17.6	0	2	118.6	10	23.1	1964-05-05	1964.34
1222	1222	1964	5	6	19.9	38	13.3	0	3	119	10	8.8	1964-05-06	1964.35
1223	1223	1964	5	7	18.4	40	17.6	0.1	0	119.2	10	8.9	1964-05-07	1964.35
1224	1224	1964	5	8	20.9	26	32.4	0	1	119.5	10	21.8	1964-05-08	1964.35
1225	1225	1964	5	9	27.1	12	35.6	0	2	120.2	10	47.1	1964-05-09	1964.35
1226	1226	1964	5	10	24.7	16	62.6	0	3	120.8	10	72.1	1964-05-10	1964.36
1227	1227	1964	5	11	16.8	34	76	0	4	120.9	10	39.8	1964-05-11	1964.36
1228	1228	1964	5	12	10.5	60	51.8	5.9	0	120.2	5.1	3.9	1964-05-12	1964.36
1229	1229	1964	5	13	16.5	29	35.6	0	1	120.4	10	18.1	1964-05-13	1964.37
1230	1230	1964	5	14	24.8	18	40	0	2	120.9	10	39.3	1964-05-14	1964.37
1231	1231	1964	5	15	25.3	18	29.2	0.4	0	121.5	10	31.3	1964-05-15	1964.37
1232	1232	1964	5	16	20.6	34	65.5	0.7	0	121.8	10	35.7	1964-05-16	1964.37
1233	1233	1964	5	17	10.1	51	46.8	1.9	0	121.8	9.8	8.7	1964-05-17	1964.38
1234	1234	1964	5	18	12.8	71	84.6	2.5	0	121.5	8.6	10.1	1964-05-18	1964.38
1235	1235	1964	5	19	10.9	72	27.4	9	0	112.5	3.6	1	1964-05-19	1964.38
1236	1236	1964	5	20	13.4	61	20.2	0	1	112.7	10	3.8	1964-05-20	1964.38
1237	1237	1964	5	21	17.8	50	32.8	0	2	112.9	10	8.7	1964-05-21	1964.39
1238	1238	1964	5	22	16.6	50	13	1.6	0	113.1	10	5.2	1964-05-22	1964.39
1239	1239	1964	5	23	17.9	47	29.5	0	1	113.4	10	9	1964-05-23	1964.39
1240	1240	1964	5	24	17	60	54.4	10.5	0	108.2	3.1	3.1	1964-05-24	1964.39
1241	1241	1964	5	25	10.6	66	51.5	1.1	0	107.1	10	6.1	1964-05-25	1964.4
1242	1242	1964	5	26	13.9	63	74.9	0.1	0	107.2	10	13.2	1964-05-26	1964.4
1243	1243	1964	5	27	10.4	70	47.2	5.8	0	101.4	4.7	2.2	1964-05-27	1964.4
1244	1244	1964	5	28	10.3	58	27.4	0	1	101.5	10	4.4	1964-05-28	1964.41
1245	1245	1964	5	29	17.4	65	29.2	0.4	0	101.7	10	4.6	1964-05-29	1964.41
1246	1246	1964	5	30	17.4	62	19.4	0	1	102	10	4.2	1964-05-30	1964.41
1247	1247	1964	5	31	19.7	31	34.6	0	2	102.4	10	18.4	1964-05-31	1964.41
1248	1248	1964	6	1	22	21	39.6	0	3	102.8	10	31.9	1964-06-01	1964.42
1249	1249	1964	6	2	20.9	24	17.3	0	4	103.2	10	16.4	1964-06-02	1964.42
1250	1250	1964	6	3	17.3	34	9.4	0	5	103.5	10	8.7	1964-06-03	1964.42
1251	1251	1964	6	4	20	22	23.8	0	6	103.8	10	19.7	1964-06-04	1964.42
1252	1252	1964	6	5	22.3	21	49	0	7	104.3	10	40.5	1964-06-05	1964.43
1253	1253	1964	6	6	24.3	27	49.7	0	8	104.9	10	35.7	1964-06-06	1964.43
1254	1254	1964	6	7	25.7	24	32.8	0	9	105.6	10	28.1	1964-06-07	1964.43
1255	1255	1964	6	8	17.1	54	17.6	3.9	0	105.9	6.2	3.3	1964-06-08	1964.44
1256	1256	1964	6	9	15.6	78	28.1	2.7	0	104.5	7.6	2.1	1964-06-09	1964.44
1257	1257	1964	6	10	20.6	44	24.1	0	1	104.9	10	9.6	1964-06-10	1964.44
1258	1258	1964	6	11	22	30	41.4	0	2	105.4	10	24.7	1964-06-11	1964.44
1259	1259	1964	6	12	11.7	61	45.7	5.5	0	105	5	3.3	1964-06-12	1964.45
1260	1260	1964	6	13	10.5	63	37.1	1.6	0	103.5	9.6	4.7	1964-06-13	1964.45
1261	1261	1964	6	14	12	61	18.7	0.3	0	103.3	10	3.5	1964-06-14	1964.45
1262	1262	1964	6	15	15	40	25.9	0	1	103.5	10	9.5	1964-06-15	1964.45
1263	1263	1964	6	16	11.9	53	16.2	2.2	0	103.6	8.4	3.6	1964-06-16	1964.46
1264	1264	1964	6	17	12.5	63	18.4	0.1	0	103.7	10	3.3	1964-06-17	1964.46
1265	1265	1964	6	18	13	44	17.3	0	1	103.8	10	6.3	1964-06-18	1964.46
1266	1266	1964	6	19	12.1	65	26.3	3.3	0	103.9	6.8	2.5	1964-06-19	1964.47
1267	1267	1964	6	20	10	58	30.2	0	1	103.9	10	4.8	1964-06-20	1964.47
1268	1268	1964	6	21	15.6	53	40	0	2	104.1	10	8.6	1964-06-21	1964.47
1269	1269	1964	6	22	19.8	53	50.8	1.2	0	104.5	10	12.6	1964-06-22	1964.47
1270	1270	1964	6	23	19.5	50	51.1	0	1	104.8	10	14.3	1964-06-23	1964.48
1271	1271	1964	6	24	15.8	63	22	4.9	0	105	5.4	2.2	1964-06-24	1964.48
1272	1272	1964	6	25	9.9	88	15.5	17.9	0	87.4	1.8	0.2	1964-06-25	1964.48
1273	1273	1964	6	26	9.7	73	33.8	2.5	0	84.9	7.2	2.2	1964-06-26	1964.48
1274	1274	1964	6	27	11.2	83	21.2	1.3	0	83.7	9.4	1.6	1964-06-27	1964.49
1275	1275	1964	6	28	12.3	65	11.5	0	1	83.8	10	2.6	1964-06-28	1964.49
1276	1276	1964	6	29	14	63	31.3	0	2	84	10	4.7	1964-06-29	1964.49
1277	1277	1964	6	30	12.9	76	24.5	0.7	0	84.1	10	2.5	1964-06-30	1964.5
1278	1278	1964	7	1	14	58	27	0	1	84.3	10	5	1964-07-01	1964.5
1279	1279	1964	7	2	15.7	56	47.2	0	2	84.6	10	9.2	1964-07-02	1964.5
1280	1280	1964	7	3	14	70	17.3	4.6	0	84.7	5.1	1.3	1964-07-03	1964.5
1281	1281	1964	7	4	13.2	80	31	1.9	0	83.5	8.1	2.1	1964-07-04	1964.51
1282	1282	1964	7	5	13.9	70	30.2	8.9	0	74.7	3	1.1	1964-07-05	1964.51
1283	1283	1964	7	6	12.6	76	23.8	0.8	0	74.1	10	2.4	1964-07-06	1964.51
1284	1284	1964	7	7	13.2	72	12.6	0.2	0	74	10	2.2	1964-07-07	1964.52
1285	1285	1964	7	8	12.9	83	27.4	5.9	0	68.3	3.9	0.8	1964-07-08	1964.52
1286	1286	1964	7	9	14.3	73	40.7	1	0	67.5	9.3	3.9	1964-07-09	1964.52
1287	1287	1964	7	10	14.7	69	41	0	1	67.7	10	5	1964-07-10	1964.52
1288	1288	1964	7	11	12.9	68	26.3	0	2	67.9	9.9	3.3	1964-07-11	1964.53
1289	1289	1964	7	12	13.5	73	16.2	3.6	0	68.1	5.4	1.2	1964-07-12	1964.53
1290	1290	1964	7	13	16.9	83	21.2	9.1	0	60.8	2.7	0.6	1964-07-13	1964.53
1291	1291	1964	7	14	17.7	78	16.9	9.9	0	51.2	2.4	0.5	1964-07-14	1964.53
1292	1292	1964	7	15	13.5	83	15.1	10.1	0	41.3	2.2	0.4	1964-07-15	1964.54
1293	1293	1964	7	16	16.7	81	30.6	0	1	41.7	8.8	2.4	1964-07-16	1964.54
1294	1294	1964	7	17	15.9	71	11.9	2	0	42	6.2	1.5	1964-07-17	1964.54
1295	1295	1964	7	18	13.7	90	18.7	4.3	0	41.1	4.1	0.6	1964-07-18	1964.55
1296	1296	1964	7	19	15.1	78	19.1	0.1	0	41.2	10	2.2	1964-07-19	1964.55
1297	1297	1964	7	20	16.5	71	22.3	0	1	41.6	8.8	2.7	1964-07-20	1964.55
1298	1298	1964	7	21	19.6	72	34.2	0.3	0	42.2	9.9	4.5	1964-07-21	1964.55
1299	1299	1964	7	22	17	79	28.1	5.4	0	41.9	3.5	1	1964-07-22	1964.56
1300	1300	1964	7	23	10.5	79	18	1.6	0	40.4	6.7	1.2	1964-07-23	1964.56
1301	1301	1964	7	24	11.3	75	41.4	0.2	0	40.4	10	3.6	1964-07-24	1964.56
1302	1302	1964	7	25	17.6	73	33.8	0	1	40.8	8.7	3.4	1964-07-25	1964.56
1303	1303	1964	7	26	12.5	76	31.7	1.3	0	41	7.2	2.1	1964-07-26	1964.57
1304	1304	1964	7	27	16.7	50	50.8	0	1	41.3	8.8	11.1	1964-07-27	1964.57
1305	1305	1964	7	28	18.2	52	29.5	0	2	41.8	8.4	6.4	1964-07-28	1964.57
1306	1306	1964	7	29	18.8	47	34.6	0	3	42.3	8.2	8.6	1964-07-29	1964.58
1307	1307	1964	7	30	22.6	34	63	0	4	43.1	8.2	29.4	1964-07-30	1964.58
1308	1308	1964	7	31	22.1	34	52.2	0	5	43.9	8.2	22.3	1964-07-31	1964.58
1309	1309	1964	8	1	18.2	53	48.2	4.4	0	44.3	4.1	4.7	1964-08-01	1964.58
1310	1310	1964	8	2	7.4	87	21.6	15.6	0	29.4	1.4	0.2	1964-08-02	1964.59
1311	1311	1964	8	3	6.2	84	19.4	14.3	0	15.1	1.4	0.2	1964-08-03	1964.59
1312	1312	1964	8	4	9.6	72	20.5	3	0	12.2	4	1	1964-08-04	1964.59
1313	1313	1964	8	5	10.6	82	30.6	0.5	0	11.8	7.3	1.6	1964-08-05	1964.59
1314	1314	1964	8	6	11.4	76	30.6	2.7	0	9.3	4.1	1.1	1964-08-06	1964.6
1315	1315	1964	8	7	14	69	15.1	1.1	0	8.5	5.9	1.6	1964-08-07	1964.6
1316	1316	1964	8	8	9.3	79	23	2.1	0	6.4	4.6	0.9	1964-08-08	1964.6
1317	1317	1964	8	9	11.4	60	10.1	0	1	6.6	6.7	1.9	1964-08-09	1964.61
1318	1318	1964	8	10	11.3	58	5.8	0	2	6.8	6.4	1.8	1964-08-10	1964.61
1319	1319	1964	8	11	16	60	16.9	0	3	7.2	6.3	2.5	1964-08-11	1964.61
1320	1320	1964	8	12	20.2	54	17.6	0	4	7.9	6.2	3.6	1964-08-12	1964.61
1321	1321	1964	8	13	14.1	70	46.1	2.5	0	8.2	4.3	2.2	1964-08-13	1964.62
1322	1322	1964	8	14	14.6	77	55.8	4.3	0	6.8	3.1	1.7	1964-08-14	1964.62
1323	1323	1964	8	15	17	65	14	0	1	7.3	6.7	2.2	1964-08-15	1964.62
1324	1324	1964	8	16	15.1	83	15.8	7.3	0	5.4	2.1	0.4	1964-08-16	1964.62
1325	1325	1964	8	17	17.5	66	11.5	0	1	5.9	6.6	2	1964-08-17	1964.63
1326	1326	1964	8	18	18.4	66	16.6	0	2	6.5	6.3	2.2	1964-08-18	1964.63
1327	1327	1964	8	19	16.7	72	29.9	3.3	0	6.9	3.6	1.4	1964-08-19	1964.63
1328	1328	1964	8	20	13.2	77	18.7	4.2	0	4.8	3.1	0.7	1964-08-20	1964.63
1329	1329	1964	8	21	17.9	60	40	7	0	0	2.1	1.6	1964-08-21	1964.64
1330	1330	1964	8	22	12.2	66	22.3	1.1	0	0	5.5	1.8	1964-08-22	1964.64
1331	1331	1964	8	23	12.1	75	32.4	2.2	0	0	4.2	1.3	1964-08-23	1964.64
1332	1332	1964	8	24	11.1	56	12.2	0	1	0.2	6.3	2.2	1964-08-24	1964.65
1333	1333	1964	8	25	13.2	56	26.3	0	2	0.4	6	3.1	1964-08-25	1964.65
1334	1334	1964	8	26	15.7	59	35.6	0	3	0.8	5.9	3.7	1964-08-26	1964.65
1335	1335	1964	8	27	19.8	39	23.8	0	4	1.5	5.9	6.5	1964-08-27	1964.65
1336	1336	1964	8	28	23.2	41	15.5	4.1	0	2.6	3.1	3	1964-08-28	1964.66
1337	1337	1964	8	29	14.8	83	10.8	1.2	0	2.7	5.5	0.8	1964-08-29	1964.66
1338	1338	1964	8	30	15.7	55	33.1	0.6	0	2.5	6.5	4.6	1964-08-30	1964.66
1339	1339	1964	8	31	12.9	76	23.8	4	0	0	3	0.7	1964-08-31	1964.66
1340	1340	1964	9	1	11.6	60	16.9	0.3	0	0	7	2.4	1964-09-01	1964.67
1341	1341	1964	9	2	13	61	16.9	0	1	0.2	6.3	2.2	1964-09-02	1964.67
1342	1342	1964	9	3	14.9	59	19.4	0	2	0.6	6	2.6	1964-09-03	1964.67
1343	1343	1964	9	4	18.6	49	30.2	0	3	1.2	5.9	5.2	1964-09-04	1964.68
1344	1344	1964	9	5	24.1	26	34.2	0	4	2.4	5.9	15	1964-09-05	1964.68
1345	1345	1964	9	6	29.3	27	16.2	2.5	0	4.5	4.1	8.1	1964-09-06	1964.68
1346	1346	1964	9	7	24.1	45	23.8	0.5	0	5.6	6.9	7.1	1964-09-07	1964.68
1347	1347	1964	9	8	28.8	26	26.6	0	1	7.6	6.7	16.8	1964-09-08	1964.69
1348	1348	1964	9	9	27.9	29	25.9	0	2	9.3	6.5	14.2	1964-09-09	1964.69
1349	1349	1964	9	10	23.3	42	9.7	3.2	0	10.4	3.8	3.1	1964-09-10	1964.69
1350	1350	1964	9	11	22.5	51	14	1	0	11.3	6.3	4	1964-09-11	1964.69
1351	1351	1964	9	12	24.5	39	14	2.9	0	10.5	4	4.3	1964-09-12	1964.7
1352	1352	1964	9	13	22.8	38	19.8	0.1	0	11.4	8.4	9.7	1964-09-13	1964.7
1353	1353	1964	9	14	20.3	36	33.5	0	1	12.1	7	11	1964-09-14	1964.7
1354	1354	1964	9	15	21.9	24	20.2	0	2	13	6.7	12.3	1964-09-15	1964.71
1355	1355	1964	9	16	20	37	35.3	4.4	0	13.7	3.2	5.1	1964-09-16	1964.71
1356	1356	1964	9	17	10.7	71	18.4	4.3	0	10.2	3.2	0.8	1964-09-17	1964.71
1357	1357	1964	9	18	20.5	40	45	0	1	10.9	6.9	12.3	1964-09-18	1964.71
1358	1358	1964	9	19	29.6	25	17.6	0	2	13	6.7	14.3	1964-09-19	1964.72
1359	1359	1964	9	20	34.9	12	35.3	0	3	16.4	6.8	41.9	1964-09-20	1964.72
1360	1360	1964	9	21	29.2	15	26.6	0	4	18.3	6.8	25.4	1964-09-21	1964.72
1361	1361	1964	9	22	27.5	18	35.6	0	5	19.9	6.9	27.2	1964-09-22	1964.72
1362	1362	1964	9	23	15.5	48	42.1	3.1	0	20.2	4.2	4.6	1964-09-23	1964.73
1363	1363	1964	9	24	15.4	35	25.9	0.2	0	20.5	8.7	10	1964-09-24	1964.73
1364	1364	1964	9	25	15.9	37	35.6	0	1	20.9	7.5	10.4	1964-09-25	1964.73
1365	1365	1964	9	26	24.3	20	20.5	0	2	22	7.2	16.4	1964-09-26	1964.74
1366	1366	1964	9	27	22.8	31	11.5	0	3	22.9	7.1	8.7	1964-09-27	1964.74
1367	1367	1964	9	28	25.3	36	14.4	0	4	24.2	7.1	8.5	1964-09-28	1964.74
1368	1368	1964	9	29	22.3	52	29.2	1.5	0	25	6.1	5.4	1964-09-29	1964.74
1369	1369	1964	9	30	13.4	83	39.6	4.3	0	24.5	3.6	1	1964-09-30	1964.75
1370	1370	1964	10	1	19.3	80	38.2	14.2	0	10.9	1.3	0.5	1964-10-01	1964.75
1371	1371	1964	10	2	16.5	90	24.8	9.7	0	1.7	1.7	0.3	1964-10-02	1964.75
1372	1372	1964	10	3	18.4	65	12.2	0.9	0	1.4	5.9	2	1964-10-03	1964.76
1373	1373	1964	10	4	22.6	44	25.6	0	1	2.4	6.4	6.8	1964-10-04	1964.76
1374	1374	1964	10	5	24.4	26	20.9	0	2	3.6	6.2	11.7	1964-10-05	1964.76
1375	1375	1964	10	6	27.4	26	20.2	0	3	5.3	6.1	12.7	1964-10-06	1964.76
1376	1376	1964	10	7	27.8	21	23.8	0.4	0	7	7.3	19.4	1964-10-07	1964.77
1377	1377	1964	10	8	14.6	82	49	4.7	0	7.3	2.9	1.1	1964-10-08	1964.77
1378	1378	1964	10	9	25.7	33	46.4	0	1	8.7	6.8	19.2	1964-10-09	1964.77
1379	1379	1964	10	10	30.4	20	28.4	0	2	11	6.6	22.2	1964-10-10	1964.77
1380	1380	1964	10	11	21.2	41	17.3	0.4	0	11.8	7.6	7.1	1964-10-11	1964.78
1381	1381	1964	10	12	15.6	52	25.6	2.5	0	12.1	4.4	2.8	1964-10-12	1964.78
1382	1382	1964	10	13	18.5	28	10.1	0	1	12.7	7	8	1964-10-13	1964.78
1383	1383	1964	10	14	22.3	29	27.4	0	2	13.6	6.8	12.3	1964-10-14	1964.79
1384	1384	1964	10	15	31.2	16	36	1.1	0	16	6.3	30.8	1964-10-15	1964.79
1385	1385	1964	10	16	22.4	44	39.2	3	0	16.9	4.2	6.2	1964-10-16	1964.79
1386	1386	1964	10	17	19.1	22	12.6	0	1	17.5	7.3	11	1964-10-17	1964.79
1387	1387	1964	10	18	26.5	16	7.6	0	2	18.9	7.1	14.6	1964-10-18	1964.8
1388	1388	1964	10	19	26.7	28	34.6	0	3	20.4	7	18.2	1964-10-19	1964.8
1389	1389	1964	10	20	32.5	17	15.5	0	4	23	7.1	21.4	1964-10-20	1964.8
1390	1390	1964	10	21	32.3	28	32.4	5.1	0	25.5	3.2	10	1964-10-21	1964.8
1391	1391	1964	10	22	29	48	26.6	21.3	0	5.9	0.9	1.1	1964-10-22	1964.81
1392	1392	1964	10	23	26.1	45	17.6	0.2	0	7.2	7.8	7.6	1964-10-23	1964.81
1393	1393	1964	10	24	23	46	22.3	0	1	8.2	6.8	6.4	1964-10-24	1964.81
1394	1394	1964	10	25	20.6	39	61.2	2	0	9	4.8	13.1	1964-10-25	1964.82
1395	1395	1964	10	26	15.2	36	27	0.4	0	9.3	7.4	8.4	1964-10-26	1964.82
1396	1396	1964	10	27	24.8	14	11.2	0	1	10.6	6.9	15.9	1964-10-27	1964.82
1397	1397	1964	10	28	31.7	12	25.9	0	2	13.1	6.7	29.6	1964-10-28	1964.82
1398	1398	1964	10	29	24.7	26	16.2	0	3	14.3	6.7	11.5	1964-10-29	1964.83
1399	1399	1964	10	30	18.7	41	37.1	4.3	0	14.9	3.3	4.5	1964-10-30	1964.83
1400	1400	1964	10	31	17.1	35	36	0.3	0	15.3	8.1	12.5	1964-10-31	1964.83
1401	1401	1964	11	1	15.4	52	47.5	1.4	0	14.8	5.8	6.1	1964-11-01	1964.83
1402	1402	1964	11	2	23.8	33	32.8	1.3	0	14.5	5.9	11.5	1964-11-02	1964.84
1403	1403	1964	11	3	25.8	22	23.8	0	1	15.9	7.2	17.5	1964-11-03	1964.84
1404	1404	1964	11	4	28.8	18	19.8	0	2	17.7	7	19.6	1964-11-04	1964.84
1405	1405	1964	11	5	29.9	16	22.3	0	3	19.8	7	22.8	1964-11-05	1964.85
1406	1406	1964	11	6	25.2	26	26.6	0	4	21	7	15.5	1964-11-06	1964.85
1407	1407	1964	11	7	20.4	33	38.2	0	5	21.7	7	13.7	1964-11-07	1964.85
1408	1408	1964	11	8	23.9	22	44.3	0	6	22.7	7	26.1	1964-11-08	1964.85
1409	1409	1964	11	9	37	10	33.1	0	7	26.7	7.2	47.3	1964-11-09	1964.86
1410	1410	1964	11	10	35.5	7	31.7	0	8	30	7.3	49.6	1964-11-10	1964.86
1411	1411	1964	11	11	23.7	35	49.7	0.3	0	31	9.1	24	1964-11-11	1964.86
1412	1412	1964	11	12	21.7	55	37.1	0.4	0	31.8	8.9	8.1	1964-11-12	1964.86
1413	1413	1964	11	13	23.2	54	47.9	1.9	0	32.7	5.9	7.6	1964-11-13	1964.87
1414	1414	1964	11	14	31.9	16	31	0	1	34.9	8.4	36.4	1964-11-14	1964.87
1415	1415	1964	11	15	28.5	24	19.8	0	2	36.5	8.1	18.3	1964-11-15	1964.87
1416	1416	1964	11	16	25.9	30	30.6	0	3	37.7	8	17.1	1964-11-16	1964.88
1417	1417	1964	11	17	33.3	17	19.4	0	4	40.3	8	26.6	1964-11-17	1964.88
1418	1418	1964	11	18	38.3	10	20.2	0	5	44.3	8.2	42.5	1964-11-18	1964.88
1419	1419	1964	11	19	37.5	13	23	0	6	47.9	8.4	40.5	1964-11-19	1964.88
1420	1420	1964	11	20	25.3	39	43.6	0.8	0	49	8.8	18.7	1964-11-20	1964.89
1421	1421	1964	11	21	20.3	58	43.9	2.4	0	49.6	6	5.5	1964-11-21	1964.89
1422	1422	1964	11	22	19.7	60	49.3	2.8	0	49.2	5.5	5.4	1964-11-22	1964.89
1423	1423	1964	11	23	26.4	40	19.8	0	1	50.3	9.3	11.1	1964-11-23	1964.89
1424	1424	1964	11	24	30.3	33	22.7	1.3	0	52.1	7.8	14.6	1964-11-24	1964.9
1425	1425	1964	11	25	25.3	49	20.5	2.8	0	53.1	5.6	4.9	1964-11-25	1964.9
1426	1426	1964	11	26	19.2	65	40.7	5.8	0	48.8	3.5	2.3	1964-11-26	1964.9
1427	1427	1964	11	27	25.2	36	37.8	0	1	49.8	9.3	18.6	1964-11-27	1964.9
1428	1428	1964	11	28	31.1	32	46.4	6.8	0	50	3.2	11.3	1964-11-28	1964.91
1429	1429	1964	11	29	23	66	45.4	3.8	0	47	4.6	3.7	1964-11-29	1964.91
1430	1430	1964	11	30	27.3	56	25.2	7.7	0	40.6	2.7	2.3	1964-11-30	1964.91
1431	1431	1964	12	1	20.3	69	26.3	4.5	0	36.7	3.8	1.6	1964-12-01	1964.92
1432	1432	1964	12	2	22.2	34	25.9	0	1	37.5	8.5	12.8	1964-12-02	1964.92
1433	1433	1964	12	3	24.4	31	41	0	2	38.5	8.2	20.9	1964-12-03	1964.92
1434	1434	1964	12	4	33.5	15	38.9	0	3	41.1	8.2	46.7	1964-12-04	1964.92
1435	1435	1964	12	5	25.8	28	52.2	2.6	0	42.2	5.5	20.9	1964-12-05	1964.93
1436	1436	1964	12	6	19.9	31	25.9	0	1	42.8	8.9	13.7	1964-12-06	1964.93
1437	1437	1964	12	7	25.9	25	35.6	0	2	44	8.5	24.6	1964-12-07	1964.93
1438	1438	1964	12	8	33.8	16	10.4	1.6	0	46.5	7	19.9	1964-12-08	1964.93
1439	1439	1964	12	9	33.5	26	22	0	1	49	9.2	23.9	1964-12-09	1964.94
1440	1440	1964	12	10	31.6	20	26.6	0	2	51	8.9	29.8	1964-12-10	1964.94
1441	1441	1964	12	11	36.9	19	23.4	9.8	0	49.6	2.4	9.3	1964-12-11	1964.94
1442	1442	1964	12	12	22.7	69	37.8	5.2	0	45.1	3.7	2.2	1964-12-12	1964.95
1443	1443	1964	12	13	16.5	61	12.2	3	0	42.5	5.1	1.8	1964-12-13	1964.95
1444	1444	1964	12	14	21.4	34	23.8	0	1	43.2	8.9	12.1	1964-12-14	1964.95
1445	1445	1964	12	15	29.2	21	11.2	0	2	44.8	8.5	18	1964-12-15	1964.95
1446	1446	1964	12	16	34.3	18	21.6	0	3	47.5	8.5	30.5	1964-12-16	1964.96
1447	1447	1964	12	17	29.5	35	29.2	0.1	0	49.1	10	19.6	1964-12-17	1964.96
1448	1448	1964	12	18	28.2	38	36.4	0.6	0	50.5	9.5	19.4	1964-12-18	1964.96
1449	1449	1964	12	19	29.3	38	29.5	0.8	0	52.1	9	15.9	1964-12-19	1964.96
1450	1450	1964	12	20	37.8	14	22.7	0	1	55.7	9.6	45.5	1964-12-20	1964.97
1451	1451	1964	12	21	31.6	31	27.4	3.4	0	57.6	5.2	12.3	1964-12-21	1964.97
1452	1452	1964	12	22	23.1	51	50.4	2.1	0	57.9	6.7	10.4	1964-12-22	1964.97
1453	1453	1964	12	23	29.7	49	26.6	9.5	0	50	2.4	2.9	1964-12-23	1964.97
1454	1454	1964	12	24	21.6	81	22.7	8.5	0	42.2	2.5	0.7	1964-12-24	1964.98
1455	1455	1964	12	25	27.4	38	18.4	2.5	0	41	5.5	7.3	1964-12-25	1964.98
1456	1456	1964	12	26	28	33	15.1	0.6	0	41.9	8.9	13.2	1964-12-26	1964.98
1457	1457	1964	12	27	23	35	29.2	0.9	0	41.8	8.1	13.1	1964-12-27	1964.99
1458	1458	1964	12	28	31.2	12	23.4	0	1	43.8	8.9	36	1964-12-28	1964.99
1459	1459	1964	12	29	38.7	13	23.4	0	2	47.9	8.7	43.8	1964-12-29	1964.99
1460	1460	1964	12	30	34.4	21	16.6	0	3	50.6	8.7	24.4	1964-12-30	1964.99
1461	1461	1964	12	31	37.6	11	28.4	0	4	54.1	8.8	51.6	1964-12-31	1965
1462	1462	1965	1	1	21	41	28.1	2.1	0	54.7	6.6	7.8	1965-01-01	1965
1463	1463	1965	1	2	27.8	17	12.6	0	1	56	9.7	22.8	1965-01-02	1965.01
1464	1464	1965	1	3	31.7	16	15.1	0	2	57.9	9.3	27.7	1965-01-03	1965.01
1465	1465	1965	1	4	33.9	17	28.8	0	3	60.3	9.2	39.4	1965-01-04	1965.01
1466	1466	1965	1	5	40.7	6	34.9	0	4	64.7	9.4	84.7	1965-01-05	1965.01
1467	1467	1965	1	6	30.5	29	25.6	0	5	66.3	9.4	21.9	1965-01-06	1965.02
1468	1468	1965	1	7	27.4	33	29.9	0	6	67.4	9.4	19.1	1965-01-07	1965.02
1469	1469	1965	1	8	33.5	20	9.7	0	7	69.6	9.5	23.5	1965-01-08	1965.02
1470	1470	1965	1	9	25.6	33	43.9	6.2	0	69.4	3.8	10.1	1965-01-09	1965.03
1471	1471	1965	1	10	23.8	23	14	0	1	70.1	10	17.2	1965-01-10	1965.03
1472	1472	1965	1	11	31.8	16	19.8	0	2	71.9	10	33	1965-01-11	1965.03
1473	1473	1965	1	12	35	16	16.6	0	3	74.3	10	34.9	1965-01-12	1965.03
1474	1474	1965	1	13	27.5	22	26.3	0	4	75.4	10	26.9	1965-01-13	1965.04
1475	1475	1965	1	14	26.8	31	21.6	0	5	76.4	10	17.6	1965-01-14	1965.04
1476	1476	1965	1	15	26.8	28	24.1	0.9	0	77.4	10	20.6	1965-01-15	1965.04
1477	1477	1965	1	16	28.3	25	32	0	1	78.6	10	28.8	1965-01-16	1965.04
1478	1478	1965	1	17	31.9	25	27	0.6	0	80.2	10	29.2	1965-01-17	1965.05
1479	1479	1965	1	18	28.6	26	20.9	0.3	0	81.4	10	22	1965-01-18	1965.05
1480	1480	1965	1	19	37	14	25.2	0.2	0	84.1	10	48.4	1965-01-19	1965.05
1481	1481	1965	1	20	28.9	27	24.8	0.5	0	85.2	10	23.3	1965-01-20	1965.05
1482	1482	1965	1	21	32.9	20	16.9	0	1	87	10	27.7	1965-01-21	1965.06
1483	1483	1965	1	22	32.7	19	28.8	0.4	0	88.7	10	38.5	1965-01-22	1965.06
1484	1484	1965	1	23	25.9	23	23.4	0.1	0	89.5	10	23.1	1965-01-23	1965.06
1485	1485	1965	1	24	26	29	40.3	0	1	90.3	10	28.4	1965-01-24	1965.07
1486	1486	1965	1	25	35.6	19	15.5	0	2	92.5	10	31.1	1965-01-25	1965.07
1487	1487	1965	1	26	38.8	18	39.6	1.3	0	95.3	10	63.2	1965-01-26	1965.07
1488	1488	1965	1	27	29.3	35	28.1	0.1	0	96.4	10	19.5	1965-01-27	1965.07
1489	1489	1965	1	28	33	19	42.8	0.9	0	98	10	53.6	1965-01-28	1965.08
1490	1490	1965	1	29	25.7	18	20.9	0.1	0	98.8	10	26	1965-01-29	1965.08
1491	1491	1965	1	30	33.4	7	20.5	0	1	100.4	10	48.8	1965-01-30	1965.08
1492	1492	1965	1	31	27.6	31	34.6	1.7	0	101.3	9.3	22.8	1965-01-31	1965.08
1493	1493	1965	2	1	28.6	15	22.7	0	1	102.3	10	33.2	1965-02-01	1965.09
1494	1494	1965	2	2	33.6	16	40.7	0	2	103.8	10	58.5	1965-02-02	1965.09
1495	1495	1965	2	3	28.1	19	25.9	0	3	104.7	10	30.9	1965-02-03	1965.09
1496	1496	1965	2	4	28.7	27	24.8	0	4	105.7	10	23.1	1965-02-04	1965.1
1497	1497	1965	2	5	30.7	26	18.4	0.1	0	106.9	10	21.7	1965-02-05	1965.1
1498	1498	1965	2	6	30.8	30	21.2	0	1	108	10	20.3	1965-02-06	1965.1
1499	1499	1965	2	7	29.6	30	39.6	0.1	0	109	10	30.5	1965-02-07	1965.1
1500	1500	1965	2	8	35.4	23	32.4	1.8	0	110.8	9.5	37.6	1965-02-08	1965.11
1501	1501	1965	2	9	37.1	26	21.2	13.7	0	102.3	2.4	7.1	1965-02-09	1965.11
1502	1502	1965	2	10	24.2	40	28.1	0.2	0	102.7	10	13.8	1965-02-10	1965.11
1503	1503	1965	2	11	32.2	17	16.6	0	1	104.1	10	30.1	1965-02-11	1965.11
1504	1504	1965	2	12	33.2	15	9	0	2	105.6	10	27.6	1965-02-12	1965.12
1505	1505	1965	2	13	34.9	21	18.7	2.9	0	107.3	7.4	22.8	1965-02-13	1965.12
1506	1506	1965	2	14	21.8	49	28.1	1.6	0	107.8	9.8	9.2	1965-02-14	1965.12
1507	1507	1965	2	15	32.3	22	29.9	0	1	109.1	10	35.2	1965-02-15	1965.12
1508	1508	1965	2	16	36.1	16	25.6	1	0	111	10	43.5	1965-02-16	1965.13
1509	1509	1965	2	17	30.7	14	37.4	0	1	112.1	10	51.8	1965-02-17	1965.13
1510	1510	1965	2	18	25.4	24	28.8	0	2	112.7	10	25.3	1965-02-18	1965.13
1511	1511	1965	2	19	24.2	25	13.7	0	3	113.2	10	16.5	1965-02-19	1965.14
1512	1512	1965	2	20	31.2	16	13.3	0	4	114.4	10	27.7	1965-02-20	1965.14
1513	1513	1965	2	21	32.2	17	10.4	0	5	115.6	10	25.8	1965-02-21	1965.14
1514	1514	1965	2	22	30.8	22	18.4	0	6	116.6	10	25	1965-02-22	1965.14
1515	1515	1965	2	23	29.1	22	14.8	0	7	117.5	10	22.3	1965-02-23	1965.15
1516	1516	1965	2	24	37	8	14	0	8	119.4	10	46.2	1965-02-24	1965.15
1517	1517	1965	2	25	30	28	23.4	0.8	0	120.3	10	22.8	1965-02-25	1965.15
1518	1518	1965	2	26	25.7	26	22.7	0	1	120.9	10	20.2	1965-02-26	1965.15
1519	1519	1965	2	27	30	21	18	0	2	121.8	10	24.9	1965-02-27	1965.16
1520	1520	1965	2	28	34.3	11	15.1	0	3	123.2	10	38.1	1965-02-28	1965.16
1521	1521	1965	3	1	37	12	17.3	0	4	124.9	10	42.7	1965-03-01	1965.16
1522	1522	1965	3	2	32.1	14	31	0.7	0	126	10	46.5	1965-03-02	1965.17
1523	1523	1965	3	3	23.5	31	37.8	1.4	0	126.4	10	22.8	1965-03-03	1965.17
1524	1524	1965	3	4	35.5	18	31.7	2.1	0	127.9	9.6	44.1	1965-03-04	1965.17
1525	1525	1965	3	5	27.9	22	41.4	6.6	0	122.8	4.8	18.7	1965-03-05	1965.17
1526	1526	1965	3	6	15.5	58	41.8	7.8	0	115.2	4.1	3.1	1965-03-06	1965.18
1527	1527	1965	3	7	18.6	48	14.8	0.3	0	115.1	10	6.2	1965-03-07	1965.18
1528	1528	1965	3	8	23.9	39	11.5	0	1	115.6	10	9.6	1965-03-08	1965.18
1529	1529	1965	3	9	27.1	36	13	0	2	116.4	10	12.2	1965-03-09	1965.18
1530	1530	1965	3	10	29.3	30	11.5	0	3	117.2	10	15.5	1965-03-10	1965.19
1531	1531	1965	3	11	29.7	30	17.3	0	4	118.2	10	18	1965-03-11	1965.19
1532	1532	1965	3	12	26.1	25	29.2	2.1	0	118.8	9.2	22.8	1965-03-12	1965.19
1533	1533	1965	3	13	22.7	29	16.9	0	1	119.2	10	14.4	1965-03-13	1965.2
1534	1534	1965	3	14	25.1	24	17.6	0	2	119.8	10	19	1965-03-14	1965.2
1535	1535	1965	3	15	26	21	43.2	1.1	0	120.4	10	39.1	1965-03-15	1965.2
1536	1536	1965	3	16	23.4	26	48.2	1.9	0	120.8	9.7	33.6	1965-03-16	1965.2
1537	1537	1965	3	17	21.4	29	29.5	0.8	0	121.2	10	18.7	1965-03-17	1965.21
1538	1538	1965	3	18	24.1	26	31	0	1	121.7	10	23.3	1965-03-18	1965.21
1539	1539	1965	3	19	23.1	32	21.6	0	2	122.1	10	14.9	1965-03-19	1965.21
1540	1540	1965	3	20	31.5	14	27.4	0	3	123.2	10	41.9	1965-03-20	1965.21
1541	1541	1965	3	21	27.7	25	31	0	4	123.9	10	27.6	1965-03-21	1965.22
1542	1542	1965	3	22	29.4	24	24.5	0	5	124.7	10	26	1965-03-22	1965.22
1543	1543	1965	3	23	29.2	25	11.2	0	6	125.5	10	18.1	1965-03-23	1965.22
1544	1544	1965	3	24	27.9	31	20.9	0.2	0	126.2	10	17.8	1965-03-24	1965.23
1545	1545	1965	3	25	28.7	29	15.5	0	1	126.9	10	17.4	1965-03-25	1965.23
1546	1546	1965	3	26	20.7	53	26.6	1.5	0	127.2	10	7.4	1965-03-26	1965.23
1547	1547	1965	3	27	22.7	30	29.5	0	1	127.6	10	18.8	1965-03-27	1965.23
1548	1548	1965	3	28	23.7	23	14.8	0	2	128	10	17.4	1965-03-28	1965.24
1549	1549	1965	3	29	25.6	22	18.7	0	3	128.6	10	21.4	1965-03-29	1965.24
1550	1550	1965	3	30	33	11	29.9	0	4	129.7	10	52.7	1965-03-30	1965.24
1551	1551	1965	3	31	25.5	23	21.2	0.1	0	130.2	10	21.8	1965-03-31	1965.24
1552	1552	1965	4	1	18.4	57	23	3.7	0	130.4	7.2	4	1965-04-01	1965.25
1553	1553	1965	4	2	20.2	26	19.1	0	1	130.7	10	15.8	1965-04-02	1965.25
1554	1554	1965	4	3	26.1	14	12.6	0	2	131.2	10	24.9	1965-04-03	1965.25
1555	1555	1965	4	4	22	34	23.4	1.7	0	131.5	10	13.7	1965-04-04	1965.26
1556	1556	1965	4	5	19.5	27	21.6	0	1	131.8	10	15.8	1965-04-05	1965.26
1557	1557	1965	4	6	19.7	33	34.9	0.6	0	132	10	17.5	1965-04-06	1965.26
1558	1558	1965	4	7	22	29	13.7	0	1	132.4	10	13.3	1965-04-07	1965.26
1559	1559	1965	4	8	25.1	20	24.1	0	2	132.8	10	25.6	1965-04-08	1965.27
1560	1560	1965	4	9	27.6	13	21.6	0	3	133.4	10	33.4	1965-04-09	1965.27
1561	1561	1965	4	10	31.1	18	43.9	0	4	134.3	10	53.2	1965-04-10	1965.27
1562	1562	1965	4	11	31.9	19	33.5	0.5	0	135.2	10	41.3	1965-04-11	1965.28
1563	1563	1965	4	12	26.4	24	21.6	0.2	0	135.7	10	21.8	1965-04-12	1965.28
1564	1564	1965	4	13	26.8	20	22.7	0	1	136.3	10	26	1965-04-13	1965.28
1565	1565	1965	4	14	22.6	40	16.6	0	2	136.6	10	9.7	1965-04-14	1965.28
1566	1566	1965	4	15	24.7	28	13	0	3	137	10	14.8	1965-04-15	1965.29
1567	1567	1965	4	16	27.4	20	23	0	4	137.6	10	27.1	1965-04-16	1965.29
1568	1568	1965	4	17	27.2	24	28.4	0.1	0	138.1	10	26.7	1965-04-17	1965.29
1569	1569	1965	4	18	21.5	37	45.4	0.4	0	138.4	10	20.4	1965-04-18	1965.29
1570	1570	1965	4	19	22.4	32	18.4	0.7	0	138.7	10	13.5	1965-04-19	1965.3
1571	1571	1965	4	20	21.4	27	51.1	0.6	0	139	10	32.9	1965-04-20	1965.3
1572	1572	1965	4	21	15.7	35	29.9	0.6	0	139.1	10	12.9	1965-04-21	1965.3
1573	1573	1965	4	22	20.7	14	15.5	0	1	139.4	10	22.2	1965-04-22	1965.31
1574	1574	1965	4	23	26.8	14	37.1	0	2	139.9	10	45.6	1965-04-23	1965.31
1575	1575	1965	4	24	16.1	30	50.4	1.2	0	140	10	25	1965-04-24	1965.31
1576	1576	1965	4	25	19.9	38	39.6	0	1	140.3	10	16.7	1965-04-25	1965.31
1577	1577	1965	4	26	22.4	21	22.3	0	2	140.6	10	21.5	1965-04-26	1965.32
1578	1578	1965	4	27	21	24	55.4	10.7	0	135.2	3.5	13.9	1965-04-27	1965.32
1579	1579	1965	4	28	12.3	56	29.5	2.9	0	132.4	8.3	4.5	1965-04-28	1965.32
1580	1580	1965	4	29	15.5	61	68	6.1	0	126.4	5.1	6.5	1965-04-29	1965.32
1581	1581	1965	4	30	14.4	77	34.2	5.2	0	121.3	5.6	1.8	1965-04-30	1965.33
1582	1582	1965	5	1	14.7	60	20.5	0	1	121.5	10	4.1	1965-05-01	1965.33
1583	1583	1965	5	2	18.5	37	17.6	0	2	121.7	10	9.9	1965-05-02	1965.33
1584	1584	1965	5	3	20.4	43	26.3	0	3	122	10	10.3	1965-05-03	1965.34
1585	1585	1965	5	4	22.6	29	13.3	0	4	122.4	10	13.5	1965-05-04	1965.34
1586	1586	1965	5	5	23.4	29	12.6	0	5	122.9	10	13.6	1965-05-05	1965.34
1587	1587	1965	5	6	25.5	22	29.5	0	6	123.4	10	27	1965-05-06	1965.34
1588	1588	1965	5	7	26.3	19	29.9	0	7	124	10	31.1	1965-05-07	1965.35
1589	1589	1965	5	8	26	16	31.3	0	8	124.6	10	36.1	1965-05-08	1965.35
1590	1590	1965	5	9	24.4	24	27.4	0	9	125.1	10	23.2	1965-05-09	1965.35
1591	1591	1965	5	10	20	46	19.1	0.4	0	125.4	10	7.9	1965-05-10	1965.35
1592	1592	1965	5	11	22.8	33	13	0	1	125.8	10	11.6	1965-05-11	1965.36
1593	1593	1965	5	12	23.4	29	40.7	0	2	126.2	10	26.1	1965-05-12	1965.36
1594	1594	1965	5	13	17.4	57	19.1	1.4	0	126.4	10	4.8	1965-05-13	1965.36
1595	1595	1965	5	14	21.6	39	18.7	0	1	126.7	10	10.5	1965-05-14	1965.37
1596	1596	1965	5	15	28.2	18	51.5	0	2	127.4	10	57.7	1965-05-15	1965.37
1597	1597	1965	5	16	24.6	25	29.2	0.3	0	127.9	10	24	1965-05-16	1965.37
1598	1598	1965	5	17	19.8	52	14	0.2	0	128.2	10	5.5	1965-05-17	1965.37
1599	1599	1965	5	18	19.7	60	31.7	0.1	0	128.4	10	6.3	1965-05-18	1965.38
1600	1600	1965	5	19	26.8	20	27.4	0	1	129	10	29.6	1965-05-19	1965.38
1601	1601	1965	5	20	27	18	28.8	0	2	129.6	10	32.4	1965-05-20	1965.38
1602	1602	1965	5	21	27.4	20	29.5	0	3	130.3	10	30.8	1965-05-21	1965.38
1603	1603	1965	5	22	26.6	22	26.6	0	4	130.8	10	26.9	1965-05-22	1965.39
1604	1604	1965	5	23	26.4	22	38.5	0	5	131.4	10	35.2	1965-05-23	1965.39
1605	1605	1965	5	24	25.2	24	36.7	0	6	131.8	10	29.8	1965-05-24	1965.39
1606	1606	1965	5	25	22.7	30	21.2	0.1	0	132.2	10	15.8	1965-05-25	1965.39
1607	1607	1965	5	26	20.7	51	11.9	3.6	0	132.5	7.4	4.2	1965-05-26	1965.4
1608	1608	1965	5	27	15.5	80	20.2	5.1	0	128.9	5.8	1.3	1965-05-27	1965.4
1609	1609	1965	5	28	20.8	42	21.2	0	1	129.2	10	9.6	1965-05-28	1965.4
1610	1610	1965	5	29	24.4	28	32	0	2	129.7	10	22.9	1965-05-29	1965.41
1611	1611	1965	5	30	26.5	28	26.6	0	3	130.2	10	21.5	1965-05-30	1965.41
1612	1612	1965	5	31	25.8	28	48.6	0	4	130.7	10	35.7	1965-05-31	1965.41
1613	1613	1965	6	1	21	36	65.2	3.6	0	131	7.3	24.9	1965-06-01	1965.41
1614	1614	1965	6	2	14.2	43	78.8	7.8	0	124.8	4.2	12.1	1965-06-02	1965.42
1615	1615	1965	6	3	8.7	74	24.8	2	0	122.9	9.6	2.2	1965-06-03	1965.42
1616	1616	1965	6	4	9.7	68	16.6	0.6	0	122.3	10	2.5	1965-06-04	1965.42
1617	1617	1965	6	5	12.4	59	23.8	0	1	122.4	10	4.3	1965-06-05	1965.42
1618	1618	1965	6	6	16.8	36	35.3	0	2	122.6	10	14.5	1965-06-06	1965.43
1619	1619	1965	6	7	18.1	28	27.7	0	3	122.8	10	16.4	1965-06-07	1965.43
1620	1620	1965	6	8	16.1	54	32.4	1.3	0	123	10	7	1965-06-08	1965.43
1621	1621	1965	6	9	11.6	69	23.4	0.2	0	123	10	2.9	1965-06-09	1965.44
1622	1622	1965	6	10	12.7	79	43.2	3.8	0	122.9	6.9	2.4	1965-06-10	1965.44
1623	1623	1965	6	11	10.8	70	35.3	7.3	0	115.7	4.3	1.6	1965-06-11	1965.44
1624	1624	1965	6	12	12.2	73	19.1	0.6	0	115.2	10	2.3	1965-06-12	1965.44
1625	1625	1965	6	13	11.2	69	14.4	2.4	0	112.8	8.4	2	1965-06-13	1965.45
1626	1626	1965	6	14	11.5	81	24.5	6.2	0	106.7	4.6	0.9	1965-06-14	1965.45
1627	1627	1965	6	15	13.3	50	50.4	0	1	106.8	10	11.1	1965-06-15	1965.45
1628	1628	1965	6	16	16.7	22	48.6	0	2	107	10	31.9	1965-06-16	1965.45
1629	1629	1965	6	17	17	23	21.6	0.7	0	107.3	10	16.8	1965-06-17	1965.46
1630	1630	1965	6	18	8.7	79	22.7	1.1	0	107.3	10	1.8	1965-06-18	1965.46
1631	1631	1965	6	19	8.9	85	18	4.9	0	105.7	5.4	0.7	1965-06-19	1965.46
1632	1632	1965	6	20	12.1	64	19.8	0	1	105.8	10	3.3	1965-06-20	1965.47
1633	1633	1965	6	21	17.2	54	9	0	2	106.1	10	4.3	1965-06-21	1965.47
1634	1634	1965	6	22	14.1	61	10.4	0	3	106.2	10	3.1	1965-06-22	1965.47
1635	1635	1965	6	23	14	56	6.1	0.2	0	106.3	10	3.4	1965-06-23	1965.47
1636	1636	1965	6	24	15.5	51	15.5	0	1	106.5	10	5.1	1965-06-24	1965.48
1637	1637	1965	6	25	21.3	49	27.7	0.2	0	106.9	10	8.9	1965-06-25	1965.48
1638	1638	1965	6	26	22.6	39	25.9	0	1	107.4	10	12.8	1965-06-26	1965.48
1639	1639	1965	6	27	19.8	44	22	0	2	107.8	10	9	1965-06-27	1965.48
1640	1640	1965	6	28	23.3	31	71.3	0	3	108.3	10	49.5	1965-06-28	1965.49
1641	1641	1965	6	29	21.7	32	64.1	2.2	0	108.7	8.6	33.1	1965-06-29	1965.49
1642	1642	1965	6	30	12.6	57	18.4	1.5	0	108.8	10	4.1	1965-06-30	1965.49
1643	1643	1965	7	1	15.4	52	18	1.1	0	109	10	5.3	1965-07-01	1965.5
1644	1644	1965	7	2	13.3	47	51.5	8.5	0	100.9	3.6	4.6	1965-07-02	1965.5
1645	1645	1965	7	3	9.4	62	30.2	0.8	0	100.1	10	4.1	1965-07-03	1965.5
1646	1646	1965	7	4	15.2	51	45	0	1	100.3	10	10.2	1965-07-04	1965.5
1647	1647	1965	7	5	12.6	55	22.7	0.5	0	100.4	10	4.9	1965-07-05	1965.51
1648	1648	1965	7	6	15.1	36	20.9	0	1	100.6	10	9.8	1965-07-06	1965.51
1649	1649	1965	7	7	12.9	43	32.4	2.1	0	100.7	8.5	8	1965-07-07	1965.51
1650	1650	1965	7	8	8.5	65	39.2	2.4	0	100.8	7.9	3.5	1965-07-08	1965.52
1651	1651	1965	7	9	10.3	46	45	0.1	0	100.8	10	10.3	1965-07-09	1965.52
1652	1652	1965	7	10	16.9	67	43.6	7.4	0	94.1	3.8	2.3	1965-07-10	1965.52
1653	1653	1965	7	11	17.1	55	14.4	0	1	94.4	10	4.6	1965-07-11	1965.52
1654	1654	1965	7	12	19.3	54	29.2	0	2	94.8	10	7.2	1965-07-12	1965.53
1655	1655	1965	7	13	21.4	39	26.3	0	3	95.2	10	12.2	1965-07-13	1965.53
1656	1656	1965	7	14	21.8	34	34.9	0	4	95.7	10	18.2	1965-07-14	1965.53
1657	1657	1965	7	15	22.1	29	31	0	5	96.2	10	19.5	1965-07-15	1965.53
1658	1658	1965	7	16	16	44	54.4	0	6	96.5	10	16.6	1965-07-16	1965.54
1659	1659	1965	7	17	15.2	37	71.6	2.5	0	96.7	7.6	23.3	1965-07-17	1965.54
1660	1660	1965	7	18	12	55	53.6	0.6	0	96.8	10	9.8	1965-07-18	1965.54
1661	1661	1965	7	19	7.8	63	40.7	4.6	0	94.2	5.3	2.5	1965-07-19	1965.55
1662	1662	1965	7	20	10.9	66	31.7	0.7	0	93.5	10	3.8	1965-07-20	1965.55
1663	1663	1965	7	21	12.3	57	18.4	0	1	93.6	10	4	1965-07-21	1965.55
1664	1664	1965	7	22	14.2	53	45.7	2.2	0	93.8	8	7.5	1965-07-22	1965.55
1665	1665	1965	7	23	13	63	61.2	1	0	93.9	10	9	1965-07-23	1965.56
1666	1666	1965	7	24	20.9	32	71.3	0	1	94.4	10	44.7	1965-07-24	1965.56
1667	1667	1965	7	25	21.6	30	37.1	1.6	0	94.9	9.2	19.9	1965-07-25	1965.56
1668	1668	1965	7	26	19	32	6.8	0	1	95.2	10	9.3	1965-07-26	1965.56
1669	1669	1965	7	27	20.9	34	14.8	0	2	95.7	10	11.1	1965-07-27	1965.57
1670	1670	1965	7	28	22.2	28	18	0	3	96.2	10	15.3	1965-07-28	1965.57
1671	1671	1965	7	29	12.1	70	20.5	3.8	0	96.3	6.1	1.6	1965-07-29	1965.57
1672	1672	1965	7	30	13.9	72	31	4.7	0	93	5.2	1.8	1965-07-30	1965.58
1673	1673	1965	7	31	17.2	66	16.9	0.2	0	93.1	10	3.4	1965-07-31	1965.58
1674	1674	1965	8	1	20.7	43	16.9	0	1	93.5	10	8.3	1965-08-01	1965.58
1675	1675	1965	8	2	25.9	22	47.2	0	2	94.3	10	41.8	1965-08-02	1965.58
1676	1676	1965	8	3	23.9	22	34.2	0	3	94.9	10	28.5	1965-08-03	1965.59
1677	1677	1965	8	4	19	45	14	0	4	95.3	10	7	1965-08-04	1965.59
1678	1678	1965	8	5	14	61	16.6	1.1	0	95.4	10	3.6	1965-08-05	1965.59
1679	1679	1965	8	6	13.2	46	13.7	0	1	95.6	10	5.4	1965-08-06	1965.59
1680	1680	1965	8	7	15.2	34	14.8	0	2	95.8	10	9.1	1965-08-07	1965.6
1681	1681	1965	8	8	23.2	21	41.8	0	3	96.4	10	35.4	1965-08-08	1965.6
1682	1682	1965	8	9	23.8	19	31.3	0	4	97	10	30.2	1965-08-09	1965.6
1683	1683	1965	8	10	19.2	34	38.5	0	5	97.3	10	18.1	1965-08-10	1965.61
1684	1684	1965	8	11	16.9	46	49.3	0.5	0	97.6	10	14.1	1965-08-11	1965.61
1685	1685	1965	8	12	9.6	45	23	1.8	0	97.6	8.9	5.6	1965-08-12	1965.61
1686	1686	1965	8	13	12.2	30	22.7	0	1	97.7	10	11.5	1965-08-13	1965.61
1687	1687	1965	8	14	16.4	46	31.7	0.3	0	98	10	9.3	1965-08-14	1965.62
1688	1688	1965	8	15	20.2	38	27	0	1	98.3	10	12.6	1965-08-15	1965.62
1689	1689	1965	8	16	18.9	47	14.8	0	2	98.7	10	6.6	1965-08-16	1965.62
1690	1690	1965	8	17	19.3	29	24.1	0.3	0	99	10	15.2	1965-08-17	1965.62
1691	1691	1965	8	18	16.6	36	47.2	0.2	0	99.3	10	19.1	1965-08-18	1965.63
1692	1692	1965	8	19	25.4	26	43.2	0.3	0	100	10	33	1965-08-19	1965.63
1693	1693	1965	8	20	11.5	65	18.7	3.6	0	100.1	6.4	2	1965-08-20	1965.63
1694	1694	1965	8	21	11.2	69	55.4	4.9	0	95.9	5.1	3.1	1965-08-21	1965.63
1695	1695	1965	8	22	15.9	65	43.6	2.5	0	93.6	7.5	4.7	1965-08-22	1965.64
1696	1696	1965	8	23	18	43	37.1	2.5	0	91.4	7.4	9.2	1965-08-23	1965.64
1697	1697	1965	8	24	15.4	62	14.8	2.7	0	89	7.1	2.4	1965-08-24	1965.64
1698	1698	1965	8	25	12.8	79	51.5	2.4	0	86.7	7.4	3.1	1965-08-25	1965.65
1699	1699	1965	8	26	19.1	44	36.7	0	1	87.1	10	12.3	1965-08-26	1965.65
1700	1700	1965	8	27	23.1	27	29.2	0	2	87.7	10	21.3	1965-08-27	1965.65
1701	1701	1965	8	28	21.3	27	16.6	0	3	88.2	10	14.9	1965-08-28	1965.65
1702	1702	1965	8	29	31.2	11	25.9	0	4	89.6	10	44	1965-08-29	1965.66
1703	1703	1965	8	30	33.4	9	50.4	0	5	91.4	10	90	1965-08-30	1965.66
1704	1704	1965	8	31	32.8	8	37.4	0	6	93	10	67.4	1965-08-31	1965.66
1705	1705	1965	9	1	22.4	25	56.2	0	7	93.5	10	42.2	1965-09-01	1965.66
1706	1706	1965	9	2	15.3	36	26.6	1.5	0	93.7	9.4	10.5	1965-09-02	1965.67
1707	1707	1965	9	3	18.6	29	26.3	0	1	94.1	10	15.6	1965-09-03	1965.67
1708	1708	1965	9	4	22.8	22	37.8	0	2	94.6	10	30.7	1965-09-04	1965.67
1709	1709	1965	9	5	12.8	77	32.4	7.8	0	92	3.6	1.1	1965-09-05	1965.68
1710	1710	1965	9	6	17	42	42.8	0	1	92.3	10	14	1965-09-06	1965.68
1711	1711	1965	9	7	24.6	19	30.2	0	2	93	10	30.3	1965-09-07	1965.68
1712	1712	1965	9	8	21.5	37	16.6	0	3	93.5	10	10.5	1965-09-08	1965.68
1713	1713	1965	9	9	26.9	17	18.4	0	4	94.3	10	26	1965-09-09	1965.69
1714	1714	1965	9	10	26.6	19	20.2	0	5	95.2	10	25.1	1965-09-10	1965.69
1715	1715	1965	9	11	15.9	62	26.6	4	0	95.4	5.8	2.7	1965-09-11	1965.69
1716	1716	1965	9	12	14.9	76	23.4	2	0	94.7	8.4	2.1	1965-09-12	1965.69
1717	1717	1965	9	13	22.4	50	21.2	0.2	0	95	10	7.7	1965-09-13	1965.7
1718	1718	1965	9	14	28.3	21	13	0.1	0	95.9	10	21.5	1965-09-14	1965.7
1719	1719	1965	9	15	30.7	15	32	0	1	97.2	10	43.8	1965-09-15	1965.7
1720	1720	1965	9	16	14.5	55	33.1	5.8	0	96.6	4.6	3	1965-09-16	1965.71
1721	1721	1965	9	17	10.9	74	36.7	2.9	0	93.8	7	2.3	1965-09-17	1965.71
1722	1722	1965	9	18	12.9	71	47.9	7.5	0	86.4	3.6	1.9	1965-09-18	1965.71
1723	1723	1965	9	19	13.2	55	49	1.3	0	85.3	9.5	8.7	1965-09-19	1965.71
1724	1724	1965	9	20	14.8	53	53.3	0.1	0	85.4	10	11.3	1965-09-20	1965.72
1725	1725	1965	9	21	30.5	24	28.1	3.3	0	83.5	6.2	18.3	1965-09-21	1965.72
1726	1726	1965	9	22	22.7	25	33.5	0.6	0	83.5	10	24.4	1965-09-22	1965.72
1727	1727	1965	9	23	18.9	53	33.1	4.1	0	79.7	5.3	4.4	1965-09-23	1965.72
1728	1728	1965	9	24	17.8	48	33.1	1	0	79.1	9.9	9.3	1965-09-24	1965.73
1729	1729	1965	9	25	13.7	42	43.6	0	1	79.2	10	12.8	1965-09-25	1965.73
1730	1730	1965	9	26	25	16	20.9	0	2	80.1	10	27	1965-09-26	1965.73
1731	1731	1965	9	27	29.2	16	22.3	0	3	81.3	10	32.2	1965-09-27	1965.74
1732	1732	1965	9	28	33.4	15	38.5	0	4	83.2	10	56	1965-09-28	1965.74
1733	1733	1965	9	29	23.8	29	19.1	0.4	0	83.9	10	16.2	1965-09-29	1965.74
1734	1734	1965	9	30	11.2	85	32.4	5.6	0	83.1	4.4	0.9	1965-09-30	1965.74
1735	1735	1965	10	1	9.6	82	19.4	4.2	0	78.9	5.2	0.8	1965-10-01	1965.75
1736	1736	1965	10	2	14.6	61	35.6	3.8	0	75.3	5.4	3.2	1965-10-02	1965.75
1737	1737	1965	10	3	13.2	84	30.6	10.1	0	65.4	2.6	0.6	1965-10-03	1965.75
1738	1738	1965	10	4	15.3	57	39.2	0.3	0	65.3	10	7.2	1965-10-04	1965.76
1739	1739	1965	10	5	19.7	48	50.4	0.4	0	65.4	10	15	1965-10-05	1965.76
1740	1740	1965	10	6	28.7	19	28.8	8.1	0	58.6	2.9	9.9	1965-10-06	1965.76
1741	1741	1965	10	7	21.2	47	22	4.4	0	54.9	4.4	3.7	1965-10-07	1965.76
1742	1742	1965	10	8	20.6	39	21.6	0.5	0	54.9	10	10.8	1965-10-08	1965.77
1743	1743	1965	10	9	16.7	68	28.4	4.5	0	50.8	4.2	1.7	1965-10-09	1965.77
1744	1744	1965	10	10	18	45	17.6	0.8	0	50.4	8.9	6.5	1965-10-10	1965.77
1745	1745	1965	10	11	20.9	34	10.8	0	1	51	9.4	9.3	1965-10-11	1965.77
1746	1746	1965	10	12	24.5	25	20.2	0	2	52	9	17.3	1965-10-12	1965.78
1747	1747	1965	10	13	31.3	12	25.6	0	3	53.9	8.9	38.7	1965-10-13	1965.78
1748	1748	1965	10	14	20.9	30	58	2.3	0	54.5	6.3	21.9	1965-10-14	1965.78
1749	1749	1965	10	15	22	23	16.6	0	1	55.2	9.6	16.8	1965-10-15	1965.79
1750	1750	1965	10	16	36.1	6	37.1	0	2	58.1	9.3	75.1	1965-10-16	1965.79
1751	1751	1965	10	17	25.2	25	28.8	0.3	0	59.1	10	24	1965-10-17	1965.79
1752	1752	1965	10	18	23.3	48	22.7	0.8	0	59.9	9.4	8.4	1965-10-18	1965.79
1753	1753	1965	10	19	25.8	23	29.9	0.3	0	60.9	10	26.6	1965-10-19	1965.8
1754	1754	1965	10	20	21.1	33	37.1	0	1	61.5	10	19.4	1965-10-20	1965.8
1755	1755	1965	10	21	25.9	32	31.7	0.3	0	62.5	10	20.5	1965-10-21	1965.8
1756	1756	1965	10	22	21.7	38	37.4	0.6	0	63.2	10	16.6	1965-10-22	1965.8
1757	1757	1965	10	23	26.5	34	19.8	1	0	64.2	9.1	13.4	1965-10-23	1965.81
1758	1758	1965	10	24	24.3	26	16.9	0.3	0	65.1	10	16.9	1965-10-24	1965.81
1759	1759	1965	10	25	23.2	42	28.8	1.1	0	65.8	9	11.4	1965-10-25	1965.81
1760	1760	1965	10	26	21.2	30	15.1	0	1	66.4	10	12.9	1965-10-26	1965.82
1761	1761	1965	10	27	26.2	24	12.6	0	2	67.4	9.8	17.3	1965-10-27	1965.82
1762	1762	1965	10	28	34.3	10	8.3	0	3	69.7	9.8	33	1965-10-28	1965.82
1763	1763	1965	10	29	38	13	32	5.5	0	72.5	4.2	25.6	1965-10-29	1965.82
1764	1764	1965	10	30	37.5	12	37.4	6.7	0	68.8	3.6	25.1	1965-10-30	1965.83
1765	1765	1965	10	31	23.3	37	32.4	0	1	69.5	10	16.3	1965-10-31	1965.83
1766	1766	1965	11	1	23.1	45	37.8	0	2	70.2	10	13.8	1965-11-01	1965.83
1767	1767	1965	11	2	23.6	27	51.1	0	3	70.9	9.8	34.9	1965-11-02	1965.83
1768	1768	1965	11	3	32.6	20	33.8	1.1	0	72.8	9.3	39.2	1965-11-03	1965.84
1769	1769	1965	11	4	34.1	14	37.4	0	1	75	10	58.9	1965-11-04	1965.84
1770	1770	1965	11	5	25.8	29	28.4	0.6	0	75.9	10	21.5	1965-11-05	1965.84
1771	1771	1965	11	6	24.1	39	36.7	0	1	76.7	10	17	1965-11-06	1965.85
1772	1772	1965	11	7	28.2	18	43.6	0.6	0	77.8	10	47.8	1965-11-07	1965.85
1773	1773	1965	11	8	21	22	25.2	0	1	78.3	10	21	1965-11-08	1965.85
1774	1774	1965	11	9	24.9	25	23.4	0	2	79.2	10	21.3	1965-11-09	1965.85
1775	1775	1965	11	10	27.2	16	41.4	0	3	80.2	10	46.9	1965-11-10	1965.86
1776	1776	1965	11	11	28.2	41	27	11.4	0	75	2.5	3.7	1965-11-11	1965.86
1777	1777	1965	11	12	19.1	50	24.1	2.3	0	73.1	7	5.2	1965-11-12	1965.86
1778	1778	1965	11	13	18.4	66	38.5	4.6	0	68.9	4.6	2.7	1965-11-13	1965.86
1779	1779	1965	11	14	22.1	64	34.6	5.6	0	63.9	3.9	2.6	1965-11-14	1965.87
1780	1780	1965	11	15	20.4	68	25.9	4.3	0	60.2	4.6	2	1965-11-15	1965.87
1781	1781	1965	11	16	22.7	54	33.8	0.9	0	60	9.2	8.5	1965-11-16	1965.87
1782	1782	1965	11	17	28.6	27	32.8	1.2	0	60.2	8.4	23.6	1965-11-17	1965.88
1783	1783	1965	11	18	20.8	37	19.4	1.5	0	59.2	7.8	8.7	1965-11-18	1965.88
1784	1784	1965	11	19	21.5	28	18	0	1	59.9	9.9	14.9	1965-11-19	1965.88
1785	1785	1965	11	20	23.8	32	37.8	0.2	0	60.7	10	22.4	1965-11-20	1965.88
1786	1786	1965	11	21	20.5	60	45	4.2	0	61.2	4.7	4.2	1965-11-21	1965.89
1787	1787	1965	11	22	20.5	36	31	1	0	61.5	9	13.1	1965-11-22	1965.89
1788	1788	1965	11	23	22	35	49	0.4	0	61.7	10	24.1	1965-11-23	1965.89
1789	1789	1965	11	24	28.7	26	19.1	0	1	63.1	10	20.5	1965-11-24	1965.89
1790	1790	1965	11	25	32.7	23	24.1	0	2	65.1	9.7	28.5	1965-11-25	1965.9
1791	1791	1965	11	26	31.1	35	22.7	1.4	0	66.8	8.3	15	1965-11-26	1965.9
1792	1792	1965	11	27	28.4	35	30.6	1.5	0	68.1	8.2	16.3	1965-11-27	1965.9
1793	1793	1965	11	28	25.7	31	25.2	1	0	69	9.4	16.9	1965-11-28	1965.9
1794	1794	1965	11	29	22.1	26	28.8	0.5	0	69.7	10	21.2	1965-11-29	1965.91
1795	1795	1965	11	30	26.2	17	22.3	0	1	70.7	10	27.9	1965-11-30	1965.91
1796	1796	1965	12	1	30.7	18	20.5	0	2	72.2	10	30.4	1965-12-01	1965.91
1797	1797	1965	12	2	29.6	20	19.8	0	3	73.6	10	27.2	1965-12-02	1965.92
1798	1798	1965	12	3	26.6	29	28.8	0.1	0	74.6	10	22.2	1965-12-03	1965.92
1799	1799	1965	12	4	28	31	18.4	1	0	75.8	9.8	16.7	1965-12-04	1965.92
1800	1800	1965	12	5	29.2	24	21.6	0.3	0	77.1	10	24.1	1965-12-05	1965.92
1801	1801	1965	12	6	36.6	10	29.2	0	1	79.7	10	60.8	1965-12-06	1965.93
1802	1802	1965	12	7	34.3	9	34.9	0	2	81.8	10	66.2	1965-12-07	1965.93
1803	1803	1965	12	8	26.7	18	56.2	1.6	0	82.8	8.7	52.4	1965-12-08	1965.93
1804	1804	1965	12	9	21.4	28	21.2	0	1	83.3	10	15.9	1965-12-09	1965.93
1805	1805	1965	12	10	27.4	17	16.6	0	2	84.3	10	25.7	1965-12-10	1965.94
1806	1806	1965	12	11	36.6	7	17.3	3.6	0	86.8	6	30.6	1965-12-11	1965.94
1807	1807	1965	12	12	27.3	34	26.6	5.6	0	83.7	4.4	8.2	1965-12-12	1965.94
1808	1808	1965	12	13	23.6	57	26.6	3.9	0	80.4	5.5	3.9	1965-12-13	1965.95
1809	1809	1965	12	14	29	21	20.2	0	1	81.7	10	25.8	1965-12-14	1965.95
1810	1810	1965	12	15	28	27	29.2	0	2	82.8	10	25	1965-12-15	1965.95
1811	1811	1965	12	16	24.9	35	25.9	0.7	0	83.5	10	15.7	1965-12-16	1965.95
1812	1812	1965	12	17	26.4	23	31.7	0	1	84.5	10	29.2	1965-12-17	1965.96
1813	1813	1965	12	18	35.3	7	19.4	1.3	0	86.7	9.5	48.5	1965-12-18	1965.96
1814	1814	1965	12	19	34.1	19	28.8	3.3	0	88.6	6.3	25.3	1965-12-19	1965.96
1815	1815	1965	12	20	31.1	20	19.8	0	1	90	10	28.3	1965-12-20	1965.96
1816	1816	1965	12	21	36	15	22	0	2	92.2	10	41.6	1965-12-21	1965.97
1817	1817	1965	12	22	35.5	10	29.9	0.4	0	94.3	10	58.3	1965-12-22	1965.97
1818	1818	1965	12	23	23	28	27.7	1.1	0	94.9	10	19.3	1965-12-23	1965.97
1819	1819	1965	12	24	27.3	23	33.1	0	1	95.8	10	30.7	1965-12-24	1965.97
1820	1820	1965	12	25	31.4	23	29.2	0	2	97.2	10	31.7	1965-12-25	1965.98
1821	1821	1965	12	26	30.3	32	34.2	1.3	0	98.4	10	25.7	1965-12-26	1965.98
1822	1822	1965	12	27	28.1	44	32.4	4.6	0	98.5	5.4	8.1	1965-12-27	1965.98
1823	1823	1965	12	28	30	29	22.3	0.3	0	99.4	10	21.4	1965-12-28	1965.99
1824	1824	1965	12	29	25.6	43	44.3	1	0	99.1	10	19.1	1965-12-29	1965.99
1825	1825	1965	12	30	24.8	37	49	0.4	0	99.4	10	24.8	1965-12-30	1965.99
1826	1826	1965	12	31	25.2	35	48.6	0.2	0	99.9	10	27.2	1965-12-31	1965.99
1827	1827	1966	1	1	29.8	23	29.5	0	1	101	10	30.3	1966-01-01	1966
1828	1828	1966	1	2	34.1	17	15.1	0	2	102.7	10	31.2	1966-01-02	1966.01
1829	1829	1966	1	3	36.2	12	20.9	0	3	104.7	10	45.2	1966-01-03	1966.01
1830	1830	1966	1	4	33.7	19	15.1	0	4	106.3	10	28.7	1966-01-04	1966.01
1831	1831	1966	1	5	35.6	16	20.9	0.4	0	108.1	10	38.7	1966-01-05	1966.01
1832	1832	1966	1	6	31.5	30	27	0.6	0	109.3	10	24.1	1966-01-06	1966.02
1833	1833	1966	1	7	31	28	20.5	0.3	0	110.5	10	21.5	1966-01-07	1966.02
1834	1834	1966	1	8	29.5	20	22.7	0.3	0	111.5	10	28.7	1966-01-08	1966.02
1835	1835	1966	1	9	29	24	20.2	4.5	0	111.4	5.9	13.9	1966-01-09	1966.03
1836	1836	1966	1	10	28.8	29	15.5	0.8	0	111.5	10	17.1	1966-01-10	1966.03
1837	1837	1966	1	11	30.1	17	33.1	2.4	0	110.1	8.3	34.7	1966-01-11	1966.03
1838	1838	1966	1	12	24.4	24	20.2	0	1	110.7	10	19.7	1966-01-12	1966.03
1839	1839	1966	1	13	30.2	18	13.7	0	2	111.7	10	25.2	1966-01-13	1966.04
1840	1840	1966	1	14	35	11	16.2	0	3	113.4	10	40.1	1966-01-14	1966.04
1841	1841	1966	1	15	35.5	14	25.9	0	4	115.1	10	47.1	1966-01-15	1966.04
1842	1842	1966	1	16	38.3	12	23.8	1.6	0	117.2	10	52.2	1966-01-16	1966.04
1843	1843	1966	1	17	32.5	27	28.8	0.1	0	118.4	10	29.2	1966-01-17	1966.05
1844	1844	1966	1	18	31.1	30	16.9	0.2	0	119.5	10	19	1966-01-18	1966.05
1845	1845	1966	1	19	29.1	35	15.1	2.4	0	120.3	8.7	12.1	1966-01-19	1966.05
1846	1846	1966	1	20	24.2	43	30.2	4	0	117.6	6.5	8.5	1966-01-20	1966.05
1847	1847	1966	1	21	20.7	56	36.4	2.9	0	115	7.7	6.6	1966-01-21	1966.06
1848	1848	1966	1	22	23.2	65	33.1	5.3	0	110.2	5.2	3.3	1966-01-22	1966.06
1849	1849	1966	1	23	30.2	28	29.5	0	1	111.3	10	25.7	1966-01-23	1966.06
1850	1850	1966	1	24	32.9	23	21.6	0	2	112.6	10	28.6	1966-01-24	1966.07
1851	1851	1966	1	25	32.5	24	31.7	0	3	113.9	10	34.6	1966-01-25	1966.07
1852	1852	1966	1	26	28.7	41	38.5	4.7	0	114.8	5.8	11.4	1966-01-26	1966.07
1853	1853	1966	1	27	25.8	40	25.9	1.8	0	114	9.6	13	1966-01-27	1966.07
1854	1854	1966	1	28	27.4	29	28.4	0	1	114.7	10	22.1	1966-01-28	1966.08
1855	1855	1966	1	29	33.9	17	9.7	0	2	116.2	10	27.5	1966-01-29	1966.08
1856	1856	1966	1	30	35.4	20	21.2	1.3	0	117.8	10	33.8	1966-01-30	1966.08
1857	1857	1966	1	31	38.6	8	19.1	0	1	120	10	53.9	1966-01-31	1966.08
1858	1858	1966	2	1	35	20	23.4	0.2	0	121.5	10	34.8	1966-02-01	1966.09
1859	1859	1966	2	2	19.2	78	39.2	6.8	0	119.8	4.6	1.8	1966-02-02	1966.09
1860	1860	1966	2	3	19.2	63	44.3	4	0	116.1	6.4	4.9	1966-02-03	1966.09
1861	1861	1966	2	4	25.9	39	36.7	0.5	0	116.2	10	18.2	1966-02-04	1966.1
1862	1862	1966	2	5	31.2	22	19.8	0	1	117.3	10	26.7	1966-02-05	1966.1
1863	1863	1966	2	6	33.2	29	26.6	6.3	0	117.4	4.8	12.7	1966-02-06	1966.1
1864	1864	1966	2	7	23.8	66	23.4	4.9	0	113	5.6	2.8	1966-02-07	1966.1
1865	1865	1966	2	8	31.4	21	17.3	0	1	114.1	10	25.8	1966-02-08	1966.11
1866	1866	1966	2	9	28	39	40	0.1	0	114.9	10	20.9	1966-02-09	1966.11
1867	1867	1966	2	10	34.9	15	31.3	0	1	116.5	10	49.3	1966-02-10	1966.11
1868	1868	1966	2	11	37.3	11	14	6.8	0	116.7	4.5	19	1966-02-11	1966.11
1869	1869	1966	2	12	36.1	16	16.9	0	1	118.5	10	36.5	1966-02-12	1966.12
1870	1870	1966	2	13	37.6	11	9	0	2	120.4	10	37.5	1966-02-13	1966.12
1871	1871	1966	2	14	34.1	20	24.5	0	3	121.8	10	34.5	1966-02-14	1966.12
1872	1872	1966	2	15	27.3	39	27	0.1	0	122.5	10	15.3	1966-02-15	1966.12
1873	1873	1966	2	16	27.1	38	36	0	1	123.1	10	19.4	1966-02-16	1966.13
1874	1874	1966	2	17	31.3	26	28.1	0	2	124.1	10	27.7	1966-02-17	1966.13
1875	1875	1966	2	18	25.8	57	16.9	11.4	0	118.4	3.1	1.9	1966-02-18	1966.13
1876	1876	1966	2	19	29.4	28	20.2	0.2	0	119.1	10	20.7	1966-02-19	1966.14
1877	1877	1966	2	20	30.7	23	19.8	0	1	120.1	10	24.9	1966-02-20	1966.14
1878	1878	1966	2	21	38.1	10	15.1	1.3	0	122.1	10	46	1966-02-21	1966.14
1879	1879	1966	2	22	36.2	17	13.3	0.2	0	123.7	10	32	1966-02-22	1966.14
1880	1880	1966	2	23	27.2	46	31	2.2	0	124.4	9.2	12.1	1966-02-23	1966.15
1881	1881	1966	2	24	31.2	33	30.2	0.1	0	125.3	10	23.1	1966-02-24	1966.15
1882	1882	1966	2	25	34.8	25	27	5.7	0	122.3	5.3	16.8	1966-02-25	1966.15
1883	1883	1966	2	26	21.1	76	42.8	6.9	0	115.7	4.5	2.3	1966-02-26	1966.15
1884	1884	1966	2	27	18.8	81	43.9	11.4	0	104.6	2.9	1.2	1966-02-27	1966.16
1885	1885	1966	2	28	28.5	44	14	0	1	105.5	10	9.7	1966-02-28	1966.16
1886	1886	1966	3	1	33.2	25	10.4	0	2	107	10	20.6	1966-03-01	1966.16
1887	1887	1966	3	2	34.1	19	27.7	0	3	108.6	10	39.1	1966-03-02	1966.17
1888	1888	1966	3	3	36.4	14	12.2	5.2	0	110.4	5.3	18.7	1966-03-03	1966.17
1889	1889	1966	3	4	29.7	40	28.1	2.8	0	108.6	7.6	12.4	1966-03-04	1966.17
1890	1890	1966	3	5	28.7	46	13.3	3.1	0	106.5	7.2	6.6	1966-03-05	1966.17
1891	1891	1966	3	6	30.6	23	34.2	1	0	106.6	10	34.6	1966-03-06	1966.18
1892	1892	1966	3	7	21.8	51	20.2	1.9	0	105.1	9	6.5	1966-03-07	1966.18
1893	1893	1966	3	8	22.2	54	43.2	3.3	0	102.3	6.8	7.5	1966-03-08	1966.18
1894	1894	1966	3	9	25.1	63	18	10.5	0	92.5	2.9	1.5	1966-03-09	1966.18
1895	1895	1966	3	10	26.9	36	23	0	1	93.4	10	15.1	1966-03-10	1966.19
1896	1896	1966	3	11	32.1	21	6.8	0	2	94.9	10	20.9	1966-03-11	1966.19
1897	1897	1966	3	12	33.9	27	18.4	10	0	91.7	3	7.2	1966-03-12	1966.19
1898	1898	1966	3	13	22	84	33.8	14.4	0	77.8	2.1	0.7	1966-03-13	1966.2
1899	1899	1966	3	14	18.9	87	41.8	7.5	0	70.7	3.3	1	1966-03-14	1966.2
1900	1900	1966	3	15	23	70	34.2	0.2	0	71.2	10	5.5	1966-03-15	1966.2
1901	1901	1966	3	16	28	65	19.4	22.2	0	50.2	1.2	0.7	1966-03-16	1966.2
1902	1902	1966	3	17	22.6	79	37.1	5.2	0	45.7	3.7	1.6	1966-03-17	1966.21
1903	1903	1966	3	18	18.5	65	27.7	0.5	0	45.7	9.5	4.5	1966-03-18	1966.21
1904	1904	1966	3	19	20.5	47	41.4	0	1	46.3	9.1	11.7	1966-03-19	1966.21
1905	1905	1966	3	20	26.8	26	46.4	0	2	47.6	8.7	31.8	1966-03-20	1966.21
1906	1906	1966	3	21	30.7	21	49	0	3	49.4	8.6	45.7	1966-03-21	1966.22
1907	1907	1966	3	22	32.8	20	31	0	4	51.7	8.7	34.2	1966-03-22	1966.22
1908	1908	1966	3	23	30.2	33	31.7	1.9	0	53.4	6.8	15.9	1966-03-23	1966.22
1909	1909	1966	3	24	22.3	40	27.7	3	0	54.1	5.5	7.1	1966-03-24	1966.23
1910	1910	1966	3	25	18.7	45	20.9	0.4	0	54.3	10	8	1966-03-25	1966.23
1911	1911	1966	3	26	22	32	36	0	1	55	9.6	19	1966-03-26	1966.23
1912	1912	1966	3	27	26.8	33	33.1	1	0	56.2	8.7	18.5	1966-03-27	1966.23
1913	1913	1966	3	28	21.8	64	42.1	3.4	0	56.9	5.2	4	1966-03-28	1966.24
1914	1914	1966	3	29	27.9	35	41.8	2.4	0	56.5	6.2	15.6	1966-03-29	1966.24
1915	1915	1966	3	30	29.4	26	28.1	3.1	0	54.9	5.4	14.4	1966-03-30	1966.24
1916	1916	1966	3	31	26.1	33	18	1.4	0	54.6	7.7	11.4	1966-03-31	1966.24
1917	1917	1966	4	1	19.7	67	22.3	1.8	0	53.3	7	2.9	1966-04-01	1966.25
1918	1918	1966	4	2	21.2	51	22	1.3	0	52.6	7.8	5.6	1966-04-02	1966.25
1919	1919	1966	4	3	18.2	61	17.6	2.1	0	51	6.4	2.7	1966-04-03	1966.25
1920	1920	1966	4	4	20.6	30	7.9	0	1	51.6	9.4	10	1966-04-04	1966.26
1921	1921	1966	4	5	24.8	22	22	0	2	52.5	9	19.9	1966-04-05	1966.26
1922	1922	1966	4	6	31.4	23	32.8	6.7	0	52.8	3.2	11.3	1966-04-06	1966.26
1923	1923	1966	4	7	19.3	56	27	2.6	0	50.7	5.8	3.8	1966-04-07	1966.26
1924	1924	1966	4	8	21.4	30	15.1	0	1	51.4	9.4	11.9	1966-04-08	1966.27
1925	1925	1966	4	9	28.3	11	19.8	0	2	52.8	9	31.8	1966-04-09	1966.27
1926	1926	1966	4	10	31.4	14	41	0	3	54.7	8.9	51.4	1966-04-10	1966.27
1927	1927	1966	4	11	22	31	35.6	2.3	0	55.4	6.3	13.1	1966-04-11	1966.28
1928	1928	1966	4	12	16	67	40.3	5.3	0	53.2	3.8	2.1	1966-04-12	1966.28
1929	1929	1966	4	13	17.4	64	40	2.8	0	50.8	5.6	3.5	1966-04-13	1966.28
1930	1930	1966	4	14	13.5	67	36.7	4.2	0	46.8	4.3	2	1966-04-14	1966.28
1931	1931	1966	4	15	18.6	48	13	0	1	47.2	9.1	5.5	1966-04-15	1966.29
1932	1932	1966	4	16	20	48	16.2	0	2	47.8	8.7	6	1966-04-16	1966.29
1933	1933	1966	4	17	26.6	19	24.8	0	3	49	8.6	24.2	1966-04-17	1966.29
1934	1934	1966	4	18	22.3	43	19.1	0.1	0	49.8	10	9.2	1966-04-18	1966.29
1935	1935	1966	4	19	20.5	50	18.7	0.1	0	50.3	10	6.8	1966-04-19	1966.3
1936	1936	1966	4	20	21	49	36	0.6	0	51	9.5	10.2	1966-04-20	1966.3
1937	1937	1966	4	21	21.8	48	25.2	0.6	0	51.7	9.5	8.4	1966-04-21	1966.3
1938	1938	1966	4	22	25.1	30	21.2	0	1	52.7	9.5	16.1	1966-04-22	1966.31
1939	1939	1966	4	23	31.6	11	45	0	2	54.6	9.1	63.5	1966-04-23	1966.31
1940	1940	1966	4	24	21.5	31	43.6	2.8	0	55.3	5.7	13.8	1966-04-24	1966.31
1941	1941	1966	4	25	16.9	30	22.7	0	1	55.6	9.6	12.9	1966-04-25	1966.31
1942	1942	1966	4	26	17	46	24.5	0.7	0	56	9.5	7.5	1966-04-26	1966.32
1943	1943	1966	4	27	17.8	47	14.8	0	1	56.4	9.7	6.1	1966-04-27	1966.32
1944	1944	1966	4	28	18.1	37	17.3	0	2	56.8	9.2	8.8	1966-04-28	1966.32
1945	1945	1966	4	29	21.4	22	21.2	0	3	57.4	9.1	18.2	1966-04-29	1966.32
1946	1946	1966	4	30	27.8	23	23	4.2	0	58.7	4.6	11.5	1966-04-30	1966.33
1947	1947	1966	5	1	17.9	53	9	0	1	59.1	9.8	4.4	1966-05-01	1966.33
1948	1948	1966	5	2	18	50	20.2	0	2	59.5	9.4	6	1966-05-02	1966.33
1949	1949	1966	5	3	16.8	47	37.4	1.7	0	59.8	7.4	7.7	1966-05-03	1966.34
1950	1950	1966	5	4	15.5	38	9	0	1	60.1	9.9	6.9	1966-05-04	1966.34
1951	1951	1966	5	5	17.7	40	23.8	0	2	60.5	9.4	9.4	1966-05-05	1966.34
1952	1952	1966	5	6	19.6	55	32.4	0.7	0	61	9.8	7.6	1966-05-06	1966.34
1953	1953	1966	5	7	21.4	38	34.9	0.2	0	61.6	10	15.7	1966-05-07	1966.35
1954	1954	1966	5	8	25.7	25	11.2	0	1	62.6	10	15.9	1966-05-08	1966.35
1955	1955	1966	5	9	20.2	42	10.1	0	2	63.1	9.6	7.1	1966-05-09	1966.35
1956	1956	1966	5	10	17.8	33	13.7	0	3	63.5	9.4	9.3	1966-05-10	1966.35
1957	1957	1966	5	11	21	31	45	0	4	64.1	9.4	23.2	1966-05-11	1966.36
1958	1958	1966	5	12	22.7	40	46.8	0.7	0	64.8	10	20.3	1966-05-12	1966.36
1959	1959	1966	5	13	22.3	51	9	2.8	0	65.5	6.1	3.4	1966-05-13	1966.36
1960	1960	1966	5	14	19.6	54	11.2	0	1	65.9	10	4.8	1966-05-14	1966.37
1961	1961	1966	5	15	21.6	43	11.2	0.3	0	66.5	10	7.6	1966-05-15	1966.37
1962	1962	1966	5	16	18.4	36	39.2	0	1	66.9	10	16.4	1966-05-16	1966.37
1963	1963	1966	5	17	12.3	41	26.3	0.6	0	67.1	10	8.4	1966-05-17	1966.37
1964	1964	1966	5	18	14.1	33	20.5	0	1	67.3	10	10.4	1966-05-18	1966.38
1965	1965	1966	5	19	19.6	19	17.6	0	2	67.8	9.9	18.8	1966-05-19	1966.38
1966	1966	1966	5	20	18.6	36	15.1	0	3	68.2	9.7	9.4	1966-05-20	1966.38
1967	1967	1966	5	21	16.7	53	14.4	0.1	0	68.5	10	4.9	1966-05-21	1966.38
1968	1968	1966	5	22	14.8	70	22	6.3	0	67.4	3.7	1.2	1966-05-22	1966.39
1969	1969	1966	5	23	12.7	59	15.1	0.3	0	67.2	10	3.6	1966-05-23	1966.39
1970	1970	1966	5	24	12.2	57	11.2	0.4	0	67	10	3.4	1966-05-24	1966.39
1971	1971	1966	5	25	12.5	64	20.2	1.4	0	65.7	8.3	2.8	1966-05-25	1966.39
1972	1972	1966	5	26	14.5	33	22	0	1	65.9	10	10.9	1966-05-26	1966.4
1973	1973	1966	5	27	18.4	36	4.3	0	2	66.3	9.8	7.2	1966-05-27	1966.4
1974	1974	1966	5	28	15.7	50	22.7	0	3	66.6	9.6	6.1	1966-05-28	1966.4
1975	1975	1966	5	29	17.3	36	20.2	0	4	67	9.5	9.8	1966-05-29	1966.41
1976	1976	1966	5	30	23.7	18	43.2	0	5	67.7	9.5	39	1966-05-30	1966.41
1977	1977	1966	5	31	23.7	24	47.5	0	6	68.5	9.5	35.3	1966-05-31	1966.41
1978	1978	1966	6	1	20.4	26	31.3	0	7	69	9.5	20.1	1966-06-01	1966.41
1979	1979	1966	6	2	21.9	26	24.1	0	8	69.6	9.5	18	1966-06-02	1966.42
1980	1980	1966	6	3	24.9	17	50.8	0	9	70.5	9.6	49.6	1966-06-03	1966.42
1981	1981	1966	6	4	22.3	33	62.6	0.3	0	71.1	10	36.1	1966-06-04	1966.42
1982	1982	1966	6	5	12.5	38	30.6	0.6	0	71.3	10	10.4	1966-06-05	1966.42
1983	1983	1966	6	6	12.5	32	25.9	0	1	71.4	10	11.4	1966-06-06	1966.43
1984	1984	1966	6	7	15.1	33	28.8	4.2	0	71.7	5	6.5	1966-06-07	1966.43
1985	1985	1966	6	8	13.7	53	14.4	0	1	71.8	10	4.5	1966-06-08	1966.43
1986	1986	1966	6	9	13.2	57	12.6	0	2	72	10	3.6	1966-06-09	1966.44
1987	1987	1966	6	10	14	45	14	0	3	72.2	9.9	5.9	1966-06-10	1966.44
1988	1988	1966	6	11	14.9	56	10.4	0	4	72.4	9.8	3.7	1966-06-11	1966.44
1989	1989	1966	6	12	18.7	25	38.2	0	5	72.8	9.8	23.9	1966-06-12	1966.44
1990	1990	1966	6	13	23.9	26	56.2	0	6	73.6	9.8	41.5	1966-06-13	1966.45
1991	1991	1966	6	14	21.9	25	41	0	7	74.2	9.8	28.5	1966-06-14	1966.45
1992	1992	1966	6	15	14.2	54	23.4	2.7	0	74.4	6.5	3.6	1966-06-15	1966.45
1993	1993	1966	6	16	10.3	65	19.8	3.6	0	73.2	5.5	1.6	1966-06-16	1966.45
1994	1994	1966	6	17	9.8	59	13	0	1	73.3	10	3.1	1966-06-17	1966.46
1995	1995	1966	6	18	10.2	47	11.5	0	2	73.4	10	4.5	1966-06-18	1966.46
1996	1996	1966	6	19	10.5	63	14	0.8	0	73.5	10	2.8	1966-06-19	1966.46
1997	1997	1966	6	20	11.2	61	15.8	0.6	0	73.6	10	3.2	1966-06-20	1966.47
1998	1998	1966	6	21	12	54	25.6	0.2	0	73.7	10	5.2	1966-06-21	1966.47
1999	1999	1966	6	22	14.3	54	36.7	0	1	73.9	10	7.4	1966-06-22	1966.47
[truncated: 30,873 more rows]

## Sheet: n_McA_33752275
	X	Year	Month	Day	MaxT	RH	Wind	Rain	n_days	KBDI	McArtDI	FDI	newdate	yeardec
1	1	1961	1	1	33.5	12	37.4	0	1	3.6	6.5	39.7	1961-01-01	1961
2	2	1961	1	2	33.5	16	28.4	6.9	0	5.4	2.2	9.8	1961-01-02	1961.01
3	3	1961	1	3	20.5	70	38.2	5.4	0	0.9	2.5	1.4	1961-01-03	1961.01
4	4	1961	1	4	27.1	30	37.8	0	1	2.8	6.4	17	1961-01-04	1961.01
5	5	1961	1	5	31.2	16	19.4	0	2	5.6	6.3	20.5	1961-01-05	1961.01
6	6	1961	1	6	32.1	18	29.2	0.4	0	8.7	7.4	28.5	1961-01-06	1961.02
7	7	1961	1	7	24.9	45	29.9	2.8	0	10.2	4.1	5.1	1961-01-07	1961.02
8	8	1961	1	8	24.8	32	22.7	0.1	0	11.6	8.4	13.8	1961-01-08	1961.02
9	9	1961	1	9	24.3	37	16.2	1	0	12.9	6.3	7.4	1961-01-09	1961.03
10	10	1961	1	10	22.9	34	52.6	9.2	0	5.6	1.8	5.2	1961-01-10	1961.03
11	11	1961	1	11	16.3	58	31.3	3.4	0	2.7	3.4	2.1	1961-01-11	1961.03
12	12	1961	1	12	21.8	36	20.2	0.3	0	3.4	7.3	8.8	1961-01-12	1961.03
13	13	1961	1	13	22.2	43	25.6	4.3	0	0.2	2.9	3.2	1961-01-13	1961.04
14	14	1961	1	14	23	39	20.2	0.5	0	0.9	6.6	7.5	1961-01-14	1961.04
15	15	1961	1	15	26.8	30	20.2	0.7	0	2.1	6.3	11.2	1961-01-15	1961.04
16	16	1961	1	16	25.2	28	25.9	0	1	3.6	6.5	13.2	1961-01-16	1961.04
17	17	1961	1	17	26.5	19	8.3	0	2	5.4	6.3	12	1961-01-17	1961.05
18	18	1961	1	18	31	16	25.9	0	3	8.2	6.3	23.9	1961-01-18	1961.05
19	19	1961	1	19	35.3	12	15.8	0	4	12.3	6.5	25.9	1961-01-19	1961.05
20	20	1961	1	20	30.3	32	33.1	0.2	0	14.8	8.3	20.5	1961-01-20	1961.05
21	21	1961	1	21	27	44	35.3	0.8	0	16.5	6.9	10.9	1961-01-21	1961.06
22	22	1961	1	22	34.2	19	32.8	0.3	0	20.1	8.4	37.4	1961-01-22	1961.06
23	23	1961	1	23	27	44	41.8	0.7	0	21.8	7.5	13.4	1961-01-23	1961.06
24	24	1961	1	24	37.8	13	29.9	1.2	0	26.7	6.7	38.9	1961-01-24	1961.07
25	25	1961	1	25	28.6	36	25.6	2	0	28.5	5.6	9.6	1961-01-25	1961.07
26	26	1961	1	26	28.2	23	40.3	0	1	30.4	8.1	29.9	1961-01-26	1961.07
27	27	1961	1	27	37.7	9	39.2	0	2	35	8	64.1	1961-01-27	1961.07
28	28	1961	1	28	26.2	30	25.9	1.5	0	36.4	6.7	13	1961-01-28	1961.08
29	29	1961	1	29	25.9	29	30.2	0	1	37.8	8.6	19.1	1961-01-29	1961.08
30	30	1961	1	30	31.6	21	23.4	0	2	40.3	8.3	24.9	1961-01-30	1961.08
31	31	1961	1	31	35.7	18	32.4	0.1	0	43.9	10	47	1961-01-31	1961.08
32	32	1961	2	1	36.7	19	29.5	7.5	0	45.2	2.8	13	1961-02-01	1961.09
33	33	1961	2	2	23.6	69	20.5	7.8	0	38.4	2.6	1.1	1961-02-02	1961.09
34	34	1961	2	3	25.7	46	12.2	9.2	0	30.5	2.2	1.8	1961-02-03	1961.09
35	35	1961	2	4	21.6	61	36	0.5	0	30.9	8.5	6.2	1961-02-04	1961.1
36	36	1961	2	5	21.3	36	20.9	1	0	30.8	7.3	8.8	1961-02-05	1961.1
37	37	1961	2	6	24.9	33	30.6	0	1	32	8.2	15.4	1961-02-06	1961.1
38	38	1961	2	7	31.1	20	23.8	0.2	0	34.5	9.7	29.7	1961-02-07	1961.1
39	39	1961	2	8	26.5	34	28.4	0.1	0	36	10	18.2	1961-02-08	1961.11
40	40	1961	2	9	25.8	28	30.6	0	1	37.3	8.5	19.7	1961-02-09	1961.11
41	41	1961	2	10	28.6	26	37.8	0	2	39.1	8.2	26.1	1961-02-10	1961.11
42	42	1961	2	11	28.3	36	41.4	1.9	0	40.9	6.3	15.4	1961-02-11	1961.11
43	43	1961	2	12	29	37	38.2	0.1	0	42.8	10	22.4	1961-02-12	1961.12
44	44	1961	2	13	32.7	24	19.4	0	1	45.4	9	23.1	1961-02-13	1961.12
45	45	1961	2	14	35.2	23	32.4	0	2	48.7	8.8	34.5	1961-02-14	1961.12
46	46	1961	2	15	40.3	10	24.8	4.7	0	54	4.2	26	1961-02-15	1961.12
47	47	1961	2	16	36.1	17	22	4.5	0	53.3	4.3	17.2	1961-02-16	1961.13
48	48	1961	2	17	21.4	37	30.2	3.1	0	50.9	5.3	7.6	1961-02-17	1961.13
49	49	1961	2	18	30.4	16	29.5	0	1	52.9	9.5	37.8	1961-02-18	1961.13
50	50	1961	2	19	38.4	11	32.8	1	0	57.2	8.7	57.7	1961-02-19	1961.14
51	51	1961	2	20	26.3	38	27	2.7	0	58.5	5.9	9.1	1961-02-20	1961.14
52	52	1961	2	21	20.6	59	23.4	2.6	0	57.9	6	3.4	1961-02-21	1961.14
53	53	1961	2	22	24.1	43	26.6	0.6	0	58.3	9.9	11.7	1961-02-22	1961.14
54	54	1961	2	23	25	46	31.7	3.1	0	56.3	5.4	6.9	1961-02-23	1961.15
55	55	1961	2	24	23	55	40.3	3.1	0	54.1	5.4	5.6	1961-02-24	1961.15
56	56	1961	2	25	25	52	34.2	6.7	0	48.5	3.2	3.4	1961-02-25	1961.15
57	57	1961	2	26	20.7	84	34.9	21	0	28.2	1.1	0.3	1961-02-26	1961.15
58	58	1961	2	27	19.8	85	26.3	14.1	0	14.8	1.4	0.3	1961-02-27	1961.16
59	59	1961	2	28	23.4	50	22.7	0	1	16	7.2	5.9	1961-02-28	1961.16
60	60	1961	3	1	25.6	41	31	0.2	0	17.5	8.5	12.8	1961-03-01	1961.16
61	61	1961	3	2	22.6	36	23.8	0	1	18.5	7.4	10	1961-03-02	1961.17
62	62	1961	3	3	27.1	37	32	0.1	0	20.3	9.1	16.4	1961-03-03	1961.17
63	63	1961	3	4	25.6	56	43.6	5.5	0	21.2	3	3.6	1961-03-04	1961.17
64	64	1961	3	5	23	74	43.2	7.1	0	15.2	2.4	1.4	1961-03-05	1961.17
65	65	1961	3	6	23.9	67	35.6	9.4	0	7.1	1.8	1.1	1961-03-06	1961.18
66	66	1961	3	7	19.9	89	40.3	7.8	0	0.1	1.9	0.6	1961-03-07	1961.18
67	67	1961	3	8	19	86	25.6	10.5	0	0	1.5	0.3	1961-03-08	1961.18
68	68	1961	3	9	24.2	55	13.3	0	1	1.4	6.4	3.6	1961-03-09	1961.18
69	69	1961	3	10	21.4	65	23.4	3.2	0	2.4	3.6	1.7	1961-03-10	1961.19
70	70	1961	3	11	19	80	29.9	4.4	0	0.6	2.9	0.9	1961-03-11	1961.19
71	71	1961	3	12	23.7	55	37.1	0	1	1.9	6.4	6.2	1961-03-12	1961.19
72	72	1961	3	13	30.6	38	29.2	3.3	0	4.6	3.6	6.8	1961-03-13	1961.2
73	73	1961	3	14	24.3	38	33.8	2.2	0	5.6	4.4	7.5	1961-03-14	1961.2
74	74	1961	3	15	19.9	41	42.5	0	1	6.4	6.7	10.6	1961-03-15	1961.2
75	75	1961	3	16	33.7	24	27	1	0	10	6.2	20.1	1961-03-16	1961.2
76	76	1961	3	17	24	48	35.3	7.4	0	8	2.2	2.7	1961-03-17	1961.21
77	77	1961	3	18	14.9	91	46.1	14.5	0	0	1.2	0.3	1961-03-18	1961.21
78	78	1961	3	19	18.9	88	38.2	12.1	0	0	1.4	0.4	1961-03-19	1961.21
79	79	1961	3	20	19.1	88	42.1	9.9	0	0	1.6	0.5	1961-03-20	1961.21
80	80	1961	3	21	21.8	78	35.3	3.7	0	0	3.2	1.3	1961-03-21	1961.22
81	81	1961	3	22	26.6	68	22.7	4.7	0	0	2.8	1.4	1961-03-22	1961.22
82	82	1961	3	23	24	67	18	1	0	0.4	5.7	2.4	1961-03-23	1961.22
83	83	1961	3	24	22.9	65	28.1	1.6	0	0	4.8	2.7	1961-03-24	1961.23
84	84	1961	3	25	23	69	22.7	1.3	0	0	5.2	2.2	1961-03-25	1961.23
85	85	1961	3	26	21.7	76	23.8	3.9	0	0	3.1	1	1961-03-26	1961.23
86	86	1961	3	27	22.3	55	23.8	0	1	1.1	6.3	4.4	1961-03-27	1961.23
87	87	1961	3	28	24	40	41.8	0	2	2.5	6.1	11.6	1961-03-28	1961.24
88	88	1961	3	29	32	26	42.5	0.1	0	5.6	8	32.1	1961-03-29	1961.24
89	89	1961	3	30	25.7	36	19.4	0	1	7.2	6.7	9.1	1961-03-30	1961.24
90	90	1961	3	31	26.8	35	25.6	1.1	0	9	6	9.9	1961-03-31	1961.24
91	91	1961	4	1	16.3	78	36	4.9	0	8.5	2.9	1	1961-04-01	1961.25
92	92	1961	4	2	23.3	56	14.4	0.4	0	9.3	7.4	4.1	1961-04-02	1961.25
93	93	1961	4	3	24.4	53	16.9	0.3	0	10.4	7.7	5.2	1961-04-03	1961.25
94	94	1961	4	4	26.5	45	26.3	0.4	0	11.7	7.6	9	1961-04-04	1961.26
95	95	1961	4	5	29.2	28	11.5	0.8	0	13.1	6.7	11.4	1961-04-05	1961.26
96	96	1961	4	6	28.3	27	21.2	0.8	0	14.4	6.8	14.5	1961-04-06	1961.26
97	97	1961	4	7	32.7	17	29.9	0	1	17.5	7.3	30.7	1961-04-07	1961.26
98	98	1961	4	8	31.9	17	19.8	0	2	20.3	7.1	23	1961-04-08	1961.27
99	99	1961	4	9	22.5	51	30.6	1.5	0	21.4	6	5.5	1961-04-09	1961.27
100	100	1961	4	10	16.9	87	35.6	11.2	0	14.2	1.6	0.4	1961-04-10	1961.27
101	101	1961	4	11	18.9	88	23.4	11.7	0	3.2	1.4	0.3	1961-04-11	1961.28
102	102	1961	4	12	16.8	87	25.2	12.2	0	0	1.3	0.3	1961-04-12	1961.28
103	103	1961	4	13	17.7	67	19.1	0.1	0	0.5	7.6	2.7	1961-04-13	1961.28
104	104	1961	4	14	20.5	48	36.7	0.3	0	1.1	7.1	7.9	1961-04-14	1961.28
105	105	1961	4	15	21.4	59	33.5	2.7	0	0	3.8	2.8	1961-04-15	1961.29
106	106	1961	4	16	18.4	64	17.3	0.1	0	0.6	7.6	2.9	1961-04-16	1961.29
107	107	1961	4	17	22	55	14.8	0	1	1.7	6.4	3.6	1961-04-17	1961.29
108	108	1961	4	18	17.5	70	28.1	2.5	0	2.3	4	1.6	1961-04-18	1961.29
109	109	1961	4	19	18.7	37	13.7	0.1	0	3	7.8	7.1	1961-04-19	1961.3
110	110	1961	4	20	22.2	23	21.2	0	1	4.1	6.5	12.6	1961-04-20	1961.3
111	111	1961	4	21	29.3	30	37.4	1.5	0	6.4	5.2	15.1	1961-04-21	1961.3
112	112	1961	4	22	24.9	46	29.9	5.6	0	5.9	2.6	3.1	1961-04-22	1961.31
113	113	1961	4	23	26.2	30	26.3	0	1	7.5	6.7	13.1	1961-04-23	1961.31
114	114	1961	4	24	21.2	42	24.5	0.1	0	8.5	8.2	8.7	1961-04-24	1961.31
115	115	1961	4	25	13.9	77	22	8.8	0	5	1.8	0.4	1961-04-25	1961.31
116	116	1961	4	26	12.9	77	27.7	14.4	0	0	1.2	0.3	1961-04-26	1961.32
117	117	1961	4	27	9.9	86	28.4	16.7	0	0	1	0.2	1961-04-27	1961.32
118	118	1961	4	28	14	78	31.7	3.2	0	0	3.5	1	1961-04-28	1961.32
119	119	1961	4	29	13.2	77	36.4	0	1	0.3	6.3	2	1961-04-29	1961.32
120	120	1961	4	30	23.7	54	24.5	0	2	1.6	6.1	4.7	1961-04-30	1961.33
121	121	1961	5	1	18.3	72	14.8	6.3	0	1.1	2.3	0.6	1961-05-01	1961.33
122	122	1961	5	2	19.4	66	7.9	0.4	0	1.4	6.9	2.1	1961-05-02	1961.33
123	123	1961	5	3	18.8	63	23	0.7	0	1.5	6.3	2.9	1961-05-03	1961.34
124	124	1961	5	4	17.2	78	38.9	0.1	0	1.9	7.7	2.9	1961-05-04	1961.34
125	125	1961	5	5	21.2	68	23	0.7	0	2.2	6.3	2.6	1961-05-05	1961.34
126	126	1961	5	6	21.3	66	38.9	4.7	0	0	2.8	1.8	1961-05-06	1961.34
127	127	1961	5	7	17.9	78	24.5	14.6	0	0	1.2	0.3	1961-05-07	1961.35
128	128	1961	5	8	13.5	76	34.9	7.9	0	0	1.9	0.6	1961-05-08	1961.35
129	129	1961	5	9	15.7	74	43.9	0	1	0.5	6.3	2.9	1961-05-09	1961.35
130	130	1961	5	10	14.7	69	11.2	0	2	0.8	6	1.5	1961-05-10	1961.35
131	131	1961	5	11	15.4	61	19.8	0	3	1.3	5.9	2.4	1961-05-11	1961.36
132	132	1961	5	12	19.9	52	37.8	0	4	2.1	5.9	5.8	1961-05-12	1961.36
133	133	1961	5	13	16.6	61	21.6	0.2	0	2.6	7.5	3.3	1961-05-13	1961.36
134	134	1961	5	14	16.4	78	29.9	13	0	0	1.3	0.4	1961-05-14	1961.37
135	135	1961	5	15	18.5	77	51.8	7.9	0	0	1.9	1.1	1961-05-15	1961.37
136	136	1961	5	16	15.5	74	58	4.8	0	0	2.7	1.7	1961-05-16	1961.37
137	137	1961	5	17	14.1	72	53.3	0.4	0	0	6.8	3.9	1961-05-17	1961.37
138	138	1961	5	18	14.6	68	53.6	0	1	0.4	6.3	4.4	1961-05-18	1961.38
139	139	1961	5	19	11.6	85	7.6	11.7	0	0	1.4	0.2	1961-05-19	1961.38
140	140	1961	5	20	11	82	13	6.7	0	0	2.2	0.3	1961-05-20	1961.38
141	141	1961	5	21	12.5	67	14.4	0	1	0.3	6.3	1.7	1961-05-21	1961.38
142	142	1961	5	22	12.1	82	27	3.1	0	0.5	3.6	0.8	1961-05-22	1961.39
143	143	1961	5	23	12.2	77	15.5	1	0	0.7	5.7	1.1	1961-05-23	1961.39
144	144	1961	5	24	13.6	71	9.7	0	1	1	6.3	1.4	1961-05-24	1961.39
145	145	1961	5	25	14.1	72	9.4	0.1	0	1.4	7.7	1.6	1961-05-25	1961.39
146	146	1961	5	26	14.8	58	13.7	0.3	0	1.8	7.2	2.7	1961-05-26	1961.4
147	147	1961	5	27	14.2	78	16.2	1.1	0	2.1	5.6	1.1	1961-05-27	1961.4
148	148	1961	5	28	15.3	56	16.9	0.1	0	2.5	7.8	3.4	1961-05-28	1961.4
149	149	1961	5	29	16.9	60	20.5	0	1	3.1	6.5	2.9	1961-05-29	1961.41
150	150	1961	5	30	17.7	55	20.9	0	2	3.7	6.2	3.4	1961-05-30	1961.41
151	151	1961	5	31	15.8	65	32	0	3	4.2	6.1	2.9	1961-05-31	1961.41
152	152	1961	6	1	12.1	78	20.2	1.3	0	4.4	5.4	1.1	1961-06-01	1961.41
153	153	1961	6	2	11.9	56	31.3	0	1	4.6	6.6	3.7	1961-06-02	1961.42
154	154	1961	6	3	12.8	53	21.6	0	2	4.9	6.2	3.2	1961-06-03	1961.42
155	155	1961	6	4	12.9	49	18.4	0	3	5.1	6.1	3.4	1961-06-04	1961.42
156	156	1961	6	5	13.8	62	20.2	0	4	5.5	6.1	2.3	1961-06-05	1961.42
157	157	1961	6	6	16	49	26.6	0	5	5.9	6.1	4.5	1961-06-06	1961.43
158	158	1961	6	7	14.6	47	20.9	0.6	0	6.3	6.8	4.4	1961-06-07	1961.43
159	159	1961	6	8	18.7	33	47.2	0	1	7	6.7	15.4	1961-06-08	1961.43
160	160	1961	6	9	15.6	59	52.2	1.5	0	7.4	5.3	5	1961-06-09	1961.44
161	161	1961	6	10	14.2	56	40.3	0	1	7.8	6.7	5.1	1961-06-10	1961.44
162	162	1961	6	11	15.8	55	53.6	0	2	8.2	6.4	7.2	1961-06-11	1961.44
163	163	1961	6	12	19	22	54.7	0	3	8.9	6.4	25.6	1961-06-12	1961.44
164	164	1961	6	13	19.3	28	36.4	1.3	0	9.7	5.7	12.1	1961-06-13	1961.45
165	165	1961	6	14	17.1	50	39.6	0.1	0	10.2	8.3	8.2	1961-06-14	1961.45
166	166	1961	6	15	17.5	38	37.1	0	1	10.8	6.9	10.1	1961-06-15	1961.45
167	167	1961	6	16	21.3	25	44.3	0.2	0	11.7	8.1	24.6	1961-06-16	1961.45
168	168	1961	6	17	22.6	17	64.8	0	1	12.8	7	47.7	1961-06-17	1961.46
169	169	1961	6	18	22.3	15	33.1	0	2	13.9	6.8	23.2	1961-06-18	1961.46
170	170	1961	6	19	15	45	10.4	0	3	14.3	6.7	3.7	1961-06-19	1961.46
171	171	1961	6	20	15.6	49	9.4	0	4	14.7	6.6	3.2	1961-06-20	1961.47
172	172	1961	6	21	15.8	48	7.6	0	5	15.1	6.6	3.2	1961-06-21	1961.47
173	173	1961	6	22	14.8	46	9.4	0	6	15.5	6.6	3.5	1961-06-22	1961.47
174	174	1961	6	23	16.1	47	45	0.1	0	15.9	8.7	10.7	1961-06-23	1961.47
175	175	1961	6	24	23.2	22	50	0	1	17.1	7.3	30.3	1961-06-24	1961.48
176	176	1961	6	25	21	30	32	0	2	17.9	7	13.5	1961-06-25	1961.48
177	177	1961	6	26	21.7	27	40.3	0	3	18.9	6.9	18.4	1961-06-26	1961.48
178	178	1961	6	27	16.4	49	21.2	0	4	19.4	6.9	4.6	1961-06-27	1961.48
179	179	1961	6	28	16.1	52	31.3	1.2	0	19.8	6.4	4.7	1961-06-28	1961.49
180	180	1961	6	29	10	64	20.9	1.8	0	19.9	5.5	1.7	1961-06-29	1961.49
181	181	1961	6	30	10.8	58	15.1	0.1	0	20.1	9	3.2	1961-06-30	1961.49
182	182	1961	7	1	13.2	41	19.4	1	0	20.3	6.7	5	1961-07-01	1961.5
183	183	1961	7	2	11.1	68	15.8	4.2	0	17.3	3.4	0.9	1961-07-02	1961.5
184	184	1961	7	3	11.4	47	40.7	0	1	17.4	7.3	6.9	1961-07-03	1961.5
185	185	1961	7	4	18.6	33	43.9	0.1	0	18.1	8.9	18.3	1961-07-04	1961.5
186	186	1961	7	5	13.2	55	31	0.2	0	18.4	8.6	5.2	1961-07-05	1961.51
187	187	1961	7	6	16.4	28	37.1	0	1	18.8	7.4	14.5	1961-07-06	1961.51
188	188	1961	7	7	13.3	49	40	0	2	19.1	7.1	6.5	1961-07-07	1961.51
189	189	1961	7	8	11.8	40	26.6	0	3	19.3	6.9	5.9	1961-07-08	1961.52
190	190	1961	7	9	13.2	21	24.1	0	4	19.6	6.9	11.3	1961-07-09	1961.52
191	191	1961	7	10	12.6	38	37.4	1.6	0	19.8	5.7	7	1961-07-10	1961.52
192	192	1961	7	11	10.6	42	37.1	0	1	19.9	7.5	7.6	1961-07-11	1961.52
193	193	1961	7	12	12.8	29	37.1	0	2	20.2	7.1	12	1961-07-12	1961.53
194	194	1961	7	13	8.7	70	32.4	9.9	0	15.4	1.8	0.6	1961-07-13	1961.53
195	195	1961	7	14	9.2	68	19.4	3.6	0	11.9	3.6	0.9	1961-07-14	1961.53
196	196	1961	7	15	11.3	59	8.6	0	1	12.1	7	2.1	1961-07-15	1961.53
197	197	1961	7	16	12.8	63	16.9	0	2	12.3	6.7	2.1	1961-07-16	1961.54
198	198	1961	7	17	13.8	72	13.7	0.3	0	12.6	7.9	1.8	1961-07-17	1961.54
199	199	1961	7	18	18.9	52	38.9	0.3	0	13.3	7.9	7.9	1961-07-18	1961.54
200	200	1961	7	19	16.9	59	11.5	2.4	0	13.8	4.6	1.8	1961-07-19	1961.55
201	201	1961	7	20	14.3	64	42.1	6.3	0	10	2.5	1.5	1961-07-20	1961.55
202	202	1961	7	21	8.7	68	46.1	1.1	0	8.9	6	2.8	1961-07-21	1961.55
203	203	1961	7	22	11.5	51	28.8	0	1	9.1	6.8	4.2	1961-07-22	1961.55
204	204	1961	7	23	12.5	50	24.5	0	2	9.4	6.5	3.9	1961-07-23	1961.56
205	205	1961	7	24	15.3	37	28.1	0	3	9.8	6.4	7.1	1961-07-24	1961.56
206	206	1961	7	25	16.7	48	55.1	2.2	0	10.3	4.6	7.1	1961-07-25	1961.56
207	207	1961	7	26	17	49	16.2	0.1	0	10.8	8.4	5	1961-07-26	1961.56
208	208	1961	7	27	15.3	66	13.7	2.1	0	11.2	4.8	1.4	1961-07-27	1961.57
209	209	1961	7	28	16.7	50	14	0	1	11.7	7	3.8	1961-07-28	1961.57
210	210	1961	7	29	16.9	48	22.3	0	2	12.2	6.7	4.8	1961-07-29	1961.57
211	211	1961	7	30	17.6	34	14.8	0	3	12.8	6.6	6.4	1961-07-30	1961.58
212	212	1961	7	31	18.4	31	29.2	0	4	13.5	6.5	10.4	1961-07-31	1961.58
213	213	1961	8	1	21.9	25	16.2	0	5	14.5	6.6	10.7	1961-08-01	1961.58
214	214	1961	8	2	22	21	40	0	6	15.5	6.6	21.4	1961-08-02	1961.58
215	215	1961	8	3	14.1	45	63.4	1.7	0	15.8	5.4	10.1	1961-08-03	1961.59
216	216	1961	8	4	22.3	18	55.1	0	1	16.8	7.3	37.3	1961-08-04	1961.59
217	217	1961	8	5	26.9	11	46.8	0	2	18.5	7	44.6	1961-08-05	1961.59
218	218	1961	8	6	27.8	7	42.8	0	3	20.4	7	47.8	1961-08-06	1961.59
219	219	1961	8	7	20.7	23	22.3	1	0	21.2	6.8	12.8	1961-08-07	1961.6
220	220	1961	8	8	9	84	27.4	6.1	0	19.3	2.7	0.5	1961-08-08	1961.6
221	221	1961	8	9	16	51	40.7	3.6	0	16.1	3.7	3.6	1961-08-09	1961.6
222	222	1961	8	10	12	66	23.8	3.9	0	12.4	3.5	1.2	1961-08-10	1961.61
223	223	1961	8	11	13.5	56	41.8	0	1	12.7	7	5.4	1961-08-11	1961.61
224	224	1961	8	12	17.1	51	28.4	0	2	13.3	6.7	5	1961-08-12	1961.61
225	225	1961	8	13	18.1	47	11.9	0	3	13.9	6.6	4	1961-08-13	1961.61
226	226	1961	8	14	16.3	54	19.4	0.4	0	14.3	7.7	4.1	1961-08-14	1961.62
227	227	1961	8	15	10.8	64	25.9	1.6	0	14.5	5.5	2	1961-08-15	1961.62
228	228	1961	8	16	15.4	35	27	0	1	14.9	7.2	8.5	1961-08-16	1961.62
229	229	1961	8	17	24.7	19	30.6	0	2	16.3	6.9	21.4	1961-08-17	1961.62
230	230	1961	8	18	19.3	26	55.1	0	3	17	6.8	24.1	1961-08-18	1961.63
231	231	1961	8	19	9.3	53	52.9	3	0	17.1	4.2	4	1961-08-19	1961.63
232	232	1961	8	20	12.4	46	33.8	0	1	17.3	7.3	6.2	1961-08-20	1961.63
233	233	1961	8	21	18.7	16	32	0	2	17.9	7	20.2	1961-08-21	1961.63
234	234	1961	8	22	16.6	31	36.4	0	3	18.4	6.9	12.2	1961-08-22	1961.64
235	235	1961	8	23	14.6	31	14	0	4	18.8	6.8	6.7	1961-08-23	1961.64
236	236	1961	8	24	16.4	35	41.4	2.6	0	19.2	4.6	8	1961-08-24	1961.64
237	237	1961	8	25	12.3	47	29.5	2.9	0	19	4.3	3.3	1961-08-25	1961.65
238	238	1961	8	26	13.7	46	20.2	0	1	19.3	7.4	4.8	1961-08-26	1961.65
239	239	1961	8	27	20.1	15	14.8	0	2	20.1	7.1	14.9	1961-08-27	1961.65
240	240	1961	8	28	18.6	44	28.8	0	3	20.7	7	7.1	1961-08-28	1961.65
241	241	1961	8	29	23.6	21	17.3	0.1	0	21.9	9.2	18.7	1961-08-29	1961.66
242	242	1961	8	30	18.9	23	25.9	2.6	0	22.6	4.7	9.2	1961-08-30	1961.66
243	243	1961	8	31	19.6	25	15.5	0.1	0	23.3	9.3	13.4	1961-08-31	1961.66
244	244	1961	9	1	17.6	40	44.6	1.9	0	23.8	5.5	9	1961-09-01	1961.66
245	245	1961	9	2	9.1	66	31	8.9	0	15.4	2	0.7	1961-09-02	1961.67
246	246	1961	9	3	9.6	84	30.6	8.7	0	6.8	1.9	0.4	1961-09-03	1961.67
247	247	1961	9	4	11.8	74	29.5	1.6	0	5.4	5.1	1.5	1961-09-04	1961.67
248	248	1961	9	5	19.4	52	11.2	0	1	6.1	6.6	3.4	1961-09-05	1961.68
249	249	1961	9	6	19.7	58	21.2	0	2	6.9	6.4	3.5	1961-09-06	1961.68
250	250	1961	9	7	26.1	25	20.5	0.1	0	8.6	8.2	17.1	1961-09-07	1961.68
251	251	1961	9	8	20.4	31	24.8	0	1	9.4	6.8	10.3	1961-09-08	1961.68
252	252	1961	9	9	20.1	37	11.9	0	2	10.3	6.6	5.9	1961-09-09	1961.69
253	253	1961	9	10	21.5	30	20.2	0.1	0	11.2	8.4	12.4	1961-09-10	1961.69
254	254	1961	9	11	22.4	16	28.4	0	1	12.3	7	20.8	1961-09-11	1961.69
255	255	1961	9	12	21.4	20	34.2	0	2	13.3	6.7	19.5	1961-09-12	1961.69
256	256	1961	9	13	20.1	35	65.9	6.2	0	12.9	2.6	8.9	1961-09-13	1961.7
257	257	1961	9	14	11.1	49	23.4	2.7	0	10.4	4.2	2.4	1961-09-14	1961.7
258	258	1961	9	15	16	34	13.3	0	1	10.9	6.9	6.3	1961-09-15	1961.7
259	259	1961	9	16	17.9	24	10.8	0	2	11.5	6.6	8.5	1961-09-16	1961.71
260	260	1961	9	17	19.3	18	44.3	0	3	12.2	6.5	23.5	1961-09-17	1961.71
261	261	1961	9	18	23.3	17	47.2	0	4	13.4	6.5	30.2	1961-09-18	1961.71
262	262	1961	9	19	18	32	38.5	0.8	0	14	6.8	12.8	1961-09-19	1961.71
263	263	1961	9	20	13.4	31	20.5	0	1	14.3	7.1	7.7	1961-09-20	1961.72
264	264	1961	9	21	12.2	32	14.8	0	2	14.5	6.8	6	1961-09-21	1961.72
265	265	1961	9	22	15.1	25	42.8	5	0	14.9	3	7.2	1961-09-22	1961.72
266	266	1961	9	23	12	45	25.2	0	1	15.1	7.2	5.1	1961-09-23	1961.72
267	267	1961	9	24	23.6	6	17.3	0	2	16.3	6.9	23.5	1961-09-24	1961.73
268	268	1961	9	25	16.3	47	28.1	0.2	0	16.8	8.5	6.9	1961-09-25	1961.73
269	269	1961	9	26	19.7	38	45	0.1	0	17.5	8.9	16.6	1961-09-26	1961.73
270	270	1961	9	27	26.1	21	46.1	0.8	0	19.1	7.1	30.7	1961-09-27	1961.74
271	271	1961	9	28	29.2	19	29.5	4.5	0	20.7	3.4	12	1961-09-28	1961.74
272	272	1961	9	29	25.3	21	46.8	0	1	22.1	7.6	32.1	1961-09-29	1961.74
273	273	1961	9	30	21.7	33	32	0.3	0	23	8.6	14.9	1961-09-30	1961.74
274	274	1961	10	1	26.1	30	52.9	0.6	0	24.6	7.9	29.2	1961-10-01	1961.75
275	275	1961	10	2	29.7	26	30.2	6.7	0	24.2	2.7	7.5	1961-10-02	1961.75
276	276	1961	10	3	20	62	29.9	1.7	0	23.3	5.8	3.3	1961-10-03	1961.75
277	277	1961	10	4	34.3	15	25.6	0.1	0	26.7	9.5	40.2	1961-10-04	1961.76
278	278	1961	10	5	30.7	16	22.7	0	1	29.1	8	27.9	1961-10-05	1961.76
279	279	1961	10	6	26	26	21.6	0	2	30.5	7.7	15.9	1961-10-06	1961.76
280	280	1961	10	7	20.9	41	31.3	0.1	0	31.3	9.9	12.5	1961-10-07	1961.76
281	281	1961	10	8	22.1	41	33.1	0.5	0	32.2	8.6	11.8	1961-10-08	1961.77
282	282	1961	10	9	13.9	56	34.9	1.9	0	32.5	5.9	3.8	1961-10-09	1961.77
283	283	1961	10	10	23.4	21	24.5	0	1	33.6	8.3	19.5	1961-10-10	1961.77
284	284	1961	10	11	14.4	61	22	0.9	0	33.9	7.7	3.2	1961-10-11	1961.77
285	285	1961	10	12	19.5	39	29.2	0	1	34.6	8.4	10.4	1961-10-12	1961.78
286	286	1961	10	13	24.2	29	36	0.5	0	35.7	8.8	20.9	1961-10-13	1961.78
287	287	1961	10	14	20.1	21	36	0.8	0	36.4	8.1	22.5	1961-10-14	1961.78
288	288	1961	10	15	20.2	26	36	0.2	0	37.1	9.9	23.2	1961-10-15	1961.79
289	289	1961	10	16	32.4	7	41.4	0.1	0	39.8	10	77.4	1961-10-16	1961.79
290	290	1961	10	17	17.6	32	21.2	0.5	0	40.3	9.1	11.1	1961-10-17	1961.79
291	291	1961	10	18	19.3	29	23	0	1	40.9	8.7	13.3	1961-10-18	1961.79
292	292	1961	10	19	23.8	21	30.2	0	2	42	8.4	22.9	1961-10-19	1961.8
293	293	1961	10	20	35.4	10	35.6	1.3	0	45.5	7.5	51	1961-10-20	1961.8
294	294	1961	10	21	24	41	33.1	0.4	0	46.5	9.8	14.4	1961-10-21	1961.8
295	295	1961	10	22	21.4	35	25.9	0.4	0	47.3	9.9	13.9	1961-10-22	1961.8
296	296	1961	10	23	24.6	32	36	0.2	0	48.4	10	21.7	1961-10-23	1961.81
297	297	1961	10	24	30.7	11	35.6	0.1	0	50.5	10	54.3	1961-10-24	1961.81
298	298	1961	10	25	19.5	34	39.6	3.5	0	50.3	4.9	9.2	1961-10-25	1961.81
299	299	1961	10	26	17.9	45	51.1	0.9	0	49.9	8.6	13.5	1961-10-26	1961.82
300	300	1961	10	27	35.8	12	67.3	2.4	0	50.9	6	80	1961-10-27	1961.82
301	301	1961	10	28	31.6	7	24.1	0	1	53.1	9.5	46.5	1961-10-28	1961.82
302	302	1961	10	29	30.3	12	31.3	0.2	0	55.1	10	47.4	1961-10-29	1961.82
303	303	1961	10	30	17.3	64	27.7	0.2	0	55.5	10	4.7	1961-10-30	1961.83
304	304	1961	10	31	22.3	29	28.1	1.6	0	56.3	7.4	13.7	1961-10-31	1961.83
305	305	1961	11	1	26.2	19	32.8	0.2	0	57.6	10	33.9	1961-11-01	1961.83
306	306	1961	11	2	32.1	11	35.6	0	1	59.9	9.9	58	1961-11-02	1961.83
307	307	1961	11	3	20.5	39	27	2	0	60.5	7	8.6	1961-11-03	1961.84
308	308	1961	11	4	23.7	22	32.8	0	1	61.4	10	28	1961-11-04	1961.84
309	309	1961	11	5	25.4	34	43.6	0.3	0	62.5	10	25.3	1961-11-05	1961.84
310	310	1961	11	6	27.4	29	34.9	0.4	0	63.9	10	26.2	1961-11-06	1961.85
311	311	1961	11	7	29.8	24	21.2	0	1	65.6	10	24.7	1961-11-07	1961.85
312	312	1961	11	8	29.5	25	24.1	0	2	67.3	9.8	24.2	1961-11-08	1961.85
313	313	1961	11	9	31	20	25.9	0	3	69.2	9.7	32.2	1961-11-09	1961.85
314	314	1961	11	10	34.6	14	35.3	0.6	0	71.9	10	56.3	1961-11-10	1961.86
315	315	1961	11	11	18.3	76	45	6.9	0	69.9	3.5	1.7	1961-11-11	1961.86
316	316	1961	11	12	27.1	42	41.8	4.5	0	66.6	4.6	9.1	1961-11-12	1961.86
317	317	1961	11	13	25.8	71	40.3	29.4	0	38.4	0.9	0.6	1961-11-13	1961.86
318	318	1961	11	14	19.8	86	25.2	6.9	0	32.1	2.8	0.6	1961-11-14	1961.87
319	319	1961	11	15	15.2	89	52.2	8.2	0	24.3	2.3	0.8	1961-11-15	1961.87
320	320	1961	11	16	19.9	86	33.8	20.7	0	4.3	0.9	0.3	1961-11-16	1961.87
321	321	1961	11	17	19.1	87	32.4	7.8	0	0	1.9	0.5	1961-11-17	1961.88
322	322	1961	11	18	20.1	77	33.8	2.9	0	0	3.7	1.4	1961-11-18	1961.88
323	323	1961	11	19	17.7	83	34.6	7.5	0	0	2	0.6	1961-11-19	1961.88
324	324	1961	11	20	15.9	77	29.9	5.3	0	0	2.5	0.8	1961-11-20	1961.88
325	325	1961	11	21	23.8	34	33.5	0	1	1.3	6.4	12.1	1961-11-21	1961.89
326	326	1961	11	22	35.7	17	43.9	3.5	0	5.8	3.5	22.9	1961-11-22	1961.89
327	327	1961	11	23	23.1	40	17.6	0	1	7	6.7	7	1961-11-23	1961.89
328	328	1961	11	24	26.6	25	16.2	0	2	8.7	6.5	12.2	1961-11-24	1961.89
329	329	1961	11	25	26.4	27	32.8	0	3	10.4	6.4	16.4	1961-11-25	1961.9
330	330	1961	11	26	30.4	33	37.8	5.4	0	12.7	2.8	7.8	1961-11-26	1961.9
331	331	1961	11	27	14.2	71	33.8	5.9	0	7.1	2.5	1	1961-11-27	1961.9
332	332	1961	11	28	21.3	30	50.4	0	1	8	6.8	19.7	1961-11-28	1961.9
333	333	1961	11	29	26.1	35	38.9	0.6	0	9.7	7	15.7	1961-11-29	1961.91
334	334	1961	11	30	32.6	16	35.6	0.1	0	12.9	8.5	42.5	1961-11-30	1961.91
335	335	1961	12	1	23.8	34	28.1	1.5	0	14.1	5.6	9.3	1961-12-01	1961.91
336	336	1961	12	2	18.9	35	35.6	0.9	0	14.8	6.6	10.8	1961-12-02	1961.92
337	337	1961	12	3	20.4	35	35.3	0.1	0	15.6	8.7	14.7	1961-12-03	1961.92
338	338	1961	12	4	26.9	17	19.4	0	1	17.4	7.3	19.9	1961-12-04	1961.92
339	339	1961	12	5	34.1	5	32	0	2	20.9	7.2	50.2	1961-12-05	1961.92
340	340	1961	12	6	17.5	47	25.6	3.5	0	21.4	4	3.2	1961-12-06	1961.93
341	341	1961	12	7	22.7	29	38.2	0	1	22.5	7.6	18.2	1961-12-07	1961.93
342	342	1961	12	8	30.5	17	15.8	0	2	24.9	7.4	21	1961-12-08	1961.93
343	343	1961	12	9	31.9	15	35.3	0.1	0	27.6	9.6	47.4	1961-12-09	1961.93
344	344	1961	12	10	27.3	30	30.2	0.6	0	29.3	8.2	18.6	1961-12-10	1961.94
345	345	1961	12	11	27.4	43	44.3	5.7	0	29.7	3.1	6.3	1961-12-11	1961.94
346	346	1961	12	12	14.3	75	23.4	6.1	0	23.9	2.8	0.7	1961-12-12	1961.94
347	347	1961	12	13	21.2	34	27	0.2	0	24.5	9	13.3	1961-12-13	1961.95
348	348	1961	12	14	25.2	27	40	0	1	25.9	7.8	23	1961-12-14	1961.95
349	349	1961	12	15	30.2	25	25.6	0.5	0	28.2	8.4	22.4	1961-12-15	1961.95
350	350	1961	12	16	26.6	45	29.2	1.7	0	29.8	6.1	7.9	1961-12-16	1961.95
351	351	1961	12	17	26	32	17.3	1.5	0	31.2	6.4	9.7	1961-12-17	1961.96
352	352	1961	12	18	25.1	37	22.7	0.7	0	32.5	8.1	11.2	1961-12-18	1961.96
353	353	1961	12	19	29.3	24	32.8	0.6	0	34.5	8.5	26.7	1961-12-19	1961.96
354	354	1961	12	20	27.3	32	23	9	0	27.2	2.2	4	1961-12-20	1961.96
355	355	1961	12	21	18.6	67	25.2	7.8	0	20	2.3	1	1961-12-21	1961.97
356	356	1961	12	22	24.5	25	14.4	0	1	21.3	7.6	12.8	1961-12-22	1961.97
357	357	1961	12	23	27.8	17	24.1	0	2	23.2	7.3	22.9	1961-12-23	1961.97
358	358	1961	12	24	26.1	42	43.9	0.7	0	24.7	7.6	14.8	1961-12-24	1961.97
359	359	1961	12	25	27.8	41	40.7	5.7	0	25.2	3	6.1	1961-12-25	1961.98
360	360	1961	12	26	18.6	89	41.4	8.9	0	16.9	2	0.6	1961-12-26	1961.98
361	361	1961	12	27	25.6	46	37.8	0.6	0	17.8	7.5	10.9	1961-12-27	1961.98
362	362	1961	12	28	32.7	24	24.8	2.7	0	18.2	4.5	13.3	1961-12-28	1961.99
363	363	1961	12	29	21.6	75	37.1	9.1	0	10	1.9	0.9	1961-12-29	1961.99
364	364	1961	12	30	22.6	80	28.4	9.9	0	1.2	1.6	0.5	1961-12-30	1961.99
365	365	1961	12	31	19.9	66	29.9	8.2	0	0	1.9	1	1961-12-31	1961.99
366	366	1962	1	1	20.8	77	34.9	7.5	0	0	2	0.8	1962-01-01	1962
367	367	1962	1	2	18.5	84	38.9	10.4	0	0	1.5	0.5	1962-01-02	1962.01
368	368	1962	1	3	19.5	52	25.6	0.2	0	0.6	7.3	5.4	1962-01-03	1962.01
369	369	1962	1	4	23.1	42	23	0	1	1.8	6.4	7	1962-01-04	1962.01
370	370	1962	1	5	25.3	34	31.7	0	2	3.4	6.2	11.8	1962-01-05	1962.01
371	371	1962	1	6	30.8	15	23.4	0	3	6.1	6.2	22.2	1962-01-06	1962.02
372	372	1962	1	7	35.6	9	12.6	0	4	10.4	6.4	25.9	1962-01-07	1962.02
373	373	1962	1	8	35.8	10	16.9	2.5	0	14.7	4.5	20.1	1962-01-08	1962.02
374	374	1962	1	9	32.4	22	23.4	0.3	0	17.8	8.2	24.8	1962-01-09	1962.03
375	375	1962	1	10	31.1	27	24.8	0.5	0	20.4	7.9	20	1962-01-10	1962.03
376	376	1962	1	11	22.8	60	29.5	5.6	0	17.6	2.9	2	1962-01-11	1962.03
377	377	1962	1	12	19.9	68	37.8	5.7	0	12.7	2.7	1.6	1962-01-12	1962.03
378	378	1962	1	13	27.7	27	28.1	0	1	14.6	7.2	17	1962-01-13	1962.04
379	379	1962	1	14	30.7	19	20.2	0	2	17.2	7	20.5	1962-01-14	1962.04
380	380	1962	1	15	30	9	25.6	0.3	0	19.5	8.4	50.3	1962-01-15	1962.04
381	381	1962	1	16	28.5	9	24.8	0.6	0	21.5	7.7	43.2	1962-01-16	1962.04
382	382	1962	1	17	28.4	9	40.7	0	1	23.5	7.7	62.4	1962-01-17	1962.05
383	383	1962	1	18	34.3	9	26.3	1.1	0	26.9	6.9	48.9	1962-01-18	1962.05
384	384	1962	1	19	38	9	28.4	0.9	0	31.8	7.6	64	1962-01-19	1962.05
385	385	1962	1	20	29.5	9	22.7	0.4	0	33.8	9	49.7	1962-01-20	1962.05
386	386	1962	1	21	31.7	9	39.6	3.6	0	35.5	4.4	38.8	1962-01-21	1962.06
387	387	1962	1	22	19.3	9	30.2	2.5	0	33.6	5.2	24.6	1962-01-22	1962.06
388	388	1962	1	23	26.4	9	35.3	0	1	35.1	8.4	56	1962-01-23	1962.06
389	389	1962	1	24	29.3	9	38.9	3.9	0	37.1	4.2	33.9	1962-01-24	1962.07
390	390	1962	1	25	22.2	9	22	8.3	0	30.9	2.4	10.3	1962-01-25	1962.07
391	391	1962	1	26	26.7	9	14	0	1	32.4	8.2	33.8	1962-01-26	1962.07
392	392	1962	1	27	28.6	9	28.1	0	2	34.3	7.9	48.3	1962-01-27	1962.07
393	393	1962	1	28	32.1	9	37.4	2.7	0	36.9	5.2	44.2	1962-01-28	1962.08
394	394	1962	1	29	19.6	9	29.9	7.3	0	32.7	2.7	12.6	1962-01-29	1962.08
395	395	1962	1	30	25.2	9	32	0	1	34	8.3	49.5	1962-01-30	1962.08
396	396	1962	1	31	31.8	9	25.6	0	2	36.5	8.1	51.5	1962-01-31	1962.08
397	397	1962	2	1	32.9	24	12.6	1.5	0	39.3	6.8	15	1962-02-01	1962.09
398	398	1962	2	2	29	41	32.4	3.5	0	41.2	4.6	8	1962-02-02	1962.09
399	399	1962	2	3	21.7	73	27.4	8.6	0	33.5	2.4	0.9	1962-02-03	1962.09
400	400	1962	2	4	26.2	34	20.2	0.3	0	34.7	9.4	14	1962-02-04	1962.1
401	401	1962	2	5	25.5	39	17.3	0.1	0	35.9	10	11.3	1962-02-05	1962.1
402	402	1962	2	6	28.7	33	25.2	0.4	0	37.4	9.2	17.6	1962-02-06	1962.1
403	403	1962	2	7	33.8	21	9.4	0.1	0	40.3	10	23.1	1962-02-07	1962.1
404	404	1962	2	8	29.1	45	36.7	2.3	0	39.9	5.7	9.4	1962-02-08	1962.11
405	405	1962	2	9	21.2	74	29.5	5.1	0	35.6	3.5	1.4	1962-02-09	1962.11
406	406	1962	2	10	25.7	35	33.5	0	1	37	8.5	16.2	1962-02-10	1962.11
407	407	1962	2	11	27.7	28	40.7	0	2	38.6	8.2	26	1962-02-11	1962.11
408	408	1962	2	12	32.8	17	20.9	0	3	41.4	8.2	27.5	1962-02-12	1962.12
409	409	1962	2	13	39.1	11	26.3	0	4	46.3	8.4	50.1	1962-02-13	1962.12
410	410	1962	2	14	32.3	24	20.9	0	5	48.8	8.5	22.3	1962-02-14	1962.12
411	411	1962	2	15	28.8	36	24.1	0.1	0	50.5	10	16.8	1962-02-15	1962.12
412	412	1962	2	16	24.1	46	29.5	0.7	0	51.6	9.2	10.5	1962-02-16	1962.13
413	413	1962	2	17	29	30	20.9	0.5	0	53.3	9.9	19.3	1962-02-17	1962.13
414	414	1962	2	18	30.7	29	26.3	0.2	0	55.3	10	23.8	1962-02-18	1962.13
415	415	1962	2	19	23.3	51	38.2	4.5	0	55.3	4.3	4.9	1962-02-19	1962.14
416	416	1962	2	20	21.3	71	34.9	5.9	0	50.1	3.5	1.7	1962-02-20	1962.14
417	417	1962	2	21	28.6	45	22	1.7	0	50.1	7	8.1	1962-02-21	1962.14
418	418	1962	2	22	29.1	35	18.4	0.3	0	51.6	10	15	1962-02-22	1962.14
419	419	1962	2	23	31.2	30	27	0.1	0	53.7	10	23.8	1962-02-23	1962.15
420	420	1962	2	24	26	53	36.4	6.1	0	48.8	3.4	3.9	1962-02-24	1962.15
421	421	1962	2	25	21.1	85	44.6	16.5	0	33.1	1.4	0.5	1962-02-25	1962.15
422	422	1962	2	26	27.8	48	16.6	1.2	0	33.6	7.1	6.4	1962-02-26	1962.15
423	423	1962	2	27	32	28	15.8	0	1	36.2	8.5	17.2	1962-02-27	1962.16
424	424	1962	2	28	20.7	66	33.5	7.9	0	34.1	2.5	1.5	1962-02-28	1962.16
425	425	1962	3	1	21.1	56	25.9	3.2	0	31.7	4.5	3	1962-03-01	1962.16
426	426	1962	3	2	26	24	13.3	0	1	33.2	8.3	14.9	1962-03-02	1962.17
427	427	1962	3	3	29.7	17	22	0	2	35.3	8	25.4	1962-03-03	1962.17
428	428	1962	3	4	33.2	10	5	0	3	38.2	8	24.1	1962-03-04	1962.17
429	429	1962	3	5	36.5	9	6.8	0	4	42.1	8.1	30.1	1962-03-05	1962.17
430	430	1962	3	6	34.4	12	26.3	0	5	45.3	8.3	40.5	1962-03-06	1962.18
431	431	1962	3	7	33.1	13	25.9	0.2	0	48	10	45	1962-03-07	1962.18
432	432	1962	3	8	32.4	18	12.2	2.1	0	50.5	6.4	17.3	1962-03-08	1962.18
433	433	1962	3	9	22.5	72	28.8	14.1	0	40	1.7	0.7	1962-03-09	1962.18
434	434	1962	3	10	20.7	46	34.9	1.4	0	39.4	7	8.2	1962-03-10	1962.19
435	435	1962	3	11	18.6	45	18.4	0	1	39.9	8.7	6.5	1962-03-11	1962.19
436	436	1962	3	12	23.1	34	33.5	0	2	40.9	8.3	15.5	1962-03-12	1962.19
437	437	1962	3	13	29.9	22	10.8	0	3	42.9	8.3	16.8	1962-03-13	1962.2
438	438	1962	3	14	33.1	16	18.4	5.7	0	45.1	3.5	11.7	1962-03-14	1962.2
439	439	1962	3	15	29.6	31	8.3	4.5	0	42.5	4	5.6	1962-03-15	1962.2
440	440	1962	3	16	24.2	61	11.9	2.8	0	40.8	5.2	2.4	1962-03-16	1962.2
441	441	1962	3	17	26.1	43	10.1	0.6	0	41.6	8.9	7.7	1962-03-17	1962.21
442	442	1962	3	18	22.3	65	24.5	11.9	0	30.6	1.8	0.9	1962-03-18	1962.21
443	443	1962	3	19	20	67	17.3	3.1	0	28.2	4.5	1.7	1962-03-19	1962.21
444	444	1962	3	20	24.3	37	32	0	1	29.4	8	13.6	1962-03-20	1962.21
445	445	1962	3	21	33.9	15	22	0.1	0	32.6	10	38.5	1962-03-21	1962.22
446	446	1962	3	22	26.4	46	20.9	0.1	0	34.1	10	10.2	1962-03-22	1962.22
447	447	1962	3	23	28.3	29	18.7	0.6	0	35.9	8.6	15.7	1962-03-23	1962.22
448	448	1962	3	24	22.1	42	43.2	12.7	0	28.4	1.7	2.8	1962-03-24	1962.23
449	449	1962	3	25	19.5	44	38.5	0.8	0	28.3	7.6	9.7	1962-03-25	1962.23
450	450	1962	3	26	27.7	15	36	0	1	30	8.1	34.9	1962-03-26	1962.23
451	451	1962	3	27	29.2	19	16.2	0	2	32.1	7.8	19.5	1962-03-27	1962.23
452	452	1962	3	28	23.2	43	30.6	0.5	0	33.1	8.7	10.9	1962-03-28	1962.24
453	453	1962	3	29	26.8	39	20.9	0.3	0	34.7	9.4	12	1962-03-29	1962.24
454	454	1962	3	30	19.8	79	29.5	12.5	0	27.1	1.7	0.5	1962-03-30	1962.24
455	455	1962	3	31	22	41	38.2	0.1	0	28	9.6	15.1	1962-03-31	1962.24
456	456	1962	4	1	29.3	13	38.9	0	1	30	8.1	43.4	1962-04-01	1962.25
457	457	1962	4	2	32.1	11	34.9	0	2	32.7	7.8	44.8	1962-04-02	1962.25
458	458	1962	4	3	31.5	17	16.6	0	3	35.2	7.8	23.4	1962-04-03	1962.25
459	459	1962	4	4	25.1	35	22.3	0	4	36.5	7.8	11.3	1962-04-04	1962.26
460	460	1962	4	5	25.3	40	20.5	0.2	0	37.8	10	11.9	1962-04-05	1962.26
461	461	1962	4	6	21.6	54	22.7	1.5	0	38.6	6.8	4.6	1962-04-06	1962.26
462	462	1962	4	7	22.5	32	42.1	0	1	39.6	8.7	20.3	1962-04-07	1962.26
463	463	1962	4	8	29.7	18	39.6	0.5	0	41.6	9.2	41.8	1962-04-08	1962.27
464	464	1962	4	9	23.9	47	38.9	10.3	0	36.9	2.1	2.9	1962-04-09	1962.27
465	465	1962	4	10	17.2	87	34.6	11.1	0	26.3	1.8	0.5	1962-04-10	1962.27
466	466	1962	4	11	26.6	34	35.3	0	1	27.9	8	16.9	1962-04-11	1962.28
467	467	1962	4	12	21.7	45	19.4	0.8	0	28.8	7.6	6.6	1962-04-12	1962.28
468	468	1962	4	13	18.9	52	15.8	0.2	0	29.4	9.4	5.4	1962-04-13	1962.28
469	469	1962	4	14	22.5	32	24.8	0	1	30.4	8.1	12.6	1962-04-14	1962.28
470	470	1962	4	15	30.2	12	24.8	0	2	32.6	7.8	32.5	1962-04-15	1962.29
471	471	1962	4	16	32.6	15	46.1	2.4	0	35.4	5.4	35.4	1962-04-16	1962.29
472	472	1962	4	17	25.3	29	21.2	0	1	36.7	8.5	14.9	1962-04-17	1962.29
473	473	1962	4	18	23	35	23	4.3	0	37.7	4	5.6	1962-04-18	1962.29
474	474	1962	4	19	20.3	47	16.2	0.4	0	38.4	9.3	6.7	1962-04-19	1962.3
475	475	1962	4	20	23.6	32	15.5	0	1	39.5	8.7	11.2	1962-04-20	1962.3
476	476	1962	4	21	26.1	23	14.4	0	2	40.9	8.3	15.6	1962-04-21	1962.3
477	477	1962	4	22	20.3	57	23.4	0.4	0	41.6	9.5	5.8	1962-04-22	1962.31
478	478	1962	4	23	23.1	40	20.5	0.1	0	42.6	10	10.9	1962-04-23	1962.31
479	479	1962	4	24	26.8	21	28.4	0	1	44	8.9	25.5	1962-04-24	1962.31
480	480	1962	4	25	20	56	13.3	0.6	0	44.7	9.1	4.5	1962-04-25	1962.31
481	481	1962	4	26	18	71	32.4	2.9	0	45.2	5.3	2.2	1962-04-26	1962.32
482	482	1962	4	27	15.3	69	31.7	9.7	0	37.4	2.2	0.9	1962-04-27	1962.32
483	483	1962	4	28	14.7	57	22.7	0.6	0	37.1	8.6	4.2	1962-04-28	1962.32
484	484	1962	4	29	17.1	45	26.6	4	0	33.6	4	3.5	1962-04-29	1962.32
485	485	1962	4	30	15.9	61	24.8	0	1	34	8.3	3.9	1962-04-30	1962.33
486	486	1962	5	1	19.9	44	23.4	0	2	34.7	8	7.5	1962-05-01	1962.33
487	487	1962	5	2	18.4	51	9	0	3	35.3	7.8	3.9	1962-05-02	1962.33
488	488	1962	5	3	21.9	30	35.3	0	4	36.1	7.8	16.2	1962-05-03	1962.34
489	489	1962	5	4	26.3	16	19.1	1.2	0	37.6	7.3	19.7	1962-05-04	1962.34
490	490	1962	5	5	20	61	16.6	2.2	0	38.3	5.8	2.6	1962-05-05	1962.34
491	491	1962	5	6	17.4	65	15.5	0	1	38.8	8.6	3	1962-05-06	1962.34
492	492	1962	5	7	22.7	35	29.2	0	2	39.7	8.2	13.2	1962-05-07	1962.35
493	493	1962	5	8	24.2	26	10.1	0	3	40.8	8.1	11.9	1962-05-08	1962.35
494	494	1962	5	9	24	25	16.9	0	4	41.9	8.1	14	1962-05-09	1962.35
495	495	1962	5	10	17.2	42	14.4	0	5	42.4	8.1	6	1962-05-10	1962.35
496	496	1962	5	11	12.3	89	32.8	14.8	0	32.8	1.5	0.3	1962-05-11	1962.36
497	497	1962	5	12	14.2	76	34.2	14.8	0	18.3	1.3	0.5	1962-05-12	1962.36
498	498	1962	5	13	17.7	75	50.4	5.7	0	13.2	2.7	1.5	1962-05-13	1962.36
499	499	1962	5	14	16.9	74	22	0.6	0	13.1	7.2	2.1	1962-05-14	1962.37
500	500	1962	5	15	18.6	59	28.8	0	1	13.8	7.1	4.2	1962-05-15	1962.37
501	501	1962	5	16	21.6	48	49	0	2	14.7	6.8	10.7	1962-05-16	1962.37
502	502	1962	5	17	18.7	63	36	6.1	0	14.4	2.6	1.6	1962-05-17	1962.37
503	503	1962	5	18	16.1	62	40	3.8	0	11	3.5	2.3	1962-05-18	1962.38
504	504	1962	5	19	15	55	25.6	0	1	11.4	7	4	1962-05-19	1962.38
505	505	1962	5	20	15.1	53	49	0	2	11.8	6.6	6.9	1962-05-20	1962.38
506	506	1962	5	21	10.3	73	56.9	7.1	0	9.9	2.3	1.2	1962-05-21	1962.38
507	507	1962	5	22	8.6	65	57.6	0.2	0	9.8	8	5.4	1962-05-22	1962.39
508	508	1962	5	23	12.5	68	41.8	1.5	0	8.5	5.3	2.6	1962-05-23	1962.39
509	509	1962	5	24	14	57	35.3	0	1	8.9	6.8	4.4	1962-05-24	1962.39
510	510	1962	5	25	15.3	48	46.8	1.7	0	9.3	5.1	6.2	1962-05-25	1962.39
511	511	1962	5	26	10.2	60	51.5	1.3	0	9.4	5.7	4.2	1962-05-26	1962.4
512	512	1962	5	27	12.8	47	28.1	0	1	9.7	6.9	5	1962-05-27	1962.4
513	513	1962	5	28	19.1	32	42.5	0.4	0	10.4	7.5	16.2	1962-05-28	1962.4
514	514	1962	5	29	19.8	43	24.8	0	1	11.2	6.9	6.8	1962-05-29	1962.41
515	515	1962	5	30	16.3	54	13.7	0	2	11.6	6.6	3	1962-05-30	1962.41
516	516	1962	5	31	15.5	57	23.8	0	3	12.1	6.5	3.3	1962-05-31	1962.41
517	517	1962	6	1	16.4	49	27	0	4	12.5	6.5	4.9	1962-06-01	1962.41
518	518	1962	6	2	15.4	56	40.7	0.7	0	12.9	6.9	5.4	1962-06-02	1962.42
519	519	1962	6	3	12.8	44	25.9	0	1	13.2	7.1	5.4	1962-06-03	1962.42
520	520	1962	6	4	12.6	51	32.4	0	2	13.4	6.7	4.7	1962-06-04	1962.42
521	521	1962	6	5	12.8	59	16.2	0	3	13.7	6.6	2.4	1962-06-05	1962.42
522	522	1962	6	6	15.3	34	17.3	2	0	14.1	5	4.8	1962-06-06	1962.43
523	523	1962	6	7	14.9	74	25.6	1.3	0	14.5	5.9	1.8	1962-06-07	1962.43
524	524	1962	6	8	19.1	43	28.8	0	1	15.2	7.2	7.5	1962-06-08	1962.43
525	525	1962	6	9	15.5	46	54.4	0	2	15.6	6.9	10.6	1962-06-09	1962.44
526	526	1962	6	10	14.7	53	37.1	18.5	0	2.5	1	0.8	1962-06-10	1962.44
527	527	1962	6	11	9.1	64	28.1	2.1	0	0.5	4.3	1.6	1962-06-11	1962.44
528	528	1962	6	12	10.2	60	26.3	0	1	0.6	6.3	2.6	1962-06-12	1962.44
529	529	1962	6	13	12.5	54	14.8	0	2	0.9	6	2.5	1962-06-13	1962.45
530	530	1962	6	14	14.4	55	52.2	0.3	0	1.3	7.1	7.3	1962-06-14	1962.45
531	531	1962	6	15	23.1	39	55.8	0	1	2.5	6.4	16.7	1962-06-15	1962.45
532	532	1962	6	16	22.2	39	34.6	0	2	3.6	6.2	9.6	1962-06-16	1962.45
533	533	1962	6	17	15.9	54	38.5	1.3	0	4	5.4	4.4	1962-06-17	1962.46
534	534	1962	6	18	11.4	52	19.8	0	1	4.2	6.5	3.2	1962-06-18	1962.46
535	535	1962	6	19	14.9	37	18.7	0	2	4.6	6.2	5.6	1962-06-19	1962.46
536	536	1962	6	20	11	67	28.1	3.5	0	4.8	3.5	1.2	1962-06-20	1962.47
537	537	1962	6	21	10.7	47	41	0	1	4.9	6.6	6.1	1962-06-21	1962.47
538	538	1962	6	22	14.3	32	51.8	0	2	5.3	6.3	14.2	1962-06-22	1962.47
539	539	1962	6	23	16.8	18	64.1	0	3	5.8	6.2	32.6	1962-06-23	1962.47
540	540	1962	6	24	17.5	27	48.6	0	4	6.4	6.1	17.2	1962-06-24	1962.48
541	541	1962	6	25	15.8	32	17.3	0	5	6.9	6.1	6.4	1962-06-25	1962.48
542	542	1962	6	26	16.6	30	46.1	0	6	7.4	6.1	13.8	1962-06-26	1962.48
543	543	1962	6	27	18.5	30	54.4	0.4	0	8	7.3	21.9	1962-06-27	1962.48
544	544	1962	6	28	18.3	30	44.6	0.2	0	8.7	7.9	18.2	1962-06-28	1962.49
545	545	1962	6	29	19.1	25	51.5	0	1	9.4	6.8	23.2	1962-06-29	1962.49
546	546	1962	6	30	17	41	25.9	0	2	10	6.5	6.5	1962-06-30	1962.49
547	547	1962	7	1	11.9	55	28.8	2	0	10.2	4.8	2.7	1962-07-01	1962.5
548	548	1962	7	2	8.2	39	13.7	0	1	10.2	6.9	4.1	1962-07-02	1962.5
549	549	1962	7	3	8.8	39	31.7	0	2	10.3	6.6	5.9	1962-07-03	1962.5
550	550	1962	7	4	9.1	81	33.5	5.6	0	9.8	2.7	0.6	1962-07-04	1962.5
551	551	1962	7	5	13.5	79	31	6.4	0	3.7	2.3	0.6	1962-07-05	1962.51
552	552	1962	7	6	14.7	64	22	0.3	0	3.8	7.3	2.7	1962-07-06	1962.51
553	553	1962	7	7	13.6	69	17.6	0.6	0	3.5	6.6	1.8	1962-07-07	1962.51
554	554	1962	7	8	17.4	44	24.5	0	1	4.1	6.5	5.6	1962-07-08	1962.52
555	555	1962	7	9	14.7	65	9.7	0	2	4.5	6.2	1.7	1962-07-09	1962.52
556	556	1962	7	10	16.8	39	18	0	3	5	6.1	5.4	1962-07-10	1962.52
557	557	1962	7	11	14.2	66	18.7	0.7	0	5.4	6.5	2.1	1962-07-11	1962.52
558	558	1962	7	12	15.2	61	26.3	0	1	5.8	6.6	3.2	1962-07-12	1962.53
559	559	1962	7	13	18.6	33	21.6	0	2	6.5	6.3	7.9	1962-07-13	1962.53
560	560	1962	7	14	18.2	33	20.9	0	3	7.1	6.3	7.6	1962-07-14	1962.53
561	561	1962	7	15	16.6	32	33.5	3.5	0	7.6	3.5	5.6	1962-07-15	1962.53
562	562	1962	7	16	7	90	33.8	33.3	0	0	0.6	0.1	1962-07-16	1962.54
563	563	1962	7	17	7.1	92	41.4	30	0	0	0.6	0.1	1962-07-17	1962.54
564	564	1962	7	18	10.9	86	31.3	10.3	0	0	1.5	0.3	1962-07-18	1962.54
565	565	1962	7	19	12.4	81	20.5	2.1	0	0	4.3	0.8	1962-07-19	1962.55
566	566	1962	7	20	12.8	70	33.5	0	1	0.3	6.3	2.4	1962-07-20	1962.55
567	567	1962	7	21	14.7	62	43.9	0	2	0.7	6	4	1962-07-21	1962.55
568	568	1962	7	22	15.7	60	55.8	0	3	1.1	5.9	5.9	1962-07-22	1962.55
569	569	1962	7	23	15.7	50	33.8	0	4	1.6	5.9	4.9	1962-07-23	1962.56
570	570	1962	7	24	12.8	66	12.2	0.1	0	1.8	7.7	2	1962-07-24	1962.56
571	571	1962	7	25	11.8	71	15.5	0.4	0	2.1	6.9	1.6	1962-07-25	1962.56
572	572	1962	7	26	10.3	62	28.8	0	1	2.2	6.4	2.6	1962-07-26	1962.56
573	573	1962	7	27	11	57	42.8	3.1	0	2.4	3.6	2.5	1962-07-27	1962.57
574	574	1962	7	28	9.4	56	27.7	0	1	2.5	6.4	3	1962-07-28	1962.57
575	575	1962	7	29	12.5	50	25.2	0	2	2.7	6.1	3.7	1962-07-29	1962.57
576	576	1962	7	30	15	48	28.4	0	3	3.1	6	4.7	1962-07-30	1962.58
577	577	1962	7	31	15.2	46	37.1	0	4	3.5	6	6	1962-07-31	1962.58
578	578	1962	8	1	20.9	36	52.6	0	5	4.5	6	15.2	1962-08-01	1962.58
579	579	1962	8	2	17.7	37	24.5	0	6	5.1	6	6.8	1962-08-02	1962.58
580	580	1962	8	3	7.2	81	20.5	4	0	5.1	3.2	0.5	1962-08-03	1962.59
581	581	1962	8	4	11.6	49	7.2	0	1	5.3	6.6	2.6	1962-08-04	1962.59
582	582	1962	8	5	12.9	49	13	0	2	5.5	6.3	3	1962-08-05	1962.59
583	583	1962	8	6	12.5	49	19.1	0.1	0	5.8	8	4.3	1962-08-06	1962.59
584	584	1962	8	7	15.2	32	28.8	0	1	6.2	6.6	9.1	1962-08-07	1962.6
585	585	1962	8	8	20.5	31	39.2	0	2	7.1	6.4	13.8	1962-08-08	1962.6
586	586	1962	8	9	17	40	28.8	0	3	7.6	6.3	6.8	1962-08-09	1962.6
587	587	1962	8	10	16.2	37	45	0.1	0	8.1	8.2	14.2	1962-08-10	1962.61
588	588	1962	8	11	8.8	39	18.4	0.8	0	8.2	6.5	4.4	1962-08-11	1962.61
589	589	1962	8	12	11.7	43	22.3	0	1	8.4	6.8	4.7	1962-08-12	1962.61
590	590	1962	8	13	16.6	34	18.7	0	2	8.9	6.5	6.8	1962-08-13	1962.61
591	591	1962	8	14	16.8	44	6.8	0	3	9.4	6.4	3.6	1962-08-14	1962.62
592	592	1962	8	15	19.9	26	14	0	4	10.2	6.4	8.9	1962-08-15	1962.62
593	593	1962	8	16	25.7	24	19.8	2.4	0	11.8	4.5	9.2	1962-08-16	1962.62
594	594	1962	8	17	16.5	67	28.8	3.7	0	11.2	3.5	1.5	1962-08-17	1962.62
595	595	1962	8	18	20.4	41	32	0	1	12.1	7	8.8	1962-08-18	1962.63
596	596	1962	8	19	25.9	23	29.5	0	2	13.6	6.8	18.5	1962-08-19	1962.63
597	597	1962	8	20	16.5	51	20.5	0.3	0	14.1	8	4.8	1962-08-20	1962.63
598	598	1962	8	21	13.5	71	17.6	1.4	0	14.4	5.8	1.5	1962-08-21	1962.63
599	599	1962	8	22	15.4	58	21.2	0.8	0	14.8	6.8	3.2	1962-08-22	1962.64
600	600	1962	8	23	18.9	28	27.4	0	1	15.5	7.2	12.3	1962-08-23	1962.64
601	601	1962	8	24	19.6	21	55.1	0.1	0	16.3	8.8	37.6	1962-08-24	1962.64
602	602	1962	8	25	10.5	47	34.2	3.3	0	16.4	4	3.1	1962-08-25	1962.65
603	603	1962	8	26	10.9	35	14	0	1	16.5	7.3	5.4	1962-08-26	1962.65
604	604	1962	8	27	13.5	35	9.4	0.9	0	16.8	6.7	4.9	1962-08-27	1962.65
605	605	1962	8	28	13.7	51	22.3	0.9	0	17.1	6.8	3.8	1962-08-28	1962.65
606	606	1962	8	29	16.6	41	40	0	1	17.6	7.3	10	1962-08-29	1962.66
607	607	1962	8	30	25.8	23	27.4	2.4	0	19.1	4.8	12.3	1962-08-30	1962.66
608	608	1962	8	31	15.5	79	14.8	7.2	0	15	2.3	0.5	1962-08-31	1962.66
609	609	1962	9	1	15.1	61	17.3	3	0	12.4	4	1.6	1962-09-01	1962.66
610	610	1962	9	2	17.3	52	17.3	0	1	12.9	7.1	3.9	1962-09-02	1962.67
611	611	1962	9	3	16	54	28.8	0	2	13.4	6.7	4.4	1962-09-03	1962.67
612	612	1962	9	4	21.8	28	29.5	0	3	14.4	6.7	13.2	1962-09-04	1962.67
613	613	1962	9	5	28.2	17	31	0	4	16.4	6.7	24.7	1962-09-05	1962.68
614	614	1962	9	6	11.3	71	28.1	2.1	0	16.5	5	1.5	1962-09-06	1962.68
615	615	1962	9	7	14.9	50	18.7	0	1	16.9	7.3	4.1	1962-09-07	1962.68
616	616	1962	9	8	19.3	46	23.8	0.1	0	17.6	8.9	7.6	1962-09-08	1962.68
617	617	1962	9	9	22.7	15	18.4	0.1	0	18.7	8.9	22	1962-09-09	1962.69
618	618	1962	9	10	16.6	40	28.4	1.3	0	19.2	6.2	6.5	1962-09-10	1962.69
619	619	1962	9	11	20.6	24	19.8	0	1	20	7.5	13.2	1962-09-11	1962.69
620	620	1962	9	12	17.7	48	19.1	0.1	0	20.6	9.1	6.2	1962-09-12	1962.69
621	621	1962	9	13	15.2	64	47.9	1.8	0	20.9	5.5	3.9	1962-09-13	1962.7
622	622	1962	9	14	22.6	35	41.8	0	1	22	7.6	16.3	1962-09-14	1962.7
623	623	1962	9	15	31.2	8	19.4	0	2	24.6	7.4	31.9	1962-09-15	1962.7
624	624	1962	9	16	24.7	18	40.3	0.7	0	25.9	7.7	30.8	1962-09-16	1962.71
625	625	1962	9	17	11.8	47	43.6	4.9	0	25.5	3.3	3.4	1962-09-17	1962.71
626	626	1962	9	18	27	14	41	0	1	27.2	7.9	39.6	1962-09-18	1962.71
627	627	1962	9	19	21.8	28	50.8	0	2	28.1	7.6	24.9	1962-09-19	1962.71
628	628	1962	9	20	21.5	31	37.1	0	3	29	7.5	15.8	1962-09-20	1962.72
629	629	1962	9	21	26.1	15	28.4	0	4	30.5	7.5	25.8	1962-09-21	1962.72
630	630	1962	9	22	19.6	37	32.8	1.9	0	31.1	5.8	8.6	1962-09-22	1962.72
631	631	1962	9	23	21.8	13	13.7	0	1	32	8.2	18.8	1962-09-23	1962.72
632	632	1962	9	24	18.3	32	20.2	0	2	32.6	7.8	9.5	1962-09-24	1962.73
633	633	1962	9	25	24.7	11	25.9	0	3	33.8	7.8	28.2	1962-09-25	1962.73
634	634	1962	9	26	27.6	10	24.8	0	4	35.5	7.8	30.8	1962-09-26	1962.73
635	635	1962	9	27	18.4	43	23.4	0.1	0	36.1	10	9	1962-09-27	1962.74
636	636	1962	9	28	13.2	73	33.1	4.9	0	36.3	3.6	1.2	1962-09-28	1962.74
637	637	1962	9	29	16.4	53	35.3	0.2	0	36.6	9.9	7.9	1962-09-29	1962.74
638	638	1962	9	30	15.6	63	29.5	0.9	0	36.1	7.8	3.7	1962-09-30	1962.74
639	639	1962	10	1	11.5	72	37.1	10.4	0	25.9	1.9	0.7	1962-10-01	1962.75
640	640	1962	10	2	14.1	39	28.1	0	1	26.2	7.9	8	1962-10-02	1962.75
641	641	1962	10	3	22.3	10	21.2	0	2	27.1	7.5	22.9	1962-10-03	1962.75
642	642	1962	10	4	17.5	47	42.1	0.5	0	27.7	8.3	9.7	1962-10-04	1962.76
643	643	1962	10	5	22.9	21	42.1	0	1	28.7	8	27.6	1962-10-05	1962.76
644	644	1962	10	6	29.2	11	22.3	0	2	30.7	7.7	29.7	1962-10-06	1962.76
645	645	1962	10	7	32.1	13	16.6	0.6	0	33.4	8.4	28.7	1962-10-07	1962.76
646	646	1962	10	8	33.3	16	18.4	0	1	36.4	8.5	28.3	1962-10-08	1962.77
647	647	1962	10	9	23.8	41	36.7	0.4	0	37.5	9.3	14.5	1962-10-09	1962.77
648	648	1962	10	10	13	75	41.8	2.7	0	37.7	5.2	2	1962-10-10	1962.77
649	649	1962	10	11	15	71	37.4	2.3	0	37.7	5.6	2.4	1962-10-11	1962.77
650	650	1962	10	12	18.7	55	38.2	1.2	0	37.1	7.2	6.2	1962-10-12	1962.78
651	651	1962	10	13	18.5	52	56.5	1.1	0	36.6	7.4	10.7	1962-10-13	1962.78
652	652	1962	10	14	28.6	25	31.3	0	1	38.4	8.6	24.4	1962-10-14	1962.78
653	653	1962	10	15	26.4	36	47.9	2.2	0	39.9	5.8	15.7	1962-10-15	1962.79
654	654	1962	10	16	28.1	25	35.3	2.5	0	41.6	5.5	17.2	1962-10-16	1962.79
655	655	1962	10	17	27.4	24	6.5	0	1	43.1	8.9	14.2	1962-10-17	1962.79
656	656	1962	10	18	28	25	16.6	0	2	44.8	8.5	17.3	1962-10-18	1962.79
657	657	1962	10	19	24.5	38	25.2	0.5	0	45.9	9.5	13.1	1962-10-19	1962.8
658	658	1962	10	20	21.1	31	23.8	0.4	0	46.7	9.9	15.1	1962-10-20	1962.8
659	659	1962	10	21	25.8	23	27.4	0.3	0	47.9	10	25.2	1962-10-21	1962.8
660	660	1962	10	22	26.7	17	22.7	0.3	0	49.3	10	28.8	1962-10-22	1962.8
661	661	1962	10	23	22.3	21	60.1	0.7	0	50.2	9.1	47.8	1962-10-23	1962.81
662	662	1962	10	24	20.7	15	22.3	0	1	50.9	9.3	23.5	1962-10-24	1962.81
663	663	1962	10	25	26.3	10	28.1	0	2	52.2	9	36.8	1962-10-25	1962.81
664	664	1962	10	26	30.7	6	27.4	0	3	54.3	8.9	48.4	1962-10-26	1962.82
665	665	1962	10	27	22.1	26	22.7	0.2	0	55.1	10	18.4	1962-10-27	1962.82
666	666	1962	10	28	21.7	36	36.7	0	1	55.8	9.6	17.1	1962-10-28	1962.82
667	667	1962	10	29	25.7	30	36.7	0	2	57	9.2	22.9	1962-10-29	1962.82
668	668	1962	10	30	28.4	22	17.6	0	3	58.6	9.1	21.3	1962-10-30	1962.83
669	669	1962	10	31	25.2	34	21.2	2.4	0	59.7	6.4	9.6	1962-10-31	1962.83
670	670	1962	11	1	22	37	32.4	3.8	0	59.3	4.9	7.6	1962-11-01	1962.83
671	671	1962	11	2	20.6	33	31.3	0	1	60	9.9	16.5	1962-11-02	1962.83
672	672	1962	11	3	31	12	41	0	2	62	9.5	58.9	1962-11-03	1962.84
673	673	1962	11	4	32.7	19	27.4	2.9	0	64.3	5.9	22.1	1962-11-04	1962.84
674	674	1962	11	5	23.3	38	41.8	0.1	0	65.2	10	19.8	1962-11-05	1962.84
675	675	1962	11	6	25.8	20	50	0	1	66.3	10	48.7	1962-11-06	1962.85
676	676	1962	11	7	33.9	24	37.4	16.9	0	57	1.6	6.7	1962-11-07	1962.85
677	677	1962	11	8	23.9	50	31.3	5.4	0	52.6	3.8	4	1962-11-08	1962.85
678	678	1962	11	9	24.3	43	31	3.1	0	50.6	5.3	7	1962-11-09	1962.85
679	679	1962	11	10	16	33	37.4	1.6	0	49.3	7.1	11.7	1962-11-10	1962.86
680	680	1962	11	11	19	37	41.4	0.1	0	49.8	10	17.4	1962-11-11	1962.86
681	681	1962	11	12	28.4	13	27	0	1	51.4	9.4	37.1	1962-11-12	1962.86
682	682	1962	11	13	34.9	10	35.3	0	2	54.5	9.1	59.5	1962-11-13	1962.86
683	683	1962	11	14	31	21	39.2	0.3	0	56.6	10	42.7	1962-11-14	1962.87
684	684	1962	11	15	21.2	41	27.7	0.8	0	57.3	9.3	11.1	1962-11-15	1962.87
685	685	1962	11	16	23.2	30	41.4	0	1	58.2	9.8	24.5	1962-11-16	1962.87
686	686	1962	11	17	36.1	9	24.1	1	0	61.5	9	49	1962-11-17	1962.88
687	687	1962	11	18	28.2	23	22.7	0.3	0	63	10	24.5	1962-11-18	1962.88
688	688	1962	11	19	20.8	47	42.1	6.3	0	61.2	3.6	4.8	1962-11-19	1962.88
689	689	1962	11	20	15.7	36	25.9	1.1	0	60.4	8.7	9.7	1962-11-20	1962.88
690	690	1962	11	21	21.6	19	23.4	0	1	61.1	10	23	1962-11-21	1962.89
691	691	1962	11	22	27.2	18	31.7	0	2	62.5	9.6	33.1	1962-11-22	1962.89
692	692	1962	11	23	36.2	10	43.2	6.1	0	64.7	3.7	31.5	1962-11-23	1962.89
693	693	1962	11	24	20.7	52	23	2.6	0	62.7	6.2	4.4	1962-11-24	1962.89
694	694	1962	11	25	25.4	23	22	0	1	63.8	10	22.2	1962-11-25	1962.9
695	695	1962	11	26	28.4	19	23	0	2	65.3	9.7	27.7	1962-11-26	1962.9
696	696	1962	11	27	36.7	7	43.9	4	0	68.7	5.1	48.4	1962-11-27	1962.9
697	697	1962	11	28	19.2	33	32.8	3.2	0	67.1	5.7	9.3	1962-11-28	1962.9
698	698	1962	11	29	21.9	32	31	0	1	67.8	10	18	1962-11-29	1962.91
699	699	1962	11	30	29.7	18	28.4	0	2	69.4	10	35.5	1962-11-30	1962.91
700	700	1962	12	1	35.1	13	14.8	3.5	0	72.2	5.6	20.5	1962-12-01	1962.91
701	701	1962	12	2	29.6	33	30.6	1.4	0	73.8	8.7	19.1	1962-12-02	1962.92
702	702	1962	12	3	29.5	37	29.2	0.8	0	74.8	10	18.5	1962-12-03	1962.92
703	703	1962	12	4	35.1	17	31.7	3.3	0	74.1	5.8	27.6	1962-12-04	1962.92
704	704	1962	12	5	32.2	15	37.1	2.5	0	73.7	6.8	35.6	1962-12-05	1962.92
705	705	1962	12	6	25.6	34	43.6	0.9	0	73.8	9.9	25.5	1962-12-06	1962.93
706	706	1962	12	7	24.4	48	44.3	4.4	0	70.3	4.8	7.4	1962-12-07	1962.93
707	707	1962	12	8	18.3	91	24.5	11.9	0	58.9	2.2	0.4	1962-12-08	1962.93
708	708	1962	12	9	26.8	36	23.8	0.4	0	59.8	10	15.4	1962-12-09	1962.93
709	709	1962	12	10	35	15	28.4	0.5	0	62.2	10	46.2	1962-12-10	1962.94
710	710	1962	12	11	21.2	54	17.3	2.9	0	60	5.8	3.4	1962-12-11	1962.94
711	711	1962	12	12	24	37	34.2	0	1	61	10	17.5	1962-12-12	1962.94
712	712	1962	12	13	32.4	13	13	0	2	63.3	9.6	30.8	1962-12-13	1962.95
713	713	1962	12	14	28.1	30	26.6	0	3	64.7	9.5	20	1962-12-14	1962.95
714	714	1962	12	15	32.2	23	24.8	4.2	0	66.9	4.9	14.7	1962-12-15	1962.95
715	715	1962	12	16	30.4	17	25.9	0.1	0	68.7	10	35.5	1962-12-16	1962.95
716	716	1962	12	17	20.9	56	46.8	12.6	0	57.5	2	2.3	1962-12-17	1962.96
717	717	1962	12	18	17.8	61	30.6	4.5	0	53.5	4.3	2.5	1962-12-18	1962.96
718	718	1962	12	19	24	27	27	0	1	54.5	9.6	19.9	1962-12-19	1962.96
719	719	1962	12	20	29.6	17	20.9	0.1	0	56.3	10	30.4	1962-12-20	1962.96
720	720	1962	12	21	22.9	49	25.2	5.6	0	56.5	3.8	3.4	1962-12-21	1962.97
721	721	1962	12	22	20.4	57	25.2	4.2	0	53	4.5	2.8	1962-12-22	1962.97
722	722	1962	12	23	19.9	48	25.6	3.1	0	50.5	5.3	4.4	1962-12-23	1962.97
723	723	1962	12	24	25.6	25	24.1	0	1	51.7	9.4	20.7	1962-12-24	1962.97
724	724	1962	12	25	32.1	8	12.2	0	2	54.1	9.1	33.5	1962-12-25	1962.98
725	725	1962	12	26	32.8	13	30.2	0	3	56.6	9	44.7	1962-12-26	1962.98
726	726	1962	12	27	22	57	40.3	5	0	57.4	4.1	3.9	1962-12-27	1962.98
727	727	1962	12	28	24.8	51	44.6	3.9	0	54.6	4.7	6.6	1962-12-28	1962.99
728	728	1962	12	29	26	59	39.6	10.5	0	45.3	2.2	2.2	1962-12-29	1962.99
729	729	1962	12	30	21.8	52	43.9	3.6	0	42.6	4.6	5.6	1962-12-30	1962.99
730	730	1962	12	31	25.8	25	47.2	0	1	43.9	8.9	34	1962-12-31	1962.99
731	731	1963	1	1	32.6	16	21.2	1.8	0	46.5	6.7	23.7	1963-01-01	1963
732	732	1963	1	2	31	33	15.1	7.8	0	44.2	2.7	4.6	1963-01-02	1963.01
733	733	1963	1	3	30.9	39	19.8	6.6	0	39.8	3	4.5	1963-01-03	1963.01
734	734	1963	1	4	29.9	44	17.3	9.4	0	32.4	2.2	2.5	1963-01-04	1963.01
735	735	1963	1	5	23.7	68	36	3.8	0	29.7	4	2.5	1963-01-05	1963.01
736	736	1963	1	6	17.3	86	38.5	9.2	0	21	2	0.6	1963-01-06	1963.02
737	737	1963	1	7	20	78	40.3	3.3	0	18.5	4	1.7	1963-01-07	1963.02
738	738	1963	1	8	27.5	44	29.9	0	1	20.3	7.5	10.6	1963-01-08	1963.02
739	739	1963	1	9	29.2	41	37.8	2.2	0	22.4	5.1	10	1963-01-09	1963.03
740	740	1963	1	10	22.5	49	35.3	2.2	0	23.5	5.2	5.8	1963-01-10	1963.03
741	741	1963	1	11	27.1	22	30.6	0	1	25.1	7.8	23.3	1963-01-11	1963.03
742	742	1963	1	12	31.9	18	23.8	0	2	27.9	7.6	26	1963-01-12	1963.03
743	743	1963	1	13	30.9	33	28.1	6.3	0	29.1	2.9	6.4	1963-01-13	1963.04
744	744	1963	1	14	22.5	61	29.2	3.4	0	26.7	4.2	2.7	1963-01-14	1963.04
745	745	1963	1	15	29.7	21	20.5	0	1	28.8	8	21.2	1963-01-15	1963.04
746	746	1963	1	16	36	14	16.6	0	2	32.8	7.9	30	1963-01-16	1963.04
747	747	1963	1	17	39.1	11	32.4	4.9	0	38	3.7	25.5	1963-01-17	1963.05
748	748	1963	1	18	24.2	56	24.5	2.8	0	36.5	5	3.6	1963-01-18	1963.05
749	749	1963	1	19	24.5	49	22.7	8.2	0	29.5	2.4	2.2	1963-01-19	1963.05
750	750	1963	1	20	23.4	65	36.4	19	0	11.6	1	0.7	1963-01-20	1963.05
751	751	1963	1	21	21.1	51	24.5	0	1	12.5	7	5.4	1963-01-21	1963.06
752	752	1963	1	22	21.3	45	24.5	0	2	13.4	6.7	6.4	1963-01-22	1963.06
753	753	1963	1	23	28.1	33	29.2	0	3	15.4	6.7	13.9	1963-01-23	1963.06
754	754	1963	1	24	31.3	29	32.8	0	4	18.1	6.8	19.5	1963-01-24	1963.07
755	755	1963	1	25	33.8	19	27.7	0	5	21.5	6.9	27.3	1963-01-25	1963.07
756	756	1963	1	26	37.5	11	22	0	6	26.3	7.2	36.9	1963-01-26	1963.07
757	757	1963	1	27	27.3	46	38.5	0.4	0	28	8.6	13.6	1963-01-27	1963.07
758	758	1963	1	28	29.1	31	36.4	0.1	0	30	9.8	26.1	1963-01-28	1963.08
759	759	1963	1	29	34.5	22	30.2	4.9	0	33.1	3.5	13.5	1963-01-29	1963.08
760	760	1963	1	30	21.2	69	34.9	10.4	0	23.5	1.9	1	1963-01-30	1963.08
761	761	1963	1	31	23.6	38	40.3	0.1	0	24.6	9.4	17.7	1963-01-31	1963.08
762	762	1963	2	1	29.7	21	33.1	0	1	26.8	7.9	28.1	1963-02-01	1963.09
763	763	1963	2	2	33.3	17	27.4	0	2	29.9	7.7	30.9	1963-02-02	1963.09
764	764	1963	2	3	38.6	12	14.4	0	3	34.9	7.8	33	1963-02-03	1963.09
765	765	1963	2	4	30.7	33	43.2	0.2	0	37.2	9.9	30.4	1963-02-04	1963.1
766	766	1963	2	5	28.6	43	40.7	4.9	0	39	3.7	7.2	1963-02-05	1963.1
767	767	1963	2	6	20.8	92	38.5	23.6	0	16.1	0.9	0.2	1963-02-06	1963.1
768	768	1963	2	7	19.8	75	25.2	6.1	0	10.8	2.5	0.9	1963-02-07	1963.1
769	769	1963	2	8	22.9	48	28.4	0.2	0	11.7	8.1	8.2	1963-02-08	1963.11
770	770	1963	2	9	26	33	25.2	0	1	13.3	7.1	12.5	1963-02-09	1963.11
771	771	1963	2	10	25.8	41	33.8	1.7	0	14.9	5.4	8.8	1963-02-10	1963.11
772	772	1963	2	11	19.8	49	38.9	2	0	15.6	5.1	5.7	1963-02-11	1963.11
773	773	1963	2	12	25.6	29	28.1	0	1	17.1	7.3	15.4	1963-02-12	1963.12
774	774	1963	2	13	29.4	26	19.8	0	2	19.4	7.1	15.5	1963-02-13	1963.12
775	775	1963	2	14	30.6	25	23.8	0	3	21.8	7.1	18.2	1963-02-14	1963.12
776	776	1963	2	15	37.8	12	5.4	0	4	26.7	7.3	24.4	1963-02-15	1963.12
777	777	1963	2	16	34.7	22	20.2	0	5	30.3	7.4	22.7	1963-02-16	1963.13
778	778	1963	2	17	35.5	16	32	0.3	0	34	9.3	47.2	1963-02-17	1963.13
779	779	1963	2	18	22.6	42	36	2.6	0	35	5.2	7.6	1963-02-18	1963.13
780	780	1963	2	19	25.3	56	18.7	5.4	0	33.1	3.3	2.2	1963-02-19	1963.14
781	781	1963	2	20	26.8	44	29.9	0.2	0	34.4	9.7	13.3	1963-02-20	1963.14
782	782	1963	2	21	28.1	32	32.8	0.1	0	36.1	10	23	1963-02-21	1963.14
783	783	1963	2	22	30.7	26	23.4	0	1	38.3	8.6	21	1963-02-22	1963.14
784	784	1963	2	23	30.7	22	25.2	0	2	40.6	8.3	25	1963-02-23	1963.15
785	785	1963	2	24	31.6	24	22	0	3	43	8.3	22	1963-02-24	1963.15
786	786	1963	2	25	29.1	26	23.8	0	4	44.9	8.3	19.8	1963-02-25	1963.15
787	787	1963	2	26	35.9	11	23.4	0	5	48.4	8.4	41.2	1963-02-26	1963.15
788	788	1963	2	27	37	15	13.3	4.5	0	52.3	4.3	15.2	1963-02-27	1963.16
789	789	1963	2	28	27	42	25.6	0	1	53.7	9.5	12.6	1963-02-28	1963.16
790	790	1963	3	1	26.7	41	41.4	0.5	0	55	10	19.5	1963-03-01	1963.16
791	791	1963	3	2	36.5	17	35.3	0.1	0	58.6	10	54.9	1963-03-02	1963.17
792	792	1963	3	3	35.6	19	34.9	14.2	0	52	1.8	8.9	1963-03-03	1963.17
793	793	1963	3	4	17.2	79	22.7	6.4	0	46	3.2	0.8	1963-03-04	1963.17
794	794	1963	3	5	18.5	58	26.6	0.3	0	46.3	10	5.8	1963-03-05	1963.17
795	795	1963	3	6	24.6	38	32.4	0	1	47.4	9.1	14.8	1963-03-06	1963.18
796	796	1963	3	7	29.5	34	28.8	7	0	47.4	3	6.3	1963-03-07	1963.18
797	797	1963	3	8	26.9	35	33.5	4.1	0	44.7	4.3	8.6	1963-03-08	1963.18
798	798	1963	3	9	22.6	32	37.1	0.2	0	45.4	10	20.7	1963-03-09	1963.18
799	799	1963	3	10	23.8	40	20.2	0.2	0	46.2	10	11.2	1963-03-10	1963.19
800	800	1963	3	11	27.1	30	14.4	0	1	47.7	9.2	13.9	1963-03-11	1963.19
801	801	1963	3	12	31.1	23	21.6	0.2	0	49.9	10	26.4	1963-03-12	1963.19
802	802	1963	3	13	30.8	31	20.9	1.1	0	52	8.2	16.1	1963-03-13	1963.2
803	803	1963	3	14	24.1	50	32.8	4.2	0	52.6	4.5	4.9	1963-03-14	1963.2
804	804	1963	3	15	21.6	34	37.4	0	1	53.4	9.5	17.9	1963-03-15	1963.2
805	805	1963	3	16	30.5	13	24.1	0	2	55.4	9.1	35.9	1963-03-16	1963.2
806	806	1963	3	17	32.6	22	29.2	3.9	0	57.8	4.8	16.6	1963-03-17	1963.21
807	807	1963	3	18	30.2	37	28.1	2.2	0	58.7	6.6	12.3	1963-03-18	1963.21
808	808	1963	3	19	32.7	22	20.5	6.8	0	54.3	3.2	9.4	1963-03-19	1963.21
809	809	1963	3	20	24.7	57	18.4	9.3	0	46	2.4	1.5	1963-03-20	1963.21
810	810	1963	3	21	16.9	82	18.4	12.7	0	33.8	1.7	0.4	1963-03-21	1963.22
811	811	1963	3	22	22	49	15.8	0	1	34.7	8.4	5.8	1963-03-22	1963.22
812	812	1963	3	23	18.4	76	19.4	3.1	0	35.2	4.7	1.3	1963-03-23	1963.22
813	813	1963	3	24	21.9	47	15.8	0	1	36.1	8.5	6.4	1963-03-24	1963.23
814	814	1963	3	25	26.8	32	3.2	0	2	37.6	8.1	8.8	1963-03-25	1963.23
815	815	1963	3	26	31	16	27.7	0	3	40	8.1	31.8	1963-03-26	1963.23
816	816	1963	3	27	34.2	12	33.8	0	4	43.1	8.2	46.9	1963-03-27	1963.23
817	817	1963	3	28	33	16	33.5	9.7	0	41.2	2.3	11.1	1963-03-28	1963.24
818	818	1963	3	29	20.4	40	43.6	5	0	36.9	3.6	6.3	1963-03-29	1963.24
819	819	1963	3	30	17.8	56	16.9	0	1	37.4	8.5	4.2	1963-03-30	1963.24
820	820	1963	3	31	25.5	22	16.2	0	2	38.7	8.2	16.3	1963-03-31	1963.24
821	821	1963	4	1	18.2	58	43.6	0.9	0	39.3	8	6.8	1963-04-01	1963.25
822	822	1963	4	2	29	23	18.4	0	1	41.1	8.8	20.2	1963-04-02	1963.25
823	823	1963	4	3	23.5	42	16.6	0	2	42.2	8.4	8.1	1963-04-03	1963.25
824	824	1963	4	4	23.1	41	31.7	0	3	43.1	8.3	11.4	1963-04-04	1963.26
825	825	1963	4	5	24.6	47	23.4	0.3	0	44.3	10	9.6	1963-04-05	1963.26
826	826	1963	4	6	23.8	49	32	0.5	0	45.3	9.4	10.1	1963-04-06	1963.26
827	827	1963	4	7	22	52	25.6	0.7	0	46.2	8.9	7	1963-04-07	1963.26
828	828	1963	4	8	24.7	33	28.8	0	1	47.3	9.1	16.6	1963-04-08	1963.27
829	829	1963	4	9	31.3	15	24.5	0	2	49.6	8.8	33.4	1963-04-09	1963.27
830	830	1963	4	10	31.5	23	20.9	7	0	49.9	3.1	8.3	1963-04-10	1963.27
831	831	1963	4	11	27.2	33	15.1	0	1	51.4	9.4	13.4	1963-04-11	1963.28
832	832	1963	4	12	23.4	43	19.1	0.7	0	52.3	9.3	8.9	1963-04-12	1963.28
833	833	1963	4	13	16.1	78	40.3	3.8	0	52.7	4.7	1.8	1963-04-13	1963.28
834	834	1963	4	14	22.1	52	33.8	0	1	53.5	9.5	9	1963-04-14	1963.28
835	835	1963	4	15	24.8	31	43.9	4.6	0	54.6	4.3	11.9	1963-04-15	1963.29
836	836	1963	4	16	19.1	51	15.8	1.2	0	54.4	8.1	4.8	1963-04-16	1963.29
837	837	1963	4	17	23.4	28	31.3	0	1	55.4	9.6	20.9	1963-04-17	1963.29
838	838	1963	4	18	30	22	38.2	2.3	0	57.2	6.4	24.8	1963-04-18	1963.29
839	839	1963	4	19	19.9	59	31	7	0	53.6	3.2	2.1	1963-04-19	1963.3
840	840	1963	4	20	13.6	81	36.4	6.3	0	47.5	3.3	0.9	1963-04-20	1963.3
841	841	1963	4	21	18.2	56	39.6	0.2	0	47.8	10	8.3	1963-04-21	1963.3
842	842	1963	4	22	21.9	56	20.9	1	0	47.7	8.2	5.1	1963-04-22	1963.31
843	843	1963	4	23	23.4	65	29.2	15.9	0	32.7	1.4	0.8	1963-04-23	1963.31
844	844	1963	4	24	18.5	72	31.7	2.9	0	30.4	4.7	2	1963-04-24	1963.31
845	845	1963	4	25	18.6	63	16.9	0.7	0	30.3	8	3.1	1963-04-25	1963.31
846	846	1963	4	26	14	91	24.5	20.3	0	10.3	1	0.2	1963-04-26	1963.32
847	847	1963	4	27	18.2	73	18.7	1.6	0	9.3	5.3	1.5	1963-04-27	1963.32
848	848	1963	4	28	17.8	64	12.2	0	1	9.9	6.9	2.3	1963-04-28	1963.32
849	849	1963	4	29	19.2	52	31.7	0.3	0	10.7	7.8	6.5	1963-04-29	1963.32
850	850	1963	4	30	26.8	37	38.2	0.2	0	12.4	8.2	17.2	1963-04-30	1963.33
851	851	1963	5	1	19.3	57	15.5	0	1	13.1	7.1	3.4	1963-05-01	1963.33
852	852	1963	5	2	17.1	77	28.8	1.1	0	13.7	6.2	1.9	1963-05-02	1963.33
853	853	1963	5	3	20.9	50	18.7	0	1	14.6	7.2	5	1963-05-03	1963.34
854	854	1963	5	4	20.3	46	26.3	0.1	0	15.4	8.7	8.2	1963-05-04	1963.34
855	855	1963	5	5	25.6	25	34.2	0	1	16.9	7.3	20.6	1963-05-05	1963.34
856	856	1963	5	6	28	18	26.3	0	2	18.8	7	22.8	1963-05-06	1963.34
857	857	1963	5	7	22.6	33	17.3	0.1	0	19.9	9	11.5	1963-05-07	1963.35
858	858	1963	5	8	19.4	27	25.9	0.1	0	20.6	9.1	15.5	1963-05-08	1963.35
859	859	1963	5	9	22.6	28	13.3	0	1	21.6	7.6	10.6	1963-05-09	1963.35
860	860	1963	5	10	20.9	35	19.4	0	2	22.5	7.3	8.6	1963-05-10	1963.35
861	861	1963	5	11	23.9	28	33.1	0	3	23.7	7.2	16.4	1963-05-11	1963.36
862	862	1963	5	12	15.4	46	29.2	0.6	0	24	7.8	6.7	1963-05-12	1963.36
863	863	1963	5	13	18.7	26	51.8	0.1	0	24.7	9.4	30.4	1963-05-13	1963.36
864	864	1963	5	14	12.1	57	63.4	7.3	0	22	2.4	2.9	1963-05-14	1963.37
865	865	1963	5	15	10.7	67	55.1	5.4	0	16.7	2.9	1.9	1963-05-15	1963.37
866	866	1963	5	16	14	52	36	2.9	0	14.1	4.2	3.2	1963-05-16	1963.37
867	867	1963	5	17	13.3	58	27	0.2	0	14.2	8.3	4.1	1963-05-17	1963.37
868	868	1963	5	18	18.4	24	53.6	0	1	14.8	7.2	25.4	1963-05-18	1963.38
869	869	1963	5	19	23.8	19	59	0	2	16.1	6.9	40.2	1963-05-19	1963.38
870	870	1963	5	20	25.3	9	61.9	0	3	17.5	6.8	63.1	1963-05-20	1963.38
871	871	1963	5	21	25.3	13	68	0	4	19	6.8	63.7	1963-05-21	1963.38
872	872	1963	5	22	22.5	21	33.8	1.2	0	20	6.4	18.3	1963-05-22	1963.39
873	873	1963	5	23	17.3	53	10.1	0.7	0	20.5	7.4	3.3	1963-05-23	1963.39
874	874	1963	5	24	16.3	49	14.4	0	1	21	7.5	4.1	1963-05-24	1963.39
875	875	1963	5	25	20	35	18	0	2	21.7	7.2	8.1	1963-05-25	1963.39
876	876	1963	5	26	22.8	25	27.4	0	3	22.8	7.1	15.3	1963-05-26	1963.4
877	877	1963	5	27	24.7	23	37.4	0	4	24.1	7.1	22.3	1963-05-27	1963.4
878	878	1963	5	28	24.3	24	24.8	0	5	25.4	7.2	15.9	1963-05-28	1963.4
879	879	1963	5	29	21.2	31	21.2	0	6	26.2	7.2	10.3	1963-05-29	1963.41
880	880	1963	5	30	23.5	24	27.4	0	7	27.3	7.2	16.3	1963-05-30	1963.41
881	881	1963	5	31	22.4	24	27.7	0	8	28.3	7.3	16.1	1963-05-31	1963.41
882	882	1963	6	1	17.5	37	16.2	0	9	28.8	7.3	6.7	1963-06-01	1963.41
883	883	1963	6	2	18.9	38	27	0	10	29.5	7.3	8.7	1963-06-02	1963.42
884	884	1963	6	3	18.2	40	23.8	0	11	30	7.3	7.5	1963-06-03	1963.42
885	885	1963	6	4	21.5	23	33.8	0	12	30.9	7.4	18.6	1963-06-04	1963.42
886	886	1963	6	5	18.1	48	34.6	0	13	31.5	7.4	7.2	1963-06-05	1963.42
887	887	1963	6	6	22.6	19	25.9	0	14	32.4	7.4	18.6	1963-06-06	1963.43
888	888	1963	6	7	23.1	21	30.6	0.9	0	33.5	7.7	20.9	1963-06-07	1963.43
889	889	1963	6	8	16.2	48	27.7	1.8	0	33.9	6.1	4.7	1963-06-08	1963.43
890	890	1963	6	9	18.1	42	28.8	2.6	0	34.2	5.2	5.4	1963-06-09	1963.44
891	891	1963	6	10	14.8	75	36	3.9	0	30.6	4	1.5	1963-06-10	1963.44
892	892	1963	6	11	16.9	51	16.2	0	1	31.1	8.2	4.4	1963-06-11	1963.44
893	893	1963	6	12	16.3	53	14.8	0	2	31.5	7.8	3.8	1963-06-12	1963.44
894	894	1963	6	13	15.4	48	51.1	3	0	31.9	4.7	6.4	1963-06-13	1963.45
895	895	1963	6	14	13	35	43.2	0	1	32.2	8.2	12.9	1963-06-14	1963.45
896	896	1963	6	15	16.7	35	40.3	0.2	0	32.6	9.6	16.2	1963-06-15	1963.45
897	897	1963	6	16	17.7	50	28.1	0	1	33.1	8.3	6.5	1963-06-16	1963.45
898	898	1963	6	17	15.3	56	23.4	3.6	0	33.5	4.3	2.2	1963-06-17	1963.46
899	899	1963	6	18	12.4	53	46.1	0	1	33.7	8.3	7.3	1963-06-18	1963.46
900	900	1963	6	19	16.4	53	50	0	2	34.1	7.9	8.8	1963-06-19	1963.46
901	901	1963	6	20	12.7	68	43.9	7.3	0	32.1	2.6	1.4	1963-06-20	1963.47
902	902	1963	6	21	10	67	30.6	2.2	0	30	5.4	1.9	1963-06-21	1963.47
903	903	1963	6	22	13.1	47	24.1	0	1	30.3	8.1	5.4	1963-06-22	1963.47
904	904	1963	6	23	16.1	44	43.9	0	2	30.7	7.7	10.1	1963-06-23	1963.47
905	905	1963	6	24	18.8	27	63.4	0	3	31.3	7.6	31.5	1963-06-24	1963.48
906	906	1963	6	25	17.2	30	64.1	0	4	31.8	7.6	26.7	1963-06-25	1963.48
907	907	1963	6	26	18.1	25	52.6	0	5	32.3	7.5	24.7	1963-06-26	1963.48
908	908	1963	6	27	13.2	43	31.7	6.5	0	31.2	2.9	2.7	1963-06-27	1963.48
909	909	1963	6	28	8.8	50	32.8	0	1	31.2	8.2	5.3	1963-06-28	1963.49
910	910	1963	6	29	14.1	58	42.1	0.1	0	31.5	9.9	7	1963-06-29	1963.49
911	911	1963	6	30	15.4	53	23.4	0	1	31.9	8.2	4.8	1963-06-30	1963.49
912	912	1963	7	1	17.9	30	49.7	0	2	32.4	7.8	20.4	1963-07-01	1963.5
913	913	1963	7	2	14.7	40	57.2	0.7	0	32.8	8.1	15.9	1963-07-02	1963.5
914	914	1963	7	3	11.8	49	46.8	0.5	0	32.9	8.7	8.8	1963-07-03	1963.5
915	915	1963	7	4	15.6	47	19.8	0	1	33.3	8.3	5.5	1963-07-04	1963.5
916	916	1963	7	5	18.6	24	30.6	0	2	33.9	7.9	16.6	1963-07-05	1963.51
917	917	1963	7	6	20.6	26	37.1	0	3	34.7	7.8	18.7	1963-07-06	1963.51
918	918	1963	7	7	16.7	46	32.4	0	4	35.1	7.7	7.4	1963-07-07	1963.51
919	919	1963	7	8	14.6	45	44.6	0	5	35.4	7.7	9.4	1963-07-08	1963.52
920	920	1963	7	9	16.4	30	37.4	0	6	35.8	7.7	14.1	1963-07-09	1963.52
921	921	1963	7	10	17.5	26	54	0	7	36.3	7.7	25.4	1963-07-10	1963.52
922	922	1963	7	11	18.5	15	42.1	0	8	36.9	7.7	29	1963-07-11	1963.52
923	923	1963	7	12	18	13	29.9	0	9	37.4	7.7	22.8	1963-07-12	1963.53
924	924	1963	7	13	17.5	15	37.4	0	10	37.9	7.8	25.1	1963-07-13	1963.53
925	925	1963	7	14	18.2	16	32.4	0	11	38.5	7.8	21.7	1963-07-14	1963.53
926	926	1963	7	15	19.8	16	41.8	0	12	39.2	7.8	28.8	1963-07-15	1963.53
927	927	1963	7	16	22.2	13	58.7	0	13	40	7.9	51.6	1963-07-16	1963.54
928	928	1963	7	17	19.8	16	27	0.5	0	40.7	9.2	24.1	1963-07-17	1963.54
929	929	1963	7	18	17.5	40	23	5.7	0	40.1	3.3	3.3	1963-07-18	1963.54
930	930	1963	7	19	14.2	39	48.2	0.2	0	40.2	10	16.4	1963-07-19	1963.55
931	931	1963	7	20	8.3	67	18.7	10.4	0	29.8	2	0.5	1963-07-20	1963.55
932	932	1963	7	21	9	71	24.1	3.9	0	26	3.9	1	1963-07-21	1963.55
933	933	1963	7	22	12.8	55	16.2	0	1	26.2	7.9	3.3	1963-07-22	1963.55
934	934	1963	7	23	16.2	53	17.6	0	2	26.6	7.5	3.9	1963-07-23	1963.56
935	935	1963	7	24	20.4	49	27.7	0	3	27.4	7.4	6.5	1963-07-24	1963.56
936	936	1963	7	25	17.5	62	61.9	3.6	0	27.9	4.1	4.7	1963-07-25	1963.56
937	937	1963	7	26	18.4	51	46.4	0	1	28.5	8	9.4	1963-07-26	1963.56
938	938	1963	7	27	18.3	32	42.5	0	2	29.1	7.6	16	1963-07-27	1963.57
939	939	1963	7	28	14.9	53	43.6	3.4	0	29.4	4.3	3.9	1963-07-28	1963.57
940	940	1963	7	29	9.7	55	26.6	1.1	0	29.5	7	3.4	1963-07-29	1963.57
941	941	1963	7	30	8.7	46	14	0.2	0	29.6	9.4	4.4	1963-07-30	1963.58
942	942	1963	7	31	11.4	47	18.4	0	1	29.8	8.1	4.5	1963-07-31	1963.58
943	943	1963	8	1	17.1	33	36	0	2	30.3	7.7	12.9	1963-08-01	1963.58
944	944	1963	8	2	12.1	54	43.2	9.6	0	25.9	2	1.7	1963-08-02	1963.58
945	945	1963	8	3	11.7	78	19.4	8.1	0	18	2.2	0.4	1963-08-03	1963.59
946	946	1963	8	4	9.3	73	10.4	7	0	11.1	2.3	0.4	1963-08-04	1963.59
947	947	1963	8	5	11.4	73	19.4	1.5	0	9.8	5.4	1.3	1963-08-05	1963.59
948	948	1963	8	6	12.9	64	35.3	0	1	10	6.9	3.3	1963-08-06	1963.59
949	949	1963	8	7	19.8	55	29.5	0	2	10.8	6.6	4.8	1963-08-07	1963.6
950	950	1963	8	8	22	47	28.1	0	3	11.9	6.5	6.6	1963-08-08	1963.6
951	951	1963	8	9	22.9	49	10.4	0	4	13	6.5	4.2	1963-08-09	1963.6
952	952	1963	8	10	15.6	73	50.8	0.6	0	13.4	7.2	3.9	1963-08-10	1963.61
953	953	1963	8	11	24.6	34	52.2	0.3	0	14.8	8	24.3	1963-08-11	1963.61
954	954	1963	8	12	26	28	27.7	2.1	0	16.3	5	11	1963-08-12	1963.61
955	955	1963	8	13	21.5	42	27.4	0	1	17.3	7.3	8.3	1963-08-13	1963.61
956	956	1963	8	14	25.3	25	27.4	0	2	18.7	7	16.8	1963-08-14	1963.62
957	957	1963	8	15	17.4	53	26.3	4	0	19.3	3.6	2.4	1963-08-15	1963.62
958	958	1963	8	16	8.2	88	19.8	9.7	0	10.7	1.8	0.2	1963-08-16	1963.62
959	959	1963	8	17	8.8	68	36	5.4	0	5.4	2.6	1	1963-08-17	1963.62
960	960	1963	8	18	12.1	62	60.8	0	1	5.6	6.6	6.1	1963-08-18	1963.63
961	961	1963	8	19	16.5	66	26.3	0.4	0	6.1	7.2	3	1963-08-19	1963.63
962	962	1963	8	20	18.9	53	35.3	0.5	0	6.8	7	6	1963-08-20	1963.63
963	963	1963	8	21	14.9	56	47.2	9.7	0	1.7	1.7	1.5	1963-08-21	1963.63
964	964	1963	8	22	12.2	56	45.7	0.2	0	1.7	7.4	5.8	1963-08-22	1963.64
965	965	1963	8	23	17.6	55	45.4	1.4	0	0.9	5.1	5	1963-08-23	1963.64
966	966	1963	8	24	16.7	55	19.1	0	1	1.5	6.4	3.3	1963-08-24	1963.64
967	967	1963	8	25	17.7	56	55.1	0	2	2.1	6.1	7.3	1963-08-25	1963.65
968	968	1963	8	26	26.4	32	34.9	0.2	0	3.8	7.6	17.1	1963-08-26	1963.65
969	969	1963	8	27	22	34	13.3	0	1	4.9	6.6	7.3	1963-08-27	1963.65
970	970	1963	8	28	21.6	33	11.2	0	2	5.9	6.3	6.7	1963-08-28	1963.65
971	971	1963	8	29	20.4	32	28.4	1.4	0	6.8	5.4	8.6	1963-08-29	1963.66
972	972	1963	8	30	12.1	55	31	2.5	0	7	4.2	2.5	1963-08-30	1963.66
973	973	1963	8	31	18.2	41	14	0	1	7.6	6.7	5.2	1963-08-31	1963.66
974	974	1963	9	1	15.2	37	16.2	0.7	0	8	6.6	5.7	1963-09-01	1963.66
975	975	1963	9	2	15.3	40	20.5	0	1	8.4	6.8	5.8	1963-09-02	1963.67
976	976	1963	9	3	19.6	20	7.6	0	2	9.2	6.5	9.5	1963-09-03	1963.67
977	977	1963	9	4	17.9	43	25.9	0.1	0	9.8	8.3	8	1963-09-04	1963.67
978	978	1963	9	5	26	19	24.1	0.6	0	11.4	7.1	19.2	1963-09-05	1963.68
979	979	1963	9	6	22.5	25	21.6	0	1	12.5	7	13.3	1963-09-06	1963.68
980	980	1963	9	7	14.5	46	29.9	3	0	12.9	4	3.4	1963-09-07	1963.68
981	981	1963	9	8	7.7	83	22	14.3	0	0.7	1.2	0.2	1963-09-08	1963.68
982	982	1963	9	9	11.6	61	30.6	4.8	0	0	2.7	1.3	1963-09-09	1963.69
983	983	1963	9	10	10.3	59	25.2	0.6	0	0	6.4	2.6	1963-09-10	1963.69
984	984	1963	9	11	13.7	30	37.8	0	1	0.3	6.3	10.7	1963-09-11	1963.69
985	985	1963	9	12	24.4	25	51.5	0	2	1.7	6.1	24.4	1963-09-12	1963.69
986	986	1963	9	13	28.3	15	27.4	0	3	3.9	6.1	22.3	1963-09-13	1963.7
987	987	1963	9	14	24.8	17	19.4	0	4	5.4	6.1	15.3	1963-09-14	1963.7
988	988	1963	9	15	24.3	30	32.8	3.2	0	6.7	3.7	8	1963-09-15	1963.7
989	989	1963	9	16	19.1	28	43.9	0	1	7.5	6.7	16.8	1963-09-16	1963.71
990	990	1963	9	17	19	40	29.2	1.4	0	8.2	5.5	6.4	1963-09-17	1963.71
991	991	1963	9	18	21.6	41	21.6	0.2	0	9.2	7.9	8.3	1963-09-18	1963.71
992	992	1963	9	19	24	34	19.8	0	1	10.5	6.9	9.6	1963-09-19	1963.71
993	993	1963	9	20	26.1	24	35.6	0	2	12.1	6.7	20.1	1963-09-20	1963.72
994	994	1963	9	21	32.4	14	50	0.2	0	15.2	8.4	61.7	1963-09-21	1963.72
995	995	1963	9	22	21.1	33	23	0.2	0	16.1	8.4	11.6	1963-09-22	1963.72
996	996	1963	9	23	25.2	21	29.2	0	1	17.5	7.3	20.8	1963-09-23	1963.72
997	997	1963	9	24	30.6	12	38.2	0	2	20	7.1	39.8	1963-09-24	1963.73
998	998	1963	9	25	30.4	23	27	3.6	0	22.4	3.9	11.9	1963-09-25	1963.73
999	999	1963	9	26	20.7	55	47.5	2.5	0	22.2	4.8	5.4	1963-09-26	1963.73
1000	1000	1963	9	27	18.2	63	29.5	2.1	0	20.7	5.2	2.7	1963-09-27	1963.74
1001	1001	1963	9	28	23.6	24	15.5	0	1	21.9	7.6	13.3	1963-09-28	1963.74
1002	1002	1963	9	29	22	19	41.4	0.2	0	22.8	8.9	32.2	1963-09-29	1963.74
1003	1003	1963	9	30	18.4	59	29.2	5	0	23.3	3.2	1.9	1963-09-30	1963.74
1004	1004	1963	10	1	27.4	26	50	0	1	25.1	7.8	31.7	1963-10-01	1963.75
1005	1005	1963	10	2	20	26	22	0	2	25.8	7.5	12.6	1963-10-02	1963.75
1006	1006	1963	10	3	18.8	35	38.5	0	3	26.4	7.3	12.8	1963-10-03	1963.75
1007	1007	1963	10	4	18.1	22	20.2	0.1	0	27	9.6	16.6	1963-10-04	1963.76
1008	1008	1963	10	5	22.8	18	23.8	0	1	28.1	8	19.9	1963-10-05	1963.76
1009	1009	1963	10	6	27.6	12	25.2	0	2	29.8	7.7	29.3	1963-10-06	1963.76
1010	1010	1963	10	7	26.7	12	20.2	0.1	0	31.3	9.9	31.6	1963-10-07	1963.76
1011	1011	1963	10	8	15.5	57	33.1	3.1	0	31.7	4.6	3	1963-10-08	1963.77
1012	1012	1963	10	9	13.9	68	25.9	4.4	0	29.5	3.7	1.3	1963-10-09	1963.77
1013	1013	1963	10	10	19.4	40	55.8	4.6	0	25.6	3.5	7.9	1963-10-10	1963.77
1014	1014	1963	10	11	21.7	73	57.2	11.8	0	14.7	1.6	1.3	1963-10-11	1963.77
1015	1015	1963	10	12	19.2	65	26.3	3.3	0	12.1	3.8	1.8	1963-10-12	1963.78
1016	1016	1963	10	13	22.9	36	25.2	0.2	0	13	8.2	11.7	1963-10-13	1963.78
1017	1017	1963	10	14	21.7	28	45	0	1	14	7.1	19.8	1963-10-14	1963.78
1018	1018	1963	10	15	24.2	15	13	0	2	15.3	6.8	15.7	1963-10-15	1963.79
1019	1019	1963	10	16	23	23	29.2	0	3	16.4	6.8	16.5	1963-10-16	1963.79
1020	1020	1963	10	17	29.3	8	28.1	0	4	18.6	6.8	33.5	1963-10-17	1963.79
1021	1021	1963	10	18	26	25	22.3	0	5	20.2	6.9	14.5	1963-10-18	1963.79
1022	1022	1963	10	19	13.3	81	11.5	0.7	0	20.4	7.4	1.1	1963-10-19	1963.8
1023	1023	1963	10	20	24.1	46	23	12.4	0	13.6	1.5	1.5	1963-10-20	1963.8
1024	1024	1963	10	21	20.3	62	29.9	3.9	0	10.6	3.4	2	1963-10-21	1963.8
1025	1025	1963	10	22	16.8	70	20.9	3.2	0	7.9	3.7	1.2	1963-10-22	1963.8
1026	1026	1963	10	23	21.3	33	12.6	0	1	8.8	6.8	7.5	1963-10-23	1963.81
1027	1027	1963	10	24	26.6	23	25.2	0	2	10.6	6.6	16.3	1963-10-24	1963.81
1028	1028	1963	10	25	33.8	12	7.9	0	3	14.1	6.6	20.8	1963-10-25	1963.81
1029	1029	1963	10	26	22.6	49	32.8	1.2	0	15.2	6.1	6.5	1963-10-26	1963.82
1030	1030	1963	10	27	16.7	62	33.5	2.2	0	15.7	4.8	2.8	1963-10-27	1963.82
1031	1031	1963	10	28	16.8	41	23.8	1.6	0	16.2	5.6	5.1	1963-10-28	1963.82
1032	1032	1963	10	29	22.1	19	15.5	0	1	17.2	7.3	14.3	1963-10-29	1963.82
1033	1033	1963	10	30	26	17	10.8	0	2	18.8	7	15.2	1963-10-30	1963.83
1034	1034	1963	10	31	24	19	52.6	0	3	20	7	34.8	1963-10-31	1963.83
1035	1035	1963	11	1	21.4	24	30.6	0	4	20.9	7	15.7	1963-11-01	1963.83
1036	1036	1963	11	2	33.3	5	42.1	0	5	24.1	7.1	60.6	1963-11-02	1963.83
1037	1037	1963	11	3	15.5	52	25.6	2.5	0	24.5	4.9	3.1	1963-11-03	1963.84
1038	1038	1963	11	4	19.1	27	36.7	1.2	0	25.2	6.6	14.9	1963-11-04	1963.84
1039	1039	1963	11	5	18	26	21.2	0	1	25.7	7.8	11.8	1963-11-05	1963.84
1040	1040	1963	11	6	20.1	29	31.7	0	2	26.5	7.5	14	1963-11-06	1963.85
1041	1041	1963	11	7	25.2	15	25.6	0	3	27.8	7.4	23.6	1963-11-07	1963.85
1042	1042	1963	11	8	24.7	31	38.2	0.3	0	29.1	9	21.6	1963-11-08	1963.85
1043	1043	1963	11	9	22.8	43	29.9	1.2	0	30.1	6.9	8.6	1963-11-09	1963.85
1044	1044	1963	11	10	22.3	35	37.1	1.6	0	31.1	6.3	11.8	1963-11-10	1963.86
1045	1045	1963	11	11	28.4	21	19.1	1.2	0	32.9	7	17.5	1963-11-11	1963.86
1046	1046	1963	11	12	29.5	20	21.6	0.3	0	35	9.4	26.5	1963-11-12	1963.86
1047	1047	1963	11	13	20.9	36	25.9	1	0	35.2	7.6	10	1963-11-13	1963.86
1048	1048	1963	11	14	24.7	24	20.9	0	1	36.5	8.5	17.2	1963-11-14	1963.87
1049	1049	1963	11	15	25.3	26	22.3	0	2	37.8	8.1	16.6	1963-11-15	1963.87
1050	1050	1963	11	16	28.5	22	29.9	0.6	0	39.6	8.8	26.8	1963-11-16	1963.87
1051	1051	1963	11	17	26.3	44	45.4	7.7	0	37.7	2.6	5.2	1963-11-17	1963.88
1052	1052	1963	11	18	23.1	65	35.6	1.4	0	37.4	6.9	4.6	1963-11-18	1963.88
1053	1053	1963	11	19	28.2	28	29.5	0.6	0	38.5	8.7	21.1	1963-11-19	1963.88
1054	1054	1963	11	20	26.5	32	22.7	0.8	0	39.2	8.2	14.1	1963-11-20	1963.88
1055	1055	1963	11	21	22.5	52	32.4	1.7	0	38.4	6.4	6.1	1963-11-21	1963.89
1056	1056	1963	11	22	29.7	23	16.9	0	1	40.4	8.7	19.9	1963-11-22	1963.89
1057	1057	1963	11	23	36.1	7	39.6	0	2	44.1	8.5	70.6	1963-11-23	1963.89
1058	1058	1963	11	24	12.8	81	31.3	7.9	0	41.5	2.7	0.7	1963-11-24	1963.89
1059	1059	1963	11	25	15.5	74	43.9	9.4	0	32.5	2.2	1	1963-11-25	1963.9
1060	1060	1963	11	26	19.2	59	32	1.6	0	31.5	6.3	4.1	1963-11-26	1963.9
1061	1061	1963	11	27	27.5	25	36	0	1	33.2	8.3	25.7	1963-11-27	1963.9
1062	1062	1963	11	28	38.4	12	46.1	4.3	0	38	4	35.5	1963-11-28	1963.9
1063	1063	1963	11	29	25.3	23	45.4	0.6	0	39.3	8.8	33.2	1963-11-29	1963.91
1064	1064	1963	11	30	24.9	17	30.6	0	1	40.5	8.7	29	1963-11-30	1963.91
1065	1065	1963	12	1	37.8	6	32	0.1	0	44.9	10	76.7	1963-12-01	1963.91
1066	1066	1963	12	2	33.1	10	29.2	0	1	47.6	9.1	48	1963-12-02	1963.92
1067	1067	1963	12	3	23	38	37.8	0	2	48.6	8.8	15.4	1963-12-03	1963.92
1068	1068	1963	12	4	33	12	35.3	0.2	0	51.2	10	57.2	1963-12-04	1963.92
1069	1069	1963	12	5	22.7	29	20.5	0	1	52.1	9.4	15.1	1963-12-05	1963.92
1070	1070	1963	12	6	24.6	24	21.2	0.1	0	53.2	10	20.3	1963-12-06	1963.93
1071	1071	1963	12	7	26	21	22.7	0	1	54.4	9.6	23.4	1963-12-07	1963.93
1072	1072	1963	12	8	30	9	24.5	0	2	56.3	9.2	41.1	1963-12-08	1963.93
1073	1073	1963	12	9	36	8	27	0	3	59.7	9.2	55.5	1963-12-09	1963.93
1074	1074	1963	12	10	30.6	13	21.2	0	4	61.6	9.2	33.4	1963-12-10	1963.94
1075	1075	1963	12	11	23.7	29	44.3	4.9	0	62.5	4.3	12.3	1963-12-11	1963.94
1076	1076	1963	12	12	16.7	70	39.6	4.9	0	58.2	4.2	2.1	1963-12-12	1963.94
1077	1077	1963	12	13	22.4	52	28.4	1.4	0	57.6	7.9	6.7	1963-12-13	1963.95
1078	1078	1963	12	14	20.4	53	27.4	2.9	0	55.3	5.6	4.3	1963-12-14	1963.95
1079	1079	1963	12	15	28	20	9.7	0	1	56.8	9.7	19.3	1963-12-15	1963.95
1080	1080	1963	12	16	28.2	20	32.8	0.5	0	58.4	10	34.3	1963-12-16	1963.95
1081	1081	1963	12	17	22	29	27.7	2	0	59.1	6.9	12.8	1963-12-17	1963.96
1082	1082	1963	12	18	23.6	24	21.6	0	1	60.1	9.9	19.8	1963-12-18	1963.96
1083	1083	1963	12	19	30.4	12	20.9	0	2	62	9.5	35.4	1963-12-19	1963.96
1084	1084	1963	12	20	34.2	8	29.5	0	3	64.7	9.5	56.7	1963-12-20	1963.96
1085	1085	1963	12	21	26.5	32	40.3	0	4	65.9	9.5	24.4	1963-12-21	1963.97
1086	1086	1963	12	22	30.3	22	37.1	0	5	67.7	9.5	36.8	1963-12-22	1963.97
1087	1087	1963	12	23	33.1	18	18.7	0	6	70	9.6	29.9	1963-12-23	1963.97
1088	1088	1963	12	24	27.6	42	34.6	0.2	0	71.3	10	16.8	1963-12-24	1963.97
1089	1089	1963	12	25	22.9	39	31.7	1.7	0	72.1	8	11.9	1963-12-25	1963.98
1090	1090	1963	12	26	27.1	27	26.3	0	1	73.3	10	22.2	1963-12-26	1963.98
1091	1091	1963	12	27	31.2	19	33.5	0	2	75.2	10	40.9	1963-12-27	1963.98
1092	1092	1963	12	28	21.9	49	34.9	3.3	0	75.9	5.9	6.5	1963-12-28	1963.99
1093	1093	1963	12	29	23.8	41	20.5	4.1	0	74.4	5.1	5.7	1963-12-29	1963.99
1094	1094	1963	12	30	28.2	22	23.8	0	1	75.7	10	26	1963-12-30	1963.99
1095	1095	1963	12	31	30.4	20	29.2	0	2	77.4	10	33.8	1963-12-31	1963.99
1096	1096	1964	1	1	31.3	23	26.6	0.1	0	79.2	10	30.3	1964-01-01	1964
1097	1097	1964	1	2	32.4	22	24.8	0.2	0	81.2	10	31.2	1964-01-02	1964.01
1098	1098	1964	1	3	32.2	16	31.7	0.8	0	83.1	10	44.9	1964-01-03	1964.01
1099	1099	1964	1	4	26.1	19	23.4	0.4	0	84.2	10	27.2	1964-01-04	1964.01
1100	1100	1964	1	5	26.5	23	14	0	1	85.2	10	19.3	1964-01-05	1964.01
1101	1101	1964	1	6	28.7	21	21.6	0	2	86.5	10	26	1964-01-06	1964.02
1102	1102	1964	1	7	28.5	28	23.8	0	3	87.8	10	21.2	1964-01-07	1964.02
1103	1103	1964	1	8	31.4	26	27	0	4	89.5	10	27.8	1964-01-08	1964.02
1104	1104	1964	1	9	28.8	39	35.6	0.2	0	90.7	10	19.8	1964-01-09	1964.03
1105	1105	1964	1	10	25	54	42.1	2.6	0	91.6	7.3	8.9	1964-01-10	1964.03
1106	1106	1964	1	11	27.4	30	47.2	0.5	0	92.7	10	33.3	1964-01-11	1964.03
1107	1107	1964	1	12	32.4	26	26.3	0.1	0	94.4	10	27.8	1964-01-12	1964.03
1108	1108	1964	1	13	29.5	35	27.7	0.1	0	95.8	10	19.2	1964-01-13	1964.04
1109	1109	1964	1	14	25.9	39	24.5	1.3	0	96.6	10	13.7	1964-01-14	1964.04
1110	1110	1964	1	15	27.9	25	20.5	4.5	0	93.5	5.4	11.9	1964-01-15	1964.04
1111	1111	1964	1	16	25.2	46	20.9	2.4	0	92	7.6	7.5	1964-01-16	1964.04
1112	1112	1964	1	17	32.3	21	19.1	0	1	93.7	10	27.5	1964-01-17	1964.05
1113	1113	1964	1	18	37.9	9	19.4	0	2	96.7	10	52	1964-01-18	1964.05
1114	1114	1964	1	19	38.8	7	45	0	3	99.9	10	102	1964-01-19	1964.05
1115	1115	1964	1	20	27.5	29	47.2	0.4	0	100.9	10	34.6	1964-01-20	1964.05
1116	1116	1964	1	21	38.7	10	31	0	1	103.9	10	66.2	1964-01-21	1964.06
1117	1117	1964	1	22	30.3	31	35.6	0	2	105.2	10	27.7	1964-01-22	1964.06
1118	1118	1964	1	23	30.8	33	32	0.4	0	106.5	10	23.7	1964-01-23	1964.06
1119	1119	1964	1	24	24.6	48	42.8	4.9	0	107	5.4	8.1	1964-01-24	1964.07
1120	1120	1964	1	25	28.7	41	35.3	2.9	0	105.1	7.4	13.2	1964-01-25	1964.07
1121	1121	1964	1	26	26.4	53	27.7	2.4	0	103.6	8.1	7.6	1964-01-26	1964.07
1122	1122	1964	1	27	30.5	18	28.8	2.6	0	102.3	7.7	28.1	1964-01-27	1964.07
1123	1123	1964	1	28	25.5	39	29.9	0.6	0	102.5	10	15.5	1964-01-28	1964.08
1124	1124	1964	1	29	29.4	23	26.3	0	1	103.7	10	27.9	1964-01-29	1964.08
1125	1125	1964	1	30	32.3	17	35.3	1.1	0	105.3	10	47.2	1964-01-30	1964.08
1126	1126	1964	1	31	18.6	40	29.5	4.5	0	105.1	5.7	6.7	1964-01-31	1964.08
1127	1127	1964	2	1	21.8	20	18.7	0	1	105.6	10	20.4	1964-02-01	1964.09
1128	1128	1964	2	2	26.8	16	22	0	2	106.5	10	29.8	1964-02-02	1964.09
1129	1129	1964	2	3	30.7	22	25.9	0	3	107.8	10	30.3	1964-02-03	1964.09
1130	1130	1964	2	4	30.8	23	24.8	0	4	109.2	10	28.1	1964-02-04	1964.1
1131	1131	1964	2	5	29.3	31	28.8	1.9	0	110.3	9.3	21.1	1964-02-05	1964.1
1132	1132	1964	2	6	25.8	36	31.7	1.3	0	111	10	18.2	1964-02-06	1964.1
1133	1133	1964	2	7	29.9	23	18.4	0	1	112.2	10	23.5	1964-02-07	1964.1
1134	1134	1964	2	8	27.2	31	33.1	3.4	0	113	7	16.2	1964-02-08	1964.11
1135	1135	1964	2	9	24.5	37	19.4	0.8	0	113.7	10	12.5	1964-02-09	1964.11
1136	1136	1964	2	10	29.1	25	24.8	0	1	114.7	10	25.4	1964-02-10	1964.11
1137	1137	1964	2	11	34.1	15	23.4	0	2	116.4	10	40.4	1964-02-11	1964.11
1138	1138	1964	2	12	37.1	17	29.2	4.9	0	118.6	5.7	28	1964-02-12	1964.12
1139	1139	1964	2	13	30.8	40	21.6	1.9	0	118	9.6	14.2	1964-02-13	1964.12
1140	1140	1964	2	14	29.5	34	16.6	0.7	0	118.3	10	15.3	1964-02-14	1964.12
1141	1141	1964	2	15	31.2	21	28.4	0	1	119.6	10	33.4	1964-02-15	1964.12
1142	1142	1964	2	16	37.7	11	29.9	0	2	121.8	10	61.6	1964-02-16	1964.13
1143	1143	1964	2	17	33.1	20	14.8	0	3	123.2	10	26.7	1964-02-17	1964.13
1144	1144	1964	2	18	31.7	20	26.6	0	4	124.4	10	33.3	1964-02-18	1964.13
1145	1145	1964	2	19	39.4	14	21.2	5.7	0	126.2	5.3	25.6	1964-02-19	1964.14
1146	1146	1964	2	20	32.4	31	16.2	0.8	0	126.7	10	18.4	1964-02-20	1964.14
1147	1147	1964	2	21	33.7	23	31.3	0	1	128.1	10	36.6	1964-02-21	1964.14
1148	1148	1964	2	22	39.4	11	14.8	0	2	130.4	10	44.7	1964-02-22	1964.14
1149	1149	1964	2	23	39.4	14	22	3.5	0	132.7	7.5	36.3	1964-02-23	1964.15
1150	1150	1964	2	24	26.1	48	35.6	4.3	0	130.6	6.6	8.8	1964-02-24	1964.15
1151	1151	1964	2	25	22.7	57	44.3	1.5	0	129.5	10	10.4	1964-02-25	1964.15
1152	1152	1964	2	26	17.9	84	43.9	17.3	0	112.4	2.1	0.7	1964-02-26	1964.15
1153	1153	1964	2	27	16.3	88	43.2	9	0	103.6	3.4	1	1964-02-27	1964.16
1154	1154	1964	2	28	21	63	43.9	0.4	0	103.7	10	8	1964-02-28	1964.16
1155	1155	1964	2	29	26.1	40	39.2	0	1	104.6	10	18.8	1964-02-29	1964.16
1156	1156	1964	3	1	30.2	21	24.1	0	2	105.8	10	29.7	1964-03-01	1964.17
1157	1157	1964	3	2	29.4	30	31.7	0.3	0	107	10	24.6	1964-03-02	1964.17
1158	1158	1964	3	3	23.3	37	22.7	0	1	107.6	10	13	1964-03-03	1964.17
1159	1159	1964	3	4	28.9	18	14	0	2	108.7	10	24.4	1964-03-04	1964.17
1160	1160	1964	3	5	29.3	19	36	1.9	0	109.8	9.2	37.5	1964-03-05	1964.18
1161	1161	1964	3	6	24.3	33	27.7	0	1	110.4	10	17.3	1964-03-06	1964.18
1162	1162	1964	3	7	32.5	19	13	0	2	111.9	10	25.7	1964-03-07	1964.18
1163	1163	1964	3	8	31	23	16.6	0	3	113.2	10	23.4	1964-03-08	1964.18
1164	1164	1964	3	9	28.5	35	20.9	0	4	114.2	10	15.7	1964-03-09	1964.19
1165	1165	1964	3	10	28.1	30	20.9	0	5	115.1	10	18.8	1964-03-10	1964.19
1166	1166	1964	3	11	26	35	17.6	0	6	115.9	10	13.6	1964-03-11	1964.19
1167	1167	1964	3	12	33.3	14	28.1	0	7	117.4	10	45.4	1964-03-12	1964.2
1168	1168	1964	3	13	37.2	14	27.7	4.1	0	119.6	6.5	33.5	1964-03-13	1964.2
1169	1169	1964	3	14	30.9	33	35.3	0	1	120.7	10	25.5	1964-03-14	1964.2
1170	1170	1964	3	15	37.7	16	22.3	7.8	0	120.2	4.1	18.3	1964-03-15	1964.2
1171	1171	1964	3	16	32.9	28	23.8	3.1	0	118.5	7.6	19.2	1964-03-16	1964.21
1172	1172	1964	3	17	25.4	56	29.5	9.3	0	109.9	3.5	3	1964-03-17	1964.21
1173	1173	1964	3	18	22.3	78	17.3	5.8	0	104.6	4.8	1.3	1964-03-18	1964.21
1174	1174	1964	3	19	23.7	61	20.9	1.1	0	104.1	10	5.5	1964-03-19	1964.21
1175	1175	1964	3	20	26.3	40	24.8	0.2	0	104.8	10	13.5	1964-03-20	1964.22
1176	1176	1964	3	21	33.6	18	27	0.4	0	106.2	10	38.7	1964-03-21	1964.22
1177	1177	1964	3	22	24.5	36	30.2	0.5	0	106.4	10	16.6	1964-03-22	1964.22
1178	1178	1964	3	23	25.7	29	18.7	0	1	107.1	10	16.8	1964-03-23	1964.23
1179	1179	1964	3	24	28.2	25	15.8	0	2	108.2	10	19.7	1964-03-24	1964.23
1180	1180	1964	3	25	23.9	51	19.1	6.2	0	107.7	4.6	3.6	1964-03-25	1964.23
1181	1181	1964	3	26	29.8	26	22.3	0	1	108.9	10	23.5	1964-03-26	1964.23
1182	1182	1964	3	27	20.9	38	43.6	0.1	0	109.3	10	18.9	1964-03-27	1964.24
1183	1183	1964	3	28	32.4	26	42.8	3.1	0	110.8	7.3	29.9	1964-03-28	1964.24
1184	1184	1964	3	29	30.2	20	31.3	0	1	112	10	36	1964-03-29	1964.24
1185	1185	1964	3	30	28.8	15	40.3	0	2	113	10	50	1964-03-30	1964.24
1186	1186	1964	3	31	27	27	34.6	0	3	113.9	10	27	1964-03-31	1964.25
1187	1187	1964	4	1	31.1	14	38.2	0.4	0	115.1	10	53	1964-04-01	1964.25
1188	1188	1964	4	2	26.6	35	38.5	4.3	0	115.9	6.2	14	1964-04-02	1964.25
1189	1189	1964	4	3	18.1	53	31.3	3.3	0	113.3	7.1	5.4	1964-04-03	1964.26
1190	1190	1964	4	4	20.3	36	28.4	3.1	0	110.6	7.3	10.1	1964-04-04	1964.26
1191	1191	1964	4	5	18.6	31	34.2	0	1	110.9	10	17.8	1964-04-05	1964.26
1192	1192	1964	4	6	17	59	19.4	2.4	0	111.1	8.4	3.8	1964-04-06	1964.26
1193	1193	1964	4	7	21.4	29	22	0	1	111.6	10	15.6	1964-04-07	1964.27
1194	1194	1964	4	8	28	18	23.4	0	2	112.5	10	29.4	1964-04-08	1964.27
1195	1195	1964	4	9	26.3	46	22.3	1.9	0	113.3	9.4	9.8	1964-04-09	1964.27
1196	1196	1964	4	10	22.7	48	29.2	0.2	0	113.8	10	10	1964-04-10	1964.28
1197	1197	1964	4	11	27.8	36	24.1	0	1	114.7	10	16.3	1964-04-11	1964.28
1198	1198	1964	4	12	28.5	46	32.8	5	0	115.7	5.6	8	1964-04-12	1964.28
1199	1199	1964	4	13	26.4	52	25.2	8.6	0	107.9	3.6	3.4	1964-04-13	1964.28
1200	1200	1964	4	14	19.7	63	21.6	1.4	0	106.9	10	4.5	1964-04-14	1964.29
1201	1201	1964	4	15	23.6	31	34.9	0	1	107.5	10	21.2	1964-04-15	1964.29
1202	1202	1964	4	16	19.8	57	32	5.1	0	107.9	5.3	3.8	1964-04-16	1964.29
1203	1203	1964	4	17	15.8	48	38.2	0	1	108.1	10	10	1964-04-17	1964.29
1204	1204	1964	4	18	23.7	27	39.2	0	2	108.7	10	27.3	1964-04-18	1964.3
1205	1205	1964	4	19	26.8	35	43.2	3.2	0	109.6	7.1	17.8	1964-04-19	1964.3
1206	1206	1964	4	20	26.4	36	32.4	1.8	0	110.4	9.5	17.5	1964-04-20	1964.3
1207	1207	1964	4	21	24.3	33	19.1	0	1	111.1	10	14.3	1964-04-21	1964.31
1208	1208	1964	4	22	15.7	55	19.4	4.8	0	111.3	5.6	2.8	1964-04-22	1964.31
1209	1209	1964	4	23	16.6	85	34.6	5.4	0	106.4	5.1	1.3	1964-04-23	1964.31
1210	1210	1964	4	24	24.2	52	19.1	0	1	107.1	10	7.2	1964-04-24	1964.31
1211	1211	1964	4	25	26.4	34	28.8	0	2	107.9	10	18.6	1964-04-25	1964.32
1212	1212	1964	4	26	27.5	19	32.8	0	3	108.8	10	35	1964-04-26	1964.32
1213	1213	1964	4	27	22.1	37	22.7	0	4	109.3	10	12.3	1964-04-27	1964.32
1214	1214	1964	4	28	23.6	29	50	3.1	0	109.9	7.3	23.7	1964-04-28	1964.32
1215	1215	1964	4	29	15.7	42	36.4	0.2	0	110.2	10	11.4	1964-04-29	1964.33
1216	1216	1964	4	30	22	31	32.4	0	1	110.7	10	19.1	1964-04-30	1964.33
1217	1217	1964	5	1	22	40	18.4	0	2	111.1	10	10	1964-05-01	1964.33
1218	1218	1964	5	2	20.4	34	30.6	0	3	111.5	10	15.6	1964-05-02	1964.34
1219	1219	1964	5	3	16.1	56	28.4	3.1	0	111.8	7.3	4.5	1964-05-03	1964.34
1220	1220	1964	5	4	21.4	21	23	0	1	112.2	10	21	1964-05-04	1964.34
1221	1221	1964	5	5	26	21	18.4	0	2	113	10	22	1964-05-05	1964.34
1222	1222	1964	5	6	19.9	39	14.8	0	3	113.4	10	8.9	1964-05-06	1964.35
1223	1223	1964	5	7	17.5	46	18	0.1	0	113.6	10	7	1964-05-07	1964.35
1224	1224	1964	5	8	20.1	29	35.6	0	1	114	10	20.5	1964-05-08	1964.35
1225	1225	1964	5	9	26.5	13	42.1	0	2	114.8	10	52.8	1964-05-09	1964.35
1226	1226	1964	5	10	25.5	16	60.1	0	3	115.5	10	68.2	1964-05-10	1964.36
1227	1227	1964	5	11	16.7	33	74.2	0	4	115.7	10	40.2	1964-05-11	1964.36
1228	1228	1964	5	12	10.3	57	55.1	5.1	0	115.8	5.5	5	1964-05-12	1964.36
1229	1229	1964	5	13	16	29	38.5	0	1	116	10	19.5	1964-05-13	1964.37
1230	1230	1964	5	14	24.4	17	46.1	0	2	116.6	10	45.5	1964-05-14	1964.37
1231	1231	1964	5	15	26	15	36	0.1	0	117.3	10	40.8	1964-05-15	1964.37
1232	1232	1964	5	16	21.2	30	64.4	0.5	0	117.7	10	40.4	1964-05-16	1964.37
1233	1233	1964	5	17	9.8	55	46.8	2.1	0	117.8	9.2	7.2	1964-05-17	1964.38
1234	1234	1964	5	18	12.2	68	84.6	3.1	0	117.1	7.5	9.8	1964-05-18	1964.38
1235	1235	1964	5	19	10.7	72	29.5	9.2	0	108	3.5	1.1	1964-05-19	1964.38
1236	1236	1964	5	20	12.9	62	22.7	0	1	108.1	10	3.9	1964-05-20	1964.38
1237	1237	1964	5	21	17.4	49	39.2	0	2	108.4	10	10.3	1964-05-21	1964.39
1238	1238	1964	5	22	16.4	44	12.6	3.9	0	108.7	6.3	4	1964-05-22	1964.39
1239	1239	1964	5	23	17.4	49	32.4	0	1	108.9	10	8.8	1964-05-23	1964.39
1240	1240	1964	5	24	15.8	60	60.1	8.5	0	105.7	3.6	4	1964-05-24	1964.39
1241	1241	1964	5	25	10.2	66	54.4	1.4	0	104.4	10	6.5	1964-05-25	1964.4
1242	1242	1964	5	26	13.4	62	78.8	0.2	0	104.3	10	14.4	1964-05-26	1964.4
1243	1243	1964	5	27	9.8	71	50	8.1	0	96.3	3.6	1.8	1964-05-27	1964.4
1244	1244	1964	5	28	9.8	62	28.8	0	1	96.4	10	4.1	1964-05-28	1964.41
1245	1245	1964	5	29	16.7	68	31.3	0.4	0	96.6	10	4.3	1964-05-29	1964.41
1246	1246	1964	5	30	16.9	65	23.8	0	1	96.9	10	4.1	1964-05-30	1964.41
1247	1247	1964	5	31	18.9	36	40	0	2	97.3	10	17.1	1964-05-31	1964.41
1248	1248	1964	6	1	21	24	45	0	3	97.8	10	31.3	1964-06-01	1964.42
1249	1249	1964	6	2	20.7	25	21.6	0	4	98.3	10	17.5	1964-06-02	1964.42
1250	1250	1964	6	3	17	33	10.4	0	5	98.6	10	8.9	1964-06-03	1964.42
1251	1251	1964	6	4	19.5	23	27	0	6	99	10	20.5	1964-06-04	1964.42
1252	1252	1964	6	5	21.7	22	52.2	0	7	99.5	10	41.2	1964-06-05	1964.43
1253	1253	1964	6	6	23.4	29	57.6	0	8	100.2	10	39.2	1964-06-06	1964.43
1254	1254	1964	6	7	25.1	25	41.4	0	9	101	10	32.5	1964-06-07	1964.43
1255	1255	1964	6	8	17.2	51	19.1	4.4	0	101.3	5.7	3.4	1964-06-08	1964.44
1256	1256	1964	6	9	14.9	78	30.2	5.6	0	96.5	4.7	1.3	1964-06-09	1964.44
1257	1257	1964	6	10	20.1	48	26.3	0	1	97	10	8.7	1964-06-10	1964.44
1258	1258	1964	6	11	21.6	33	40	0	2	97.5	10	21	1964-06-11	1964.44
1259	1259	1964	6	12	11.7	62	46.4	7.2	0	95.5	3.9	2.5	1964-06-12	1964.45
1260	1260	1964	6	13	10	67	39.2	2.6	0	93	7.3	3.2	1964-06-13	1964.45
1261	1261	1964	6	14	11.4	68	24.8	0.4	0	92.7	10	3.2	1964-06-14	1964.45
1262	1262	1964	6	15	14.2	45	30.2	0	1	92.9	10	8.6	1964-06-15	1964.45
1263	1263	1964	6	16	11.7	54	17.6	3.2	0	93	6.6	2.9	1964-06-16	1964.46
1264	1264	1964	6	17	11.9	69	19.1	0.8	0	93.1	10	2.7	1964-06-17	1964.46
1265	1265	1964	6	18	12.4	47	18.4	0	1	93.2	10	5.7	1964-06-18	1964.46
1266	1266	1964	6	19	11.3	71	29.5	6.1	0	92.3	4.4	1.4	1964-06-19	1964.47
1267	1267	1964	6	20	9.4	62	30.2	0	1	92.4	10	4	1964-06-20	1964.47
1268	1268	1964	6	21	14.7	57	44.3	0	2	92.6	10	8.1	1964-06-21	1964.47
1269	1269	1964	6	22	18.8	58	54	0.6	0	93	10	11.2	1964-06-22	1964.47
1270	1270	1964	6	23	18.2	55	56.5	0	1	93.3	10	12.9	1964-06-23	1964.48
1271	1271	1964	6	24	15.1	66	26.3	3.8	0	93.6	6	2.4	1964-06-24	1964.48
1272	1272	1964	6	25	10	88	18.7	20.7	0	74.2	1.5	0.2	1964-06-25	1964.48
1273	1273	1964	6	26	9.5	73	34.9	3.1	0	71.2	6	1.9	1964-06-26	1964.48
1274	1274	1964	6	27	10.7	85	27.4	2.4	0	68.9	6.7	1.2	1964-06-27	1964.49
1275	1275	1964	6	28	12	70	13.7	0.4	0	68.6	10	2.3	1964-06-28	1964.49
1276	1276	1964	6	29	13.6	65	33.5	0	1	68.8	10	4.6	1964-06-29	1964.49
1277	1277	1964	6	30	12.1	77	25.9	0.4	0	69	10	2.4	1964-06-30	1964.5
1278	1278	1964	7	1	13.7	60	31	0	1	69.2	10	5.1	1964-07-01	1964.5
1279	1279	1964	7	2	15.4	57	51.5	0	2	69.5	10	9.6	1964-07-02	1964.5
1280	1280	1964	7	3	13	72	23	3.4	0	69.7	5.6	1.6	1964-07-03	1964.5
1281	1281	1964	7	4	12	85	31.3	2.9	0	68.6	6.1	1.3	1964-07-04	1964.51
1282	1282	1964	7	5	13.7	70	32	8.3	0	60.5	2.9	1.1	1964-07-05	1964.51
1283	1283	1964	7	6	12.2	78	28.1	3.3	0	57.4	5.3	1.3	1964-07-06	1964.51
1284	1284	1964	7	7	13.2	70	12.6	0.2	0	57.4	10	2.3	1964-07-07	1964.52
1285	1285	1964	7	8	12.7	84	29.9	5.9	0	51.7	3.5	0.8	1964-07-08	1964.52
1286	1286	1964	7	9	14	73	44.3	0.6	0	51.3	9.5	4.3	1964-07-09	1964.52
1287	1287	1964	7	10	14.7	70	40.3	0	1	51.6	9.4	4.5	1964-07-10	1964.52
1288	1288	1964	7	11	11.7	68	29.2	0	2	51.8	8.9	3.1	1964-07-11	1964.53
1289	1289	1964	7	12	13.5	73	18	5.3	0	51.8	3.8	0.9	1964-07-12	1964.53
1290	1290	1964	7	13	16.6	85	30.2	7	0	45.2	3	0.7	1964-07-13	1964.53
1291	1291	1964	7	14	17.1	81	22	6	0	39.6	3.2	0.7	1964-07-14	1964.53
1292	1292	1964	7	15	13	85	14	14.4	0	25.5	1.5	0.2	1964-07-15	1964.54
1293	1293	1964	7	16	15.9	82	35.3	0	1	25.9	7.8	2.3	1964-07-16	1964.54
1294	1294	1964	7	17	15.7	74	11.2	3.3	0	26.3	4.3	0.9	1964-07-17	1964.54
1295	1295	1964	7	18	13.3	90	17.3	5	0	23.3	3.2	0.4	1964-07-18	1964.55
1296	1296	1964	7	19	14.6	80	17.6	0.1	0	23.6	9.3	1.8	1964-07-19	1964.55
1297	1297	1964	7	20	15.9	72	26.3	0	1	24	7.7	2.6	1964-07-20	1964.55
1298	1298	1964	7	21	19.2	73	40.3	0.3	0	24.7	8.7	4.3	1964-07-21	1964.55
1299	1299	1964	7	22	16.8	78	29.2	6.2	0	23.7	2.8	0.8	1964-07-22	1964.56
1300	1300	1964	7	23	10	79	18.4	3.5	0	20.3	3.9	0.7	1964-07-23	1964.56
1301	1301	1964	7	24	10.7	77	45.4	0.3	0	20.2	8.4	3.1	1964-07-24	1964.56
1302	1302	1964	7	25	17.3	75	32.8	0.1	0	20.6	9.1	3.3	1964-07-25	1964.56
1303	1303	1964	7	26	11.9	79	37.4	1.8	0	19	5.4	1.6	1964-07-26	1964.57
1304	1304	1964	7	27	16.2	54	51.8	0	1	19.4	7.4	8.5	1964-07-27	1964.57
1305	1305	1964	7	28	17.6	55	30.2	0	2	20	7.1	4.9	1964-07-28	1964.57
1306	1306	1964	7	29	18.2	51	37.8	0	3	20.6	7	6.7	1964-07-29	1964.58
1307	1307	1964	7	30	21.7	40	65.9	0	4	21.5	7	21.6	1964-07-30	1964.58
1308	1308	1964	7	31	20.2	43	56.5	0	5	22.3	7	14.6	1964-07-31	1964.58
1309	1309	1964	8	1	17.8	57	47.2	5.5	0	22.5	3	3	1964-08-01	1964.58
1310	1310	1964	8	2	7.7	86	20.9	14.4	0	8.1	1.3	0.2	1964-08-02	1964.59
1311	1311	1964	8	3	5.8	87	17.6	17.7	0	0	1	0.1	1964-08-03	1964.59
1312	1312	1964	8	4	9.6	70	20.9	2.9	0	0	3.7	0.9	1964-08-04	1964.59
1313	1313	1964	8	5	10.6	83	36.4	1.9	0	0	4.5	1.1	1964-08-05	1964.59
1314	1314	1964	8	6	11.1	77	32	3.3	0	0	3.4	0.9	1964-08-06	1964.6
1315	1315	1964	8	7	13.5	62	15.5	1.5	0	0	4.9	1.7	1964-08-07	1964.6
1316	1316	1964	8	8	8.5	81	23.8	3.7	0	0	3.2	0.6	1964-08-08	1964.6
1317	1317	1964	8	9	11.1	60	12.2	0	1	0.2	6.3	1.9	1964-08-09	1964.61
1318	1318	1964	8	10	11	63	8.3	0	2	0.4	6	1.5	1964-08-10	1964.61
1319	1319	1964	8	11	15.8	59	20.5	0	3	0.8	5.9	2.7	1964-08-11	1964.61
1320	1320	1964	8	12	20	51	24.1	0	4	1.7	5.9	4.4	1964-08-12	1964.61
1321	1321	1964	8	13	14.4	69	43.6	0.7	0	2	6.3	3.3	1964-08-13	1964.62
1322	1322	1964	8	14	13.9	76	61.2	1.9	0	2.4	4.6	2.8	1964-08-14	1964.62
1323	1323	1964	8	15	17	62	14.4	0	1	2.9	6.4	2.4	1964-08-15	1964.62
1324	1324	1964	8	16	14.8	83	20.9	6.3	0	2.1	2.3	0.4	1964-08-16	1964.62
1325	1325	1964	8	17	17.2	63	16.2	0	1	2.7	6.4	2.4	1964-08-17	1964.63
1326	1326	1964	8	18	18.9	63	17.3	0	2	3.4	6.2	2.5	1964-08-18	1964.63
1327	1327	1964	8	19	17	69	31	5.6	0	3.4	2.5	1.1	1964-08-19	1964.63
1328	1328	1964	8	20	12.9	81	25.2	6.8	0	0	2.1	0.5	1964-08-20	1964.63
1329	1329	1964	8	21	17.6	62	41	8.3	0	0	1.8	1.3	1964-08-21	1964.64
1330	1330	1964	8	22	12	69	25.2	2.2	0	0	4.2	1.3	1964-08-22	1964.64
1331	1331	1964	8	23	11.8	76	35.6	3.1	0	0	3.5	1.1	1964-08-23	1964.64
1332	1332	1964	8	24	10.6	59	14	0	1	0.2	6.3	2	1964-08-24	1964.65
1333	1333	1964	8	25	12.6	60	27.4	0	2	0.4	6	2.8	1964-08-25	1964.65
1334	1334	1964	8	26	15	62	41.4	0	3	0.8	5.9	3.8	1964-08-26	1964.65
1335	1335	1964	8	27	18.2	48	27.4	0	4	1.5	5.9	5	1964-08-27	1964.65
1336	1336	1964	8	28	22.7	45	20.5	2.1	0	2.6	4.4	4.1	1964-08-28	1964.66
1337	1337	1964	8	29	14.8	83	14	2.7	0	3	3.9	0.6	1964-08-29	1964.66
1338	1338	1964	8	30	15.7	58	33.5	0.6	0	3.2	6.6	4.2	1964-08-30	1964.66
1339	1339	1964	8	31	12.2	80	24.5	5.5	0	0	2.5	0.5	1964-08-31	1964.66
1340	1340	1964	9	1	11.1	63	15.5	0.4	0	0	6.8	2	1964-09-01	1964.67
1341	1341	1964	9	2	12.5	64	16.2	0	1	0.3	6.3	1.9	1964-09-02	1964.67
1342	1342	1964	9	3	14.2	65	19.8	0	2	0.6	6	2	1964-09-03	1964.67
1343	1343	1964	9	4	17.6	56	28.8	0	3	1.2	5.9	3.8	1964-09-04	1964.68
1344	1344	1964	9	5	22.8	34	34.2	0	4	2.4	5.9	11	1964-09-05	1964.68
1345	1345	1964	9	6	28.4	31	17.3	1.3	0	4.6	5.4	9.3	1964-09-06	1964.68
1346	1346	1964	9	7	25.1	41	29.9	0.1	0	6.1	8	11.4	1964-09-07	1964.68
1347	1347	1964	9	8	28.1	27	31.3	0	1	8.1	6.8	17.6	1964-09-08	1964.69
1348	1348	1964	9	9	27.4	30	27	0	2	10	6.5	13.7	1964-09-09	1964.69
1349	1349	1964	9	10	23.5	44	18.4	2.7	0	11.2	4.2	3.9	1964-09-10	1964.69
1350	1350	1964	9	11	21.8	55	16.2	1.6	0	12.2	5.4	3.1	1964-09-11	1964.69
1351	1351	1964	9	12	24.8	38	17.6	1.2	0	13.2	6	7	1964-09-12	1964.7
1352	1352	1964	9	13	23.1	37	25.9	0	1	14.4	7.1	10	1964-09-13	1964.7
1353	1353	1964	9	14	20.9	35	33.8	0	2	15.3	6.8	11.3	1964-09-14	1964.7
1354	1354	1964	9	15	21.7	25	21.2	0	3	16.2	6.8	12.4	1964-09-15	1964.71
1355	1355	1964	9	16	19.8	35	36	5.4	0	16.7	2.9	5	1964-09-16	1964.71
1356	1356	1964	9	17	9.3	79	17.3	8.6	0	8.1	1.9	0.3	1964-09-17	1964.71
1357	1357	1964	9	18	19.1	50	50.4	0	1	8.9	6.8	9.2	1964-09-18	1964.71
1358	1358	1964	9	19	28.9	31	20.2	0	2	11.1	6.6	11.8	1964-09-19	1964.72
1359	1359	1964	9	20	34.1	14	38.2	0	3	14.7	6.7	39.9	1964-09-20	1964.72
1360	1360	1964	9	21	29.4	14	31	0	4	17	6.7	29	1964-09-21	1964.72
1361	1361	1964	9	22	28.4	17	29.5	0	5	19	6.8	24.3	1964-09-22	1964.72
1362	1362	1964	9	23	16.1	46	42.5	3.3	0	19.4	4	4.8	1964-09-23	1964.73
1363	1363	1964	9	24	14.8	38	27.7	0.1	0	19.8	9	9.5	1964-09-24	1964.73
1364	1364	1964	9	25	14.9	41	35.6	0	1	20.1	7.5	8.7	1964-09-25	1964.73
1365	1365	1964	9	26	24.7	22	18.4	0	2	21.5	7.2	15	1964-09-26	1964.74
1366	1366	1964	9	27	21.7	39	16.9	0	3	22.4	7.1	7.1	1964-09-27	1964.74
1367	1367	1964	9	28	23.5	47	18.4	0	4	23.5	7.1	6	1964-09-28	1964.74
1368	1368	1964	9	29	21.1	60	30.6	2.1	0	24.4	5.3	3.5	1964-09-29	1964.74
1369	1369	1964	9	30	12.9	86	38.5	5.4	0	22.2	3	0.7	1964-09-30	1964.75
1370	1370	1964	10	1	19.2	81	32	14.5	0	8.4	1.3	0.4	1964-10-01	1964.75
1371	1371	1964	10	2	16.2	91	23.8	9.1	0	0	1.7	0.3	1964-10-02	1964.75
1372	1372	1964	10	3	17.8	66	15.8	0.9	0	0	5.8	2	1964-10-03	1964.76
1373	1373	1964	10	4	22.2	48	28.8	0	1	1.1	6.3	6.3	1964-10-04	1964.76
1374	1374	1964	10	5	23.5	31	22.7	0	2	2.4	6.1	9.7	1964-10-05	1964.76
1375	1375	1964	10	6	26.9	30	19.8	0.1	0	4.2	7.9	13.9	1964-10-06	1964.76
1376	1376	1964	10	7	27.6	23	24.5	0.4	0	6.2	7.2	18	1964-10-07	1964.77
1377	1377	1964	10	8	13.4	86	48.2	7.8	0	3.3	2	0.6	1964-10-08	1964.77
1378	1378	1964	10	9	24.1	41	51.5	0	1	4.6	6.6	14.8	1964-10-09	1964.77
1379	1379	1964	10	10	30.3	21	30.2	0	2	7.2	6.4	21.6	1964-10-10	1964.77
1380	1380	1964	10	11	20.2	50	25.6	0.6	0	8.1	6.9	5.6	1964-10-11	1964.78
1381	1381	1964	10	12	16.1	54	27.7	4.2	0	8.5	3.2	2.1	1964-10-12	1964.78
1382	1382	1964	10	13	17.6	35	12.6	0	1	9.1	6.8	6.1	1964-10-13	1964.78
1383	1383	1964	10	14	21.6	34	31.7	0	2	10.1	6.5	11.1	1964-10-14	1964.79
1384	1384	1964	10	15	30.8	18	38.5	1.5	0	12.8	5.5	26.4	1964-10-15	1964.79
1385	1385	1964	10	16	22.1	52	36.7	8	0	9.4	2.1	2.1	1964-10-16	1964.79
1386	1386	1964	10	17	18	30	15.5	0	1	10	6.9	8.1	1964-10-17	1964.79
1387	1387	1964	10	18	25.3	20	8.6	0	2	11.5	6.6	12	1964-10-18	1964.8
1388	1388	1964	10	19	25.5	34	38.5	0	3	13	6.6	14.9	1964-10-19	1964.8
1389	1389	1964	10	20	32	17	20.9	0	4	15.9	6.7	22.5	1964-10-20	1964.8
1390	1390	1964	10	21	32.2	26	33.5	3.9	0	18.9	3.7	12.4	1964-10-21	1964.8
1391	1391	1964	10	22	29.2	46	22.7	19.5	0	2.7	0.9	1.1	1964-10-22	1964.81
1392	1392	1964	10	23	25.1	48	18.7	0.1	0	4.1	7.9	6.9	1964-10-23	1964.81
1393	1393	1964	10	24	23.5	45	23.4	0	1	5.4	6.6	6.6	1964-10-24	1964.81
1394	1394	1964	10	25	21.2	40	60.8	2.9	0	6.4	3.9	10.3	1964-10-25	1964.82
1395	1395	1964	10	26	14.5	41	32	1.2	0	6.7	5.7	6	1964-10-26	1964.82
1396	1396	1964	10	27	24.7	15	19.1	0	1	8.2	6.8	18	1964-10-27	1964.82
1397	1397	1964	10	28	31.9	12	28.4	0	2	11.1	6.6	30.9	1964-10-28	1964.82
1398	1398	1964	10	29	24	32	19.1	0	3	12.4	6.6	9.7	1964-10-29	1964.83
1399	1399	1964	10	30	18.9	38	35.3	5	0	13.1	3	4.3	1964-10-30	1964.83
1400	1400	1964	10	31	16.3	40	39.6	0.6	0	13.1	7.2	9.9	1964-10-31	1964.83
1401	1401	1964	11	1	14.5	55	49	1.4	0	12	5.7	5.4	1964-11-01	1964.83
1402	1402	1964	11	2	23.4	33	36	0.4	0	12.8	7.6	15.6	1964-11-02	1964.84
1403	1403	1964	11	3	24.9	26	26.6	0	1	14.2	7.1	15.6	1964-11-03	1964.84
1404	1404	1964	11	4	27.7	21	22	0	2	16.1	6.9	18	1964-11-04	1964.84
1405	1405	1964	11	5	28.6	20	25.2	0	3	18.2	6.9	20.2	1964-11-05	1964.85
1406	1406	1964	11	6	24.2	31	28.8	0	4	19.4	6.9	13.1	1964-11-06	1964.85
1407	1407	1964	11	7	19.2	39	38.9	0	5	20.1	6.9	10.7	1964-11-07	1964.85
1408	1408	1964	11	8	23.4	22	44.6	0	6	21.3	6.9	25.1	1964-11-08	1964.85
1409	1409	1964	11	9	36.9	11	35.6	0	7	25.8	7.1	48.8	1964-11-09	1964.86
1410	1410	1964	11	10	35.4	7	31.3	0	8	29.6	7.3	49.1	1964-11-10	1964.86
1411	1411	1964	11	11	22.8	40	50.8	0.6	0	30.6	8.2	18	1964-11-11	1964.86
1412	1412	1964	11	12	21.2	56	30.6	0.6	0	31.4	8.3	6.2	1964-11-12	1964.86
1413	1413	1964	11	13	23.2	52	46.8	1.8	0	32.5	6	8.2	1964-11-13	1964.87
1414	1414	1964	11	14	31.8	14	32.4	0	1	35.1	8.4	39.6	1964-11-14	1964.87
1415	1415	1964	11	15	27.4	28	22.7	0	2	36.7	8.1	16.5	1964-11-15	1964.87
1416	1416	1964	11	16	25.1	33	37.8	0	3	38	8	17.8	1964-11-16	1964.88
1417	1417	1964	11	17	31.4	20	19.1	0	4	40.4	8	22.3	1964-11-17	1964.88
1418	1418	1964	11	18	38.1	10	21.6	0	5	44.9	8.2	44.1	1964-11-18	1964.88
1419	1419	1964	11	19	38.2	12	25.9	0	6	49.3	8.4	46.4	1964-11-19	1964.88
1420	1420	1964	11	20	23.8	46	48.2	2.3	0	50.3	6.1	10.8	1964-11-20	1964.89
1421	1421	1964	11	21	19.3	64	42.5	2.9	0	50.8	5.5	3.9	1964-11-21	1964.89
1422	1422	1964	11	22	18.7	68	50	4.2	0	47.1	4.3	3.2	1964-11-22	1964.89
1423	1423	1964	11	23	25.1	46	15.8	0	1	48.3	9.2	7.8	1964-11-23	1964.89
1424	1424	1964	11	24	29.1	37	24.1	0.7	0	50.1	9.1	14.8	1964-11-24	1964.9
1425	1425	1964	11	25	24	56	23	2.2	0	51.1	6.3	4.4	1964-11-25	1964.9
1426	1426	1964	11	26	18.6	71	41.8	9.4	0	44.4	2.4	1.3	1964-11-26	1964.9
1427	1427	1964	11	27	24.1	42	37.8	0	1	45.5	9	14.4	1964-11-27	1964.9
1428	1428	1964	11	28	30	35	44.3	2.8	0	47.5	5.4	15.7	1964-11-28	1964.91
1429	1429	1964	11	29	23.6	61	45.4	3.8	0	47	4.6	4.4	1964-11-29	1964.91
1430	1430	1964	11	30	27.5	49	24.5	5.8	0	42.7	3.4	3.5	1964-11-30	1964.91
1431	1431	1964	12	1	20.2	70	28.8	5.5	0	37.9	3.4	1.5	1964-12-01	1964.92
1432	1432	1964	12	2	20.9	41	27.4	0.1	0	38.6	10	11.4	1964-12-02	1964.92
1433	1433	1964	12	3	23.6	34	42.8	0	1	39.6	8.7	20.5	1964-12-03	1964.92
1434	1434	1964	12	4	33.5	16	42.1	0	2	42.6	8.4	49.3	1964-12-04	1964.92
1435	1435	1964	12	5	25.8	28	52.9	3.8	0	43.9	4.5	17.6	1964-12-05	1964.93
1436	1436	1964	12	6	19.3	34	28.8	0.1	0	44.5	10	14.6	1964-12-06	1964.93
1437	1437	1964	12	7	25.4	27	37.4	0	1	45.7	9	24.9	1964-12-07	1964.93
1438	1438	1964	12	8	33.4	16	18.4	0.7	0	48.5	9	30.8	1964-12-08	1964.93
1439	1439	1964	12	9	33.5	27	23.8	0	1	51.3	9.4	24.9	1964-12-09	1964.94
1440	1440	1964	12	10	30	24	30.2	0	2	53.2	9	27.6	1964-12-10	1964.94
1441	1441	1964	12	11	36.9	19	23.4	9.5	0	52.5	2.5	9.8	1964-12-11	1964.94
1442	1442	1964	12	12	22.2	74	38.2	6.7	0	46.6	3.1	1.6	1964-12-12	1964.95
1443	1443	1964	12	13	15.4	72	16.2	8.2	0	38.8	2.5	0.7	1964-12-13	1964.95
1444	1444	1964	12	14	20.5	43	27.4	0	1	39.5	8.7	9.3	1964-12-14	1964.95
1445	1445	1964	12	15	28.6	23	14.8	0	2	41.3	8.3	17.6	1964-12-15	1964.95
1446	1446	1964	12	16	33.7	18	20.5	0	3	44.2	8.3	27.7	1964-12-16	1964.96
1447	1447	1964	12	17	27.9	42	29.9	0.1	0	45.9	10	15.1	1964-12-17	1964.96
1448	1448	1964	12	18	27.7	40	35.6	0.6	0	47.4	9.3	16.9	1964-12-18	1964.96
1449	1449	1964	12	19	29	40	32.8	0.8	0	49.2	8.8	15.7	1964-12-19	1964.96
1450	1450	1964	12	20	37.8	14	22	0	1	53.4	9.5	44.1	1964-12-20	1964.97
1451	1451	1964	12	21	31.3	33	32	4.5	0	55.5	4.3	10.7	1964-12-21	1964.97
1452	1452	1964	12	22	21.7	59	51.1	4	0	52.9	4.6	5.2	1964-12-22	1964.97
1453	1453	1964	12	23	29.1	47	28.8	8.1	0	46.5	2.7	3.5	1964-12-23	1964.97
1454	1454	1964	12	24	21.8	78	25.6	10.5	0	36.8	2.1	0.7	1964-12-24	1964.98
1455	1455	1964	12	25	27	39	18.7	3.3	0	35.1	4.6	5.8	1964-12-25	1964.98
1456	1456	1964	12	26	26.6	41	17.6	1	0	35.6	7.6	8.5	1964-12-26	1964.98
1457	1457	1964	12	27	21.3	44	29.2	1.3	0	35.1	7	7.8	1964-12-27	1964.99
1458	1458	1964	12	28	30.9	13	29.2	0	1	37.4	8.5	38.5	1964-12-28	1964.99
1459	1459	1964	12	29	38.3	15	23.8	0.1	0	42.1	10	47.6	1964-12-29	1964.99
1460	1460	1964	12	30	32.9	25	20.5	0	1	44.8	9	22.8	1964-12-30	1964.99
1461	1461	1964	12	31	38	10	32	0.1	0	49.2	10	66.6	1964-12-31	1965
1462	1462	1965	1	1	21.8	48	32	3.4	0	50	5	5.2	1965-01-01	1965
1463	1463	1965	1	2	27	19	14.4	0	1	51.4	9.4	21.4	1965-01-02	1965.01
1464	1464	1965	1	3	30.7	18	20.2	0	2	53.4	9	27.6	1965-01-03	1965.01
1465	1465	1965	1	4	33.1	18	37.1	0	3	56	9	43.4	1965-01-04	1965.01
1466	1466	1965	1	5	40.9	5	36.7	0	4	61.3	9.2	89.7	1965-01-05	1965.01
1467	1467	1965	1	6	29.5	34	31	0	5	63	9.2	20.1	1965-01-06	1965.02
1468	1468	1965	1	7	25.9	39	34.6	0.1	0	64.2	10	17.7	1965-01-07	1965.02
1469	1469	1965	1	8	32.9	22	14.8	0.1	0	66.5	10	25.2	1965-01-08	1965.02
1470	1470	1965	1	9	26.3	31	47.9	5.9	0	66.7	3.9	12.6	1965-01-09	1965.03
1471	1471	1965	1	10	23.5	26	19.1	0	1	67.5	10	17.6	1965-01-10	1965.03
1472	1472	1965	1	11	31.2	16	23.4	0	2	69.5	10	34.9	1965-01-11	1965.03
1473	1473	1965	1	12	34.9	15	19.1	0	3	72.2	9.9	36.7	1965-01-12	1965.03
1474	1474	1965	1	13	27.2	23	27.7	0.1	0	73.5	10	26.7	1965-01-13	1965.04
1475	1475	1965	1	14	26.7	32	25.2	0	1	74.6	10	18.4	1965-01-14	1965.04
1476	1476	1965	1	15	24.7	40	27	2.2	0	75.6	7.3	9.7	1965-01-15	1965.04
1477	1477	1965	1	16	27.4	29	34.6	0	1	76.8	10	26.1	1965-01-16	1965.04
1478	1478	1965	1	17	31.1	27	31.3	0.6	0	78.6	10	28.7	1965-01-17	1965.05
1479	1479	1965	1	18	26.8	33	29.9	0.7	0	79.7	10	19.9	1965-01-18	1965.05
1480	1480	1965	1	19	37.1	13	27.4	0.2	0	82.8	10	52	1965-01-19	1965.05
1481	1481	1965	1	20	28	31	28.1	0.6	0	84.1	10	21.1	1965-01-20	1965.05
1482	1482	1965	1	21	32.4	22	23.4	0	1	86	10	30.2	1965-01-21	1965.06
1483	1483	1965	1	22	31.7	24	33.8	0.4	0	87.8	10	34.6	1965-01-22	1965.06
1484	1484	1965	1	23	24.6	29	25.9	0.5	0	88.6	10	19.2	1965-01-23	1965.06
1485	1485	1965	1	24	25.1	32	43.9	0	1	89.5	10	27.3	1965-01-24	1965.07
1486	1486	1965	1	25	35.6	19	18.7	0	2	91.9	10	33.6	1965-01-25	1965.07
1487	1487	1965	1	26	38.6	20	35.6	4.4	0	95.2	5.5	29.6	1965-01-26	1965.07
1488	1488	1965	1	27	28.2	38	34.6	0.3	0	96.3	10	19.6	1965-01-27	1965.07
1489	1489	1965	1	28	32.6	21	45	1.5	0	96.9	9.5	49.9	1965-01-28	1965.08
1490	1490	1965	1	29	24.9	21	22.3	0.4	0	97.3	10	23.6	1965-01-29	1965.08
1491	1491	1965	1	30	33.2	7	19.8	0	1	99.2	10	47.5	1965-01-30	1965.08
1492	1492	1965	1	31	27.6	30	36.7	2.1	0	100.2	8.4	22.6	1965-01-31	1965.08
1493	1493	1965	2	1	27.8	17	32.4	0	1	101.2	10	38	1965-02-01	1965.09
1494	1494	1965	2	2	35.2	17	34.2	3.9	0	103.4	6.2	30.8	1965-02-02	1965.09
1495	1495	1965	2	3	27.2	22	23.8	0	1	104.3	10	25.6	1965-02-03	1965.09
1496	1496	1965	2	4	27.9	31	30.6	0	2	105.3	10	22.5	1965-02-04	1965.1
1497	1497	1965	2	5	30	31	24.1	0.3	0	106.6	10	20.9	1965-02-05	1965.1
1498	1498	1965	2	6	29.6	36	26.3	0.6	0	107.8	10	18.2	1965-02-06	1965.1
1499	1499	1965	2	7	28.4	34	41.4	0.1	0	108.8	10	26.4	1965-02-07	1965.1
1500	1500	1965	2	8	35.2	23	32.8	1.4	0	110.8	10	39.9	1965-02-08	1965.11
1501	1501	1965	2	9	36.6	27	22.3	8.7	0	107	3.6	10.5	1965-02-09	1965.11
1502	1502	1965	2	10	24.6	40	30.6	0.4	0	107.3	10	14.4	1965-02-10	1965.11
1503	1503	1965	2	11	32	19	19.4	0	1	108.8	10	30	1965-02-11	1965.11
1504	1504	1965	2	12	33.3	16	11.9	0	2	110.4	10	29.4	1965-02-12	1965.12
1505	1505	1965	2	13	34.9	21	23.8	4.1	0	112.3	6.2	21.5	1965-02-13	1965.12
1506	1506	1965	2	14	22	57	31	1.9	0	111.9	9.3	7.1	1965-02-14	1965.12
1507	1507	1965	2	15	32	22	33.5	0	1	113.3	10	37.4	1965-02-15	1965.12
1508	1508	1965	2	16	36.3	17	27.4	2.1	0	115.4	9.1	40	1965-02-16	1965.13
1509	1509	1965	2	17	30.3	15	35.6	0	1	116.5	10	47.3	1965-02-17	1965.13
1510	1510	1965	2	18	24.7	26	31.3	0.3	0	117.2	10	24.6	1965-02-18	1965.13
1511	1511	1965	2	19	23.7	27	22.7	0	1	117.7	10	18.7	1965-02-19	1965.14
1512	1512	1965	2	20	30.6	17	14.8	0	2	118.9	10	27.4	1965-02-20	1965.14
1513	1513	1965	2	21	31.5	18	14.4	0	3	120.1	10	26.7	1965-02-21	1965.14
1514	1514	1965	2	22	30.1	25	20.2	0	4	121.2	10	23.4	1965-02-22	1965.14
1515	1515	1965	2	23	28.1	24	21.6	0	5	122	10	23	1965-02-23	1965.15
1516	1516	1965	2	24	36.7	8	15.5	0	6	124	10	47	1965-02-24	1965.15
1517	1517	1965	2	25	28.7	30	25.6	1.1	0	124.9	10	20.9	1965-02-25	1965.15
1518	1518	1965	2	26	24.2	35	28.8	0.2	0	125.4	10	16.6	1965-02-26	1965.15
1519	1519	1965	2	27	28	27	20.5	0	1	126.2	10	20.7	1965-02-27	1965.16
1520	1520	1965	2	28	33.9	13	18	0	2	127.7	10	38	1965-02-28	1965.16
1521	1521	1965	3	1	37.2	12	17.6	0	3	129.6	10	43.5	1965-03-01	1965.16
1522	1522	1965	3	2	33	15	30.2	0.9	0	130.8	10	45.7	1965-03-02	1965.17
1523	1523	1965	3	3	21.5	41	39.6	3.7	0	131.2	7.2	11.6	1965-03-03	1965.17
1524	1524	1965	3	4	35	19	31.7	1.5	0	131.7	10	43.6	1965-03-04	1965.17
1525	1525	1965	3	5	28.5	19	34.6	6.5	0	125.9	4.9	18.8	1965-03-05	1965.17
1526	1526	1965	3	6	15.9	55	45.7	13.3	0	112.8	2.6	2.5	1965-03-06	1965.18
1527	1527	1965	3	7	17.7	57	18.4	0.6	0	112.5	10	4.9	1965-03-07	1965.18
1528	1528	1965	3	8	22.7	46	13.7	0	1	113	10	7.6	1965-03-08	1965.18
1529	1529	1965	3	9	26.1	40	15.8	0	2	113.8	10	10.9	1965-03-09	1965.18
1530	1530	1965	3	10	28.1	34	13.3	0	3	114.7	10	13.5	1965-03-10	1965.19
1531	1531	1965	3	11	28.7	35	19.1	0	4	115.7	10	15.5	1965-03-11	1965.19
1532	1532	1965	3	12	25.6	29	30.6	5.3	0	116.2	5.4	11.9	1965-03-12	1965.19
1533	1533	1965	3	13	21.4	38	19.8	0.2	0	116.4	10	10.9	1965-03-13	1965.2
1534	1534	1965	3	14	24.6	28	20.2	0	1	117	10	17.5	1965-03-14	1965.2
1535	1535	1965	3	15	26	20	45	1	0	117.8	10	42.4	1965-03-15	1965.2
1536	1536	1965	3	16	23.3	25	48.6	1	0	118.3	10	35.9	1965-03-16	1965.2
1537	1537	1965	3	17	20.9	30	29.2	1.7	0	118.7	10	17.4	1965-03-17	1965.21
1538	1538	1965	3	18	23.7	26	31.7	0	1	119.2	10	23.8	1965-03-18	1965.21
1539	1539	1965	3	19	22.7	32	23.8	0	2	119.7	10	15.2	1965-03-19	1965.21
1540	1540	1965	3	20	31.5	14	28.4	0	3	120.9	10	42.8	1965-03-20	1965.21
1541	1541	1965	3	21	27.1	25	33.1	0	4	121.7	10	28.1	1965-03-21	1965.22
1542	1542	1965	3	22	29.1	24	25.2	0	5	122.7	10	26.1	1965-03-22	1965.22
1543	1543	1965	3	23	28.4	28	13.7	0	6	123.5	10	16.8	1965-03-23	1965.22
1544	1544	1965	3	24	26.9	35	23.8	0.2	0	124.3	10	16.2	1965-03-24	1965.23
1545	1545	1965	3	25	28.5	29	16.6	0	1	125.1	10	17.5	1965-03-25	1965.23
1546	1546	1965	3	26	20.1	57	28.4	2.4	0	125.4	8.9	6	1965-03-26	1965.23
1547	1547	1965	3	27	22	33	29.9	0	1	125.9	10	16.8	1965-03-27	1965.23
1548	1548	1965	3	28	23.1	25	16.6	0	2	126.3	10	16.6	1965-03-28	1965.24
1549	1549	1965	3	29	24.4	22	25.6	0	3	126.9	10	23.7	1965-03-29	1965.24
1550	1550	1965	3	30	33.3	10	31.7	0	4	128.2	10	56.3	1965-03-30	1965.24
1551	1551	1965	3	31	26	21	26.3	0.2	0	128.8	10	26.8	1965-03-31	1965.24
1552	1552	1965	4	1	18.7	57	23.4	4.9	0	129.1	6	3.4	1965-04-01	1965.25
1553	1553	1965	4	2	19.9	28	21.6	0	1	129.4	10	15.4	1965-04-02	1965.25
1554	1554	1965	4	3	25.7	14	13.3	0	2	130	10	24.5	1965-04-03	1965.25
1555	1555	1965	4	4	21.8	35	25.6	2.4	0	130.4	9.1	12.9	1965-04-04	1965.26
1556	1556	1965	4	5	18.9	31	23	0.1	0	130.6	10	13.7	1965-04-05	1965.26
1557	1557	1965	4	6	19.2	34	36.4	1.5	0	130.9	10	17.3	1965-04-06	1965.26
1558	1558	1965	4	7	21.3	31	13.7	0	1	131.2	10	11.9	1965-04-07	1965.26
1559	1559	1965	4	8	24.6	20	26.6	0	2	131.8	10	26.7	1965-04-08	1965.27
1560	1560	1965	4	9	26.9	13	23.8	0	3	132.4	10	34.6	1965-04-09	1965.27
1561	1561	1965	4	10	30.6	18	45.7	0	4	133.4	10	54.2	1965-04-10	1965.27
1562	1562	1965	4	11	31.6	18	34.9	0.5	0	134.4	10	43.4	1965-04-11	1965.28
1563	1563	1965	4	12	26.2	27	22.7	0.1	0	135	10	20.4	1965-04-12	1965.28
1564	1564	1965	4	13	26.9	20	24.8	0	1	135.6	10	27.4	1965-04-13	1965.28
1565	1565	1965	4	14	22.1	40	18.7	0	2	136	10	10.1	1965-04-14	1965.28
1566	1566	1965	4	15	25	26	14.4	0	3	136.5	10	16.6	1965-04-15	1965.29
1567	1567	1965	4	16	27.2	20	24.8	0	4	137.1	10	27.8	1965-04-16	1965.29
1568	1568	1965	4	17	27.1	24	29.5	0.9	0	137.7	10	27.2	1965-04-17	1965.29
1569	1569	1965	4	18	21.5	36	47.2	0.5	0	138.1	10	22.4	1965-04-18	1965.29
1570	1570	1965	4	19	22	33	16.9	1.1	0	138.4	10	12.3	1965-04-19	1965.3
1571	1571	1965	4	20	21.5	25	49	0.5	0	138.7	10	33.5	1965-04-20	1965.3
1572	1572	1965	4	21	14.7	40	32.4	1.8	0	138.9	10	10.9	1965-04-21	1965.3
1573	1573	1965	4	22	20.1	15	15.1	0	1	139.1	10	20.9	1965-04-22	1965.31
1574	1574	1965	4	23	26.6	14	36.4	1	0	139.7	10	44.2	1965-04-23	1965.31
1575	1575	1965	4	24	15.3	32	51.5	1.4	0	139.8	10	22.6	1965-04-24	1965.31
1576	1576	1965	4	25	19.3	38	38.2	0	1	140.1	10	15.4	1965-04-25	1965.31
1577	1577	1965	4	26	22	22	29.5	0	2	140.4	10	24.7	1965-04-26	1965.32
1578	1578	1965	4	27	21	22	52.2	9.9	0	135.9	3.7	14.8	1965-04-27	1965.32
1579	1579	1965	4	28	11.8	59	32.4	5.5	0	130.5	5.6	2.9	1965-04-28	1965.32
1580	1580	1965	4	29	15	61	71.3	6.1	0	124.5	5.1	6.7	1965-04-29	1965.32
1581	1581	1965	4	30	14	76	37.8	8.4	0	116.3	3.9	1.4	1965-04-30	1965.33
1582	1582	1965	5	1	14.2	64	26.6	0	1	116.4	10	4.1	1965-05-01	1965.33
1583	1583	1965	5	2	18	40	18.4	0	2	116.7	10	8.8	1965-05-02	1965.33
1584	1584	1965	5	3	19.7	47	27	0	3	117	10	9	1965-05-03	1965.34
1585	1585	1965	5	4	21.9	33	14.8	0	4	117.5	10	11.8	1965-05-04	1965.34
1586	1586	1965	5	5	22.7	32	15.5	0	5	118	10	12.6	1965-05-05	1965.34
1587	1587	1965	5	6	24.7	25	33.8	0	6	118.6	10	26.4	1965-05-06	1965.34
1588	1588	1965	5	7	25.4	21	36.4	0	7	119.3	10	33.3	1965-05-07	1965.35
1589	1589	1965	5	8	25.3	17	41.8	0	8	119.9	10	42.6	1965-05-08	1965.35
1590	1590	1965	5	9	23.7	25	36.4	0	9	120.4	10	27.2	1965-05-09	1965.35
1591	1591	1965	5	10	19.2	47	19.1	0.5	0	120.8	10	7.2	1965-05-10	1965.35
1592	1592	1965	5	11	22.2	35	16.2	0	1	121.2	10	11.4	1965-05-11	1965.36
1593	1593	1965	5	12	23.5	30	41.4	0	2	121.7	10	26	1965-05-12	1965.36
1594	1594	1965	5	13	17.3	57	19.1	2	0	122	9.5	4.7	1965-05-13	1965.36
1595	1595	1965	5	14	21	40	24.1	0	1	122.3	10	11	1965-05-14	1965.37
1596	1596	1965	5	15	27.6	19	53.6	0	2	123.1	10	57.7	1965-05-15	1965.37
1597	1597	1965	5	16	24.4	25	28.8	0.2	0	123.7	10	23.5	1965-05-16	1965.37
1598	1598	1965	5	17	19.6	52	9.4	0	1	124	10	5	1965-05-17	1965.37
1599	1599	1965	5	18	18.7	65	31.3	0.3	0	124.3	10	5.2	1965-05-18	1965.38
1600	1600	1965	5	19	26	21	28.8	0	1	125	10	28.8	1965-05-19	1965.38
1601	1601	1965	5	20	26.5	19	29.9	0	2	125.7	10	32.2	1965-05-20	1965.38
1602	1602	1965	5	21	26.6	22	34.6	0	3	126.3	10	32.5	1965-05-21	1965.38
1603	1603	1965	5	22	26.2	22	32	0	4	127	10	30	1965-05-22	1965.39
1604	1604	1965	5	23	25.7	23	41.8	0	5	127.6	10	35.9	1965-05-23	1965.39
1605	1605	1965	5	24	24.5	25	39.2	0	6	128.2	10	30.3	1965-05-24	1965.39
1606	1606	1965	5	25	22.5	30	29.2	0	7	128.6	10	18.5	1965-05-25	1965.39
1607	1607	1965	5	26	21.4	42	14	1.3	0	128.9	10	8.4	1965-05-26	1965.4
1608	1608	1965	5	27	15.4	79	22	6.5	0	126.4	4.9	1.1	1965-05-27	1965.4
1609	1609	1965	5	28	20.5	42	24.5	0	1	126.7	10	10.5	1965-05-28	1965.4
1610	1610	1965	5	29	23.8	28	37.8	0	2	127.2	10	25.3	1965-05-29	1965.41
1611	1611	1965	5	30	26.3	29	29.9	0	3	127.9	10	22.6	1965-05-30	1965.41
1612	1612	1965	5	31	25.3	29	50.4	0	4	128.5	10	35.2	1965-05-31	1965.41
1613	1613	1965	6	1	21.3	34	66.6	3.3	0	128.8	7.6	28.4	1965-06-01	1965.41
1614	1614	1965	6	2	14	42	81.7	9.1	0	121.6	3.7	11.9	1965-06-02	1965.42
1615	1615	1965	6	3	8.5	75	28.1	6.1	0	115.6	4.9	1.2	1965-06-03	1965.42
1616	1616	1965	6	4	8.8	74	16.9	2.3	0	113.3	8.6	1.6	1965-06-04	1965.42
1617	1617	1965	6	5	12.1	62	28.4	0	1	113.4	10	4.2	1965-06-05	1965.42
1618	1618	1965	6	6	16.1	43	40	0	2	113.6	10	12.2	1965-06-06	1965.43
1619	1619	1965	6	7	17.4	33	27.7	0	3	113.9	10	13.5	1965-06-07	1965.43
1620	1620	1965	6	8	15.7	55	33.5	1.7	0	114.1	9.9	6.9	1965-06-08	1965.43
1621	1621	1965	6	9	11.4	69	23.4	0.1	0	114.2	10	2.9	1965-06-09	1965.44
1622	1622	1965	6	10	12.7	72	43.6	3.2	0	114.3	7.3	3.2	1965-06-10	1965.44
1623	1623	1965	6	11	10.4	70	36.7	8.2	0	106.2	3.7	1.4	1965-06-11	1965.44
1624	1624	1965	6	12	11.6	75	20.5	1.9	0	104.4	9	2	1965-06-12	1965.44
1625	1625	1965	6	13	11	67	10.4	2.8	0	101.7	7.4	1.7	1965-06-13	1965.45
1626	1626	1965	6	14	10.5	83	26.3	9.6	0	92.2	3.1	0.6	1965-06-14	1965.45
1627	1627	1965	6	15	12.5	56	49.7	0	1	92.3	10	8.8	1965-06-15	1965.45
1628	1628	1965	6	16	15.6	31	53.3	0	2	92.6	10	25.4	1965-06-16	1965.45
1629	1629	1965	6	17	16.2	27	19.4	0.5	0	92.8	10	13.5	1965-06-17	1965.46
1630	1630	1965	6	18	9.3	77	25.6	2	0	92.9	8.3	1.8	1965-06-18	1965.46
1631	1631	1965	6	19	8.9	87	18.7	10.3	0	85.2	2.8	0.4	1965-06-19	1965.46
1632	1632	1965	6	20	11.9	67	23	0	1	85.3	10	3.2	1965-06-20	1965.47
1633	1633	1965	6	21	16.6	59	10.1	0	2	85.6	10	3.5	1965-06-21	1965.47
1634	1634	1965	6	22	13.4	64	11.2	0.7	0	85.8	10	2.8	1965-06-22	1965.47
1635	1635	1965	6	23	13.3	58	8.6	0.2	0	86	10	3.2	1965-06-23	1965.47
1636	1636	1965	6	24	15	51	17.3	0	1	86.2	10	5.3	1965-06-24	1965.48
1637	1637	1965	6	25	20.4	56	28.8	0.5	0	86.7	10	6.9	1965-06-25	1965.48
1638	1638	1965	6	26	21.4	49	29.5	0.5	0	87.3	10	9.4	1965-06-26	1965.48
1639	1639	1965	6	27	19	48	22.3	0	1	87.7	10	7.6	1965-06-27	1965.48
1640	1640	1965	6	28	22.1	38	75.2	0	2	88.4	10	41.2	1965-06-28	1965.49
1641	1641	1965	6	29	20.5	35	63.4	1.4	0	88.9	9.4	30.2	1965-06-29	1965.49
1642	1642	1965	6	30	12.3	60	20.5	2.4	0	89	7.5	2.9	1965-06-30	1965.49
1643	1643	1965	7	1	15	56	16.9	1.6	0	88.9	8.9	4	1965-07-01	1965.5
1644	1644	1965	7	2	12.6	51	53.3	8.3	0	80.8	3.3	3.7	1965-07-02	1965.5
1645	1645	1965	7	3	9	67	34.9	3.2	0	77.6	6.1	2.3	1965-07-03	1965.5
1646	1646	1965	7	4	14.3	56	48.2	0	1	77.8	10	9.1	1965-07-04	1965.5
1647	1647	1965	7	5	12	61	24.1	0.3	0	78	10	4	1965-07-05	1965.51
1648	1648	1965	7	6	14.5	41	26.6	0	1	78.2	10	9.2	1965-07-06	1965.51
1649	1649	1965	7	7	12.6	45	32.8	2.6	0	78.4	6.8	5.8	1965-07-07	1965.51
1650	1650	1965	7	8	7.9	71	41.4	5.8	0	75.1	4.1	1.5	1965-07-08	1965.52
1651	1651	1965	7	9	9.5	54	47.5	0.1	0	75	10	8.1	1965-07-09	1965.52
1652	1652	1965	7	10	15.6	68	49	5.6	0	69.7	4.1	2.6	1965-07-10	1965.52
1653	1653	1965	7	11	16.7	59	23	0	1	70.1	10	4.9	1965-07-11	1965.52
1654	1654	1965	7	12	18.8	58	34.2	0	2	70.5	10	7.2	1965-07-12	1965.53
1655	1655	1965	7	13	20.7	43	29.5	0	3	71.1	9.9	11.1	1965-07-13	1965.53
1656	1656	1965	7	14	21.1	38	39.2	0	4	71.8	9.8	16.6	1965-07-14	1965.53
1657	1657	1965	7	15	22	31	37.4	0	5	72.5	9.8	20.7	1965-07-15	1965.53
1658	1658	1965	7	16	15.6	47	54.7	0	6	72.8	9.7	14.8	1965-07-16	1965.54
1659	1659	1965	7	17	15.2	37	71.6	2.4	0	73	6.9	21.2	1965-07-17	1965.54
1660	1660	1965	7	18	11.7	56	54.7	0.6	0	73.2	10	9.5	1965-07-18	1965.54
1661	1661	1965	7	19	7.3	68	43.2	6.3	0	69	3.7	1.6	1965-07-19	1965.55
1662	1662	1965	7	20	10.4	69	34.6	1	0	68.1	9.3	3.4	1965-07-20	1965.55
1663	1663	1965	7	21	12.1	59	17.6	0.1	0	68.1	10	3.7	1965-07-21	1965.55
1664	1664	1965	7	22	13.7	54	45.4	1.9	0	66.4	7.4	6.5	1965-07-22	1965.55
1665	1665	1965	7	23	12.4	66	63.7	1	0	65.6	9.2	7.8	1965-07-23	1965.56
1666	1666	1965	7	24	19.8	35	77.4	0	1	66.2	10	44.4	1965-07-24	1965.56
1667	1667	1965	7	25	20.8	34	32.8	1.7	0	66.8	7.7	13.1	1965-07-25	1965.56
1668	1668	1965	7	26	18.4	34	11.9	0	1	67.2	10	9.4	1965-07-26	1965.56
1669	1669	1965	7	27	20.7	35	24.5	0	2	67.9	9.9	13	1965-07-27	1965.57
1670	1670	1965	7	28	22.1	28	18	0	3	68.6	9.7	14.5	1965-07-28	1965.57
1671	1671	1965	7	29	12.4	67	22.7	6.5	0	67.3	3.6	1.2	1965-07-29	1965.57
1672	1672	1965	7	30	12.9	77	37.4	4	0	63.5	4.9	1.6	1965-07-30	1965.58
1673	1673	1965	7	31	16.8	65	21.2	0.4	0	63.5	10	3.8	1965-07-31	1965.58
1674	1674	1965	8	1	20.4	46	30.2	0	1	64.1	10	10.3	1965-08-01	1965.58
1675	1675	1965	8	2	24.7	26	50	0	2	65.1	9.7	36.2	1965-08-02	1965.58
1676	1676	1965	8	3	23.4	24	33.5	0	3	66	9.6	25	1965-08-03	1965.59
1677	1677	1965	8	4	18.7	45	14	0.1	0	66.5	10	6.8	1965-08-04	1965.59
1678	1678	1965	8	5	12.9	67	18.4	1.5	0	66.6	8.1	2.4	1965-08-05	1965.59
1679	1679	1965	8	6	12.7	50	15.8	0	1	66.8	10	4.8	1965-08-06	1965.59
1680	1680	1965	8	7	14.4	38	19.1	0	2	67.1	9.8	8.4	1965-08-07	1965.6
1681	1681	1965	8	8	22.4	24	43.9	0	3	67.8	9.7	30.8	1965-08-08	1965.6
1682	1682	1965	8	9	22.4	22	32	0	4	68.6	9.6	25	1965-08-09	1965.6
1683	1683	1965	8	10	17.8	37	31.3	0	5	69	9.6	12.5	1965-08-10	1965.61
1684	1684	1965	8	11	15.9	52	47.2	0.9	0	69.3	9.7	10.2	1965-08-11	1965.61
1685	1685	1965	8	12	8.8	51	25.2	2.2	0	69.4	7	3.6	1965-08-12	1965.61
1686	1686	1965	8	13	11.3	34	25.2	0	1	69.5	10	10	1965-08-13	1965.61
1687	1687	1965	8	14	15.7	47	33.1	0.2	0	69.8	10	9	1965-08-14	1965.62
1688	1688	1965	8	15	19.7	38	27	0	1	70.3	10	12.1	1965-08-15	1965.62
1689	1689	1965	8	16	18.4	49	19.1	0	2	70.8	10	6.6	1965-08-16	1965.62
1690	1690	1965	8	17	18.8	33	29.9	0.7	0	71.2	10	15.1	1965-08-17	1965.62
1691	1691	1965	8	18	15.5	40	49	0.6	0	71.5	10	16.4	1965-08-18	1965.63
1692	1692	1965	8	19	25.2	26	46.4	1.3	0	72.5	8.8	31.2	1965-08-19	1965.63
1693	1693	1965	8	20	11.7	64	19.1	2.9	0	72.3	6.2	2	1965-08-20	1965.63
1694	1694	1965	8	21	11.1	70	55.1	5.3	0	67.1	4.2	2.4	1965-08-21	1965.63
1695	1695	1965	8	22	15.5	65	46.4	2	0	65.4	7.2	4.7	1965-08-22	1965.64
1696	1696	1965	8	23	17.8	38	42.1	1.9	0	63.9	7.3	11.7	1965-08-23	1965.64
1697	1697	1965	8	24	14.7	64	16.9	3.6	0	60.6	5.1	1.7	1965-08-24	1965.64
1698	1698	1965	8	25	12.7	80	51.1	3.6	0	57.2	5	2	1965-08-25	1965.65
1699	1699	1965	8	26	18	47	45	0	1	57.6	9.7	12.5	1965-08-26	1965.65
1700	1700	1965	8	27	22.3	30	27	0	2	58.4	9.3	16.6	1965-08-27	1965.65
1701	1701	1965	8	28	20.5	30	23	0	3	59.1	9.2	13.7	1965-08-28	1965.65
1702	1702	1965	8	29	30.6	12	29.2	0	4	61	9.2	41.6	1965-08-29	1965.66
1703	1703	1965	8	30	32.9	10	52.2	0	5	63.4	9.3	85	1965-08-30	1965.66
1704	1704	1965	8	31	32.8	9	36	0	6	65.7	9.4	60.8	1965-08-31	1965.66
1705	1705	1965	9	1	22.7	23	54.4	0	7	66.5	9.4	40.8	1965-09-01	1965.66
1706	1706	1965	9	2	14.8	38	30.6	3.4	0	66.8	5.5	6.3	1965-09-02	1965.67
1707	1707	1965	9	3	17.8	33	30.6	0	1	67.2	10	14.8	1965-09-03	1965.67
1708	1708	1965	9	4	23.2	21	36.4	0	2	68.1	9.9	30.7	1965-09-04	1965.67
1709	1709	1965	9	5	12	72	32.4	8.7	0	64.6	2.9	1	1965-09-05	1965.68
1710	1710	1965	9	6	16.3	46	44.6	0	1	64.9	10	12.7	1965-09-06	1965.68
1711	1711	1965	9	7	24.5	19	32	0	2	65.9	9.8	30.9	1965-09-07	1965.68
1712	1712	1965	9	8	20.8	41	22.3	0	3	66.5	9.6	9.9	1965-09-08	1965.68
1713	1713	1965	9	9	26.7	17	17.6	0	4	67.8	9.6	24.2	1965-09-09	1965.69
1714	1714	1965	9	10	26.4	20	21.6	0	5	69	9.6	24.5	1965-09-10	1965.69
1715	1715	1965	9	11	16	64	28.1	5.2	0	69.2	4.3	2	1965-09-11	1965.69
1716	1716	1965	9	12	13.3	83	22.3	3.5	0	65.9	5.4	1	1965-09-12	1965.69
1717	1717	1965	9	13	21.6	55	21.6	0.2	0	66.3	10	6.5	1965-09-13	1965.7
1718	1718	1965	9	14	27.7	22	22	0.7	0	67	10	24.7	1965-09-14	1965.7
1719	1719	1965	9	15	30.9	14	32.8	0	1	68.9	10	46.2	1965-09-15	1965.7
1720	1720	1965	9	16	14.5	56	35.3	6.1	0	68.1	3.8	2.6	1965-09-16	1965.71
1721	1721	1965	9	17	10.4	76	33.8	4.9	0	63.3	4.3	1.2	1965-09-17	1965.71
1722	1722	1965	9	18	12.5	75	45	10.1	0	53.4	2.4	1	1965-09-18	1965.71
1723	1723	1965	9	19	12.7	59	50.4	1.8	0	51.8	6.9	5.6	1965-09-19	1965.71
1724	1724	1965	9	20	13.8	60	58	0	1	52	9.4	9	1965-09-20	1965.72
1725	1725	1965	9	21	28.4	40	37.8	7.4	0	51.3	3	6	1965-09-21	1965.72
1726	1726	1965	9	22	22.1	48	32.8	2.7	0	49.5	5.6	6.1	1965-09-22	1965.72
1727	1727	1965	9	23	18.2	59	33.5	4.1	0	45.9	4.3	2.9	1965-09-23	1965.72
1728	1728	1965	9	24	16.8	57	35.6	3.5	0	42.8	4.7	3.3	1965-09-24	1965.73
1729	1729	1965	9	25	12.4	53	42.5	0.4	0	42.6	9.6	7.8	1965-09-25	1965.73
1730	1730	1965	9	26	23.8	22	25.6	0	1	43.6	8.9	20.9	1965-09-26	1965.73
1731	1731	1965	9	27	28.1	21	27	0	2	45.3	8.6	25.5	1965-09-27	1965.74
1732	1732	1965	9	28	33.7	15	40.3	0.4	0	48.2	10	58.7	1965-09-28	1965.74
1733	1733	1965	9	29	23.4	32	23.8	0.5	0	49.2	9.7	15.5	1965-09-29	1965.74
1734	1734	1965	9	30	11.6	83	36	8.3	0	45.2	2.6	0.7	1965-09-30	1965.74
1735	1735	1965	10	1	9.1	85	21.6	5.7	0	39.6	3.3	0.5	1965-10-01	1965.75
1736	1736	1965	10	2	14.5	64	34.2	3.6	0	36.3	4.4	2.2	1965-10-02	1965.75
1737	1737	1965	10	3	12.9	86	32	12.8	0	23.7	1.6	0.3	1965-10-03	1965.75
1738	1738	1965	10	4	14.6	66	42.8	0.7	0	23.3	7.6	4.4	1965-10-04	1965.76
1739	1739	1965	10	5	18.8	56	52.6	0.3	0	23.7	8.6	10.1	1965-10-05	1965.76
1740	1740	1965	10	6	28.2	23	28.8	8.2	0	17.4	2.2	6.3	1965-10-06	1965.76
1741	1741	1965	10	7	20.4	53	19.8	3.3	0	14.9	3.9	2.5	1965-10-07	1965.76
1742	1742	1965	10	8	20	45	23.8	1.2	0	14.5	6.1	5.6	1965-10-08	1965.77
1743	1743	1965	10	9	16.2	72	32	5.3	0	9.6	2.8	1.1	1965-10-09	1965.77
1744	1744	1965	10	10	16.9	55	20.5	1.1	0	9	6	3.2	1965-10-10	1965.77
1745	1745	1965	10	11	19.7	42	14	0	1	9.8	6.9	5.3	1965-10-11	1965.77
1746	1746	1965	10	12	23.7	29	27	0	2	11.1	6.6	12.6	1965-10-12	1965.78
1747	1747	1965	10	13	31	12	23	0	3	13.8	6.6	26.6	1965-10-13	1965.78
1748	1748	1965	10	14	20.8	30	59.4	2.2	0	14.6	4.8	17.5	1965-10-14	1965.78
1749	1749	1965	10	15	21.4	24	18.7	0	1	15.6	7.2	12.6	1965-10-15	1965.79
1750	1750	1965	10	16	36	6	41.4	0	2	19.8	7.1	63.5	1965-10-16	1965.79
1751	1751	1965	10	17	25.4	25	30.6	0.4	0	21.3	8.2	20.8	1965-10-17	1965.79
1752	1752	1965	10	18	23	51	17.3	1.2	0	22.4	6.5	4.6	1965-10-18	1965.79
1753	1753	1965	10	19	26	23	33.1	0.4	0	23.9	8.4	25	1965-10-19	1965.8
1754	1754	1965	10	20	19.2	44	37.8	0.5	0	24.5	8.1	10.4	1965-10-20	1965.8
1755	1755	1965	10	21	25.3	34	31.7	0.2	0	25.9	9.1	17.1	1965-10-21	1965.8
1756	1756	1965	10	22	20	46	39.2	1	0	26.7	7.1	8.8	1965-10-22	1965.8
1757	1757	1965	10	23	25.9	36	16.6	1.3	0	28.1	6.6	8.4	1965-10-23	1965.81
1758	1758	1965	10	24	23.4	31	24.1	0.3	0	29	9	14.9	1965-10-24	1965.81
1759	1759	1965	10	25	22.1	48	31	1.6	0	28.3	6.1	6.4	1965-10-25	1965.81
1760	1760	1965	10	26	20.3	35	20.5	0	1	29.1	8	9.6	1965-10-26	1965.82
1761	1761	1965	10	27	25.5	25	13.7	0	2	30.5	7.7	13	1965-10-27	1965.82
1762	1762	1965	10	28	34	10	14.8	0	3	33.7	7.7	30.2	1965-10-28	1965.82
1763	1763	1965	10	29	37.8	13	34.6	3.2	0	38.3	4.8	31.1	1965-10-29	1965.82
1764	1764	1965	10	30	37.9	10	40	8.1	0	36.6	2.5	20.5	1965-10-30	1965.83
1765	1765	1965	10	31	22	43	34.2	0.1	0	37.3	10	13.2	1965-10-31	1965.83
1766	1766	1965	11	1	22.6	48	39.2	0.1	0	38.2	10	12.6	1965-11-01	1965.83
1767	1767	1965	11	2	22.7	31	52.2	0	1	39.1	8.6	27.3	1965-11-02	1965.83
1768	1768	1965	11	3	33.3	18	42.1	1.9	0	42	6.3	34.6	1965-11-03	1965.84
1769	1769	1965	11	4	34.8	14	36	0	1	45.3	9	52.7	1965-11-04	1965.84
1770	1770	1965	11	5	25.1	31	31	1.1	0	46.5	7.9	16.3	1965-11-05	1965.84
1771	1771	1965	11	6	24	41	40.3	0.3	0	47.5	10	17.7	1965-11-06	1965.85
1772	1772	1965	11	7	28.5	18	46.1	1.1	0	49.2	8.1	41	1965-11-07	1965.85
1773	1773	1965	11	8	20.2	27	27.4	0.1	0	49.9	10	18.1	1965-11-08	1965.85
1774	1774	1965	11	9	23.7	30	25.6	0	1	50.9	9.3	16.4	1965-11-09	1965.85
1775	1775	1965	11	10	25.9	20	43.9	0	2	52.1	9	37.8	1965-11-10	1965.86
1776	1776	1965	11	11	28.4	37	30.6	11.5	0	47.4	2.1	3.9	1965-11-11	1965.86
1777	1777	1965	11	12	19.4	49	25.6	2	0	46	6.3	5.1	1965-11-12	1965.86
1778	1778	1965	11	13	17.8	69	40.3	4.7	0	41.7	3.9	2.1	1965-11-13	1965.86
1779	1779	1965	11	14	21.5	64	33.1	3.9	0	38.6	4.2	2.6	1965-11-14	1965.87
1780	1780	1965	11	15	20	68	26.3	4.5	0	34.8	3.8	1.6	1965-11-15	1965.87
1781	1781	1965	11	16	22.4	52	35.3	1	0	34.8	7.5	7.5	1965-11-16	1965.87
1782	1782	1965	11	17	28.4	27	33.8	0.9	0	35.7	7.8	21.8	1965-11-17	1965.88
1783	1783	1965	11	18	19.4	46	23.8	3.7	0	32.6	4.2	3.7	1965-11-18	1965.88
1784	1784	1965	11	19	20.6	33	24.5	0.1	0	33.3	10	13.9	1965-11-19	1965.88
1785	1785	1965	11	20	22.8	36	37.4	0.1	0	34.2	10	18.4	1965-11-20	1965.88
1786	1786	1965	11	21	21	57	47.2	6.3	0	28.7	2.9	3.1	1965-11-21	1965.89
1787	1787	1965	11	22	18	52	31.7	3	0	26.2	4.5	3.6	1965-11-22	1965.89
1788	1788	1965	11	23	21.1	39	47.2	0.4	0	26.7	8.5	17	1965-11-23	1965.89
1789	1789	1965	11	24	28.2	28	18.4	0	1	28.6	8	15	1965-11-24	1965.89
1790	1790	1965	11	25	31.3	28	24.8	0	2	31.1	7.8	18.7	1965-11-25	1965.9
1791	1791	1965	11	26	30	39	22.3	2.1	0	33.3	5.7	8.6	1965-11-26	1965.9
1792	1792	1965	11	27	27.5	40	35.6	2.3	0	34.9	5.5	10.1	1965-11-27	1965.9
1793	1793	1965	11	28	25	35	28.4	2.1	0	34.8	5.7	9.6	1965-11-28	1965.9
1794	1794	1965	11	29	20.8	33	29.5	2.1	0	33.4	5.7	9.3	1965-11-29	1965.91
1795	1795	1965	11	30	25.9	18	28.4	0	1	34.8	8.4	26.3	1965-11-30	1965.91
1796	1796	1965	12	1	30.5	19	23.4	0	2	37.1	8.1	25	1965-12-01	1965.91
1797	1797	1965	12	2	28.9	23	23	0	3	39	8	20.8	1965-12-02	1965.92
1798	1798	1965	12	3	24.7	36	31.3	0	4	40.2	8	13.8	1965-12-03	1965.92
1799	1799	1965	12	4	27.8	32	18	1.4	0	41.8	7.1	11.5	1965-12-04	1965.92
1800	1800	1965	12	5	27.3	32	26.6	0.5	0	43.4	9.3	17.8	1965-12-05	1965.92
1801	1801	1965	12	6	36.8	9	32	0	1	47.3	9.1	61.1	1965-12-06	1965.93
1802	1802	1965	12	7	35.3	8	37.8	0	2	50.6	8.9	66.4	1965-12-07	1965.93
1803	1803	1965	12	8	27.4	17	60.1	1.6	0	52.1	7.2	52.1	1965-12-08	1965.93
1804	1804	1965	12	9	20.7	32	25.2	0.1	0	52.8	10	15.2	1965-12-09	1965.93
1805	1805	1965	12	10	26.7	20	22	0	1	54.1	9.5	24.6	1965-12-10	1965.94
1806	1806	1965	12	11	36	6	19.1	2.6	0	57.5	6	31.8	1965-12-11	1965.94
1807	1807	1965	12	12	25.2	44	28.8	7	0	54.1	3.2	4.1	1965-12-12	1965.94
1808	1808	1965	12	13	23.4	56	25.9	3.4	0	51.6	5	3.6	1965-12-13	1965.95
1809	1809	1965	12	14	28.1	24	24.1	0	1	53.2	9.5	23.7	1965-12-14	1965.95
1810	1810	1965	12	15	27.2	29	29.5	0	2	54.6	9.1	21	1965-12-15	1965.95
1811	1811	1965	12	16	22.1	49	28.4	2.8	0	55.4	5.7	5.5	1965-12-16	1965.95
1812	1812	1965	12	17	25.1	28	35.6	0	1	56.6	9.7	24.7	1965-12-17	1965.96
1813	1813	1965	12	18	35.7	5	29.9	0.4	0	59.8	10	69.3	1965-12-18	1965.96
1814	1814	1965	12	19	34.7	19	31.7	3.6	0	62.7	5.2	22.7	1965-12-19	1965.96
1815	1815	1965	12	20	29.9	23	26.6	0	1	64.4	10	28.3	1965-12-20	1965.96
1816	1816	1965	12	21	36.5	14	26.6	0	2	67.7	9.9	47.6	1965-12-21	1965.97
1817	1817	1965	12	22	36.4	10	32.8	0.6	0	70.9	10	65.7	1965-12-22	1965.97
1818	1818	1965	12	23	21.3	37	32.8	2.7	0	71.6	6.4	9.9	1965-12-23	1965.97
1819	1819	1965	12	24	26.9	25	34.9	0	1	72.8	10	29.9	1965-12-24	1965.97
1820	1820	1965	12	25	30.6	25	28.4	0	2	74.6	10	28.7	1965-12-25	1965.98
1821	1821	1965	12	26	29.7	33	35.6	0.6	0	76.1	10	24.9	1965-12-26	1965.98
1822	1822	1965	12	27	28.1	39	33.1	4.3	0	77.5	5.1	9.1	1965-12-27	1965.98
1823	1823	1965	12	28	28.7	35	24.8	0.3	0	78.7	10	17.7	1965-12-28	1965.99
1824	1824	1965	12	29	24.2	49	45.7	1.9	0	77.7	7.9	12.1	1965-12-29	1965.99
1825	1825	1965	12	30	24.1	40	47.9	0.7	0	77.8	10	21.4	1965-12-30	1965.99
1826	1826	1965	12	31	24.9	35	47.9	0.3	0	78.5	10	26.6	1965-12-31	1965.99
1827	1827	1966	1	1	29.5	23	33.8	0	1	80	10	33.1	1966-01-01	1966
1828	1828	1966	1	2	33.3	18	16.9	0	2	82.1	10	30.9	1966-01-02	1966.01
1829	1829	1966	1	3	36.2	13	23.8	0	3	84.9	10	46.4	1966-01-03	1966.01
1830	1830	1966	1	4	33.5	20	22.7	0	4	87.1	10	32.4	1966-01-04	1966.01
1831	1831	1966	1	5	35.4	16	20.2	1.7	0	89.6	8.8	32.7	1966-01-05	1966.01
1832	1832	1966	1	6	30.2	35	31	0.8	0	91	10	21	1966-01-06	1966.02
1833	1833	1966	1	7	29.5	36	24.1	0.8	0	92.4	10	17	1966-01-07	1966.02
1834	1834	1966	1	8	29.4	23	24.8	0.4	0	93.7	10	26.8	1966-01-08	1966.02
1835	1835	1966	1	9	28.7	26	25.2	4.9	0	91.4	5	12.2	1966-01-09	1966.03
1836	1836	1966	1	10	27	40	14.8	2.2	0	90.2	7.9	8.5	1966-01-10	1966.03
1837	1837	1966	1	11	28.1	28	33.1	6	0	85.4	4.2	11.5	1966-01-11	1966.03
1838	1838	1966	1	12	23.3	29	23.4	0	1	86.1	10	17.2	1966-01-12	1966.03
1839	1839	1966	1	13	29.1	21	17.3	0	2	87.5	10	24	1966-01-13	1966.04
1840	1840	1966	1	14	34.6	12	23.4	0	3	89.8	10	45.7	1966-01-14	1966.04
1841	1841	1966	1	15	34.6	15	29.2	0	4	92	10	46.4	1966-01-15	1966.04
1842	1842	1966	1	16	38.2	12	21.6	2.8	0	95.2	7.2	35.5	1966-01-16	1966.04
1843	1843	1966	1	17	31.1	32	30.6	0.3	0	96.7	10	24.3	1966-01-17	1966.05
1844	1844	1966	1	18	30.6	32	21.6	2.2	0	97.9	8.2	15.9	1966-01-18	1966.05
1845	1845	1966	1	19	27.8	43	25.9	2.2	0	96.8	8.1	10.6	1966-01-19	1966.05
1846	1846	1966	1	20	22.4	54	31.3	7.9	0	89.5	3.5	3.1	1966-01-20	1966.05
1847	1847	1966	1	21	19.3	69	38.2	4.6	0	85.3	5.1	2.8	1966-01-21	1966.06
1848	1848	1966	1	22	22.2	69	35.6	5.9	0	80	4.2	2.3	1966-01-22	1966.06
1849	1849	1966	1	23	28.8	33	31.3	0	1	81.4	10	21.8	1966-01-23	1966.06
1850	1850	1966	1	24	31.6	25	22.3	0	2	83.2	10	25.3	1966-01-24	1966.07
1851	1851	1966	1	25	31.5	26	30.2	0	3	85	10	30.2	1966-01-25	1966.07
1852	1852	1966	1	26	27	48	36.7	4.9	0	86.1	4.9	6.8	1966-01-26	1966.07
1853	1853	1966	1	27	22.3	67	26.3	7.6	0	79.3	3.5	1.7	1966-01-27	1966.07
1854	1854	1966	1	28	25.5	37	32	0.1	0	80.2	10	17.5	1966-01-28	1966.08
1855	1855	1966	1	29	33.2	18	10.8	0	1	82.3	10	26.1	1966-01-29	1966.08
1856	1856	1966	1	30	34.4	23	25.9	0.6	0	84.7	10	33.3	1966-01-30	1966.08
1857	1857	1966	1	31	38.2	9	22	0	1	88	10	55.9	1966-01-31	1966.08
1858	1858	1966	2	1	34.2	23	30.6	0.2	0	90.2	10	36.3	1966-02-01	1966.09
1859	1859	1966	2	2	19.3	80	41	9.2	0	86.3	3.1	1.3	1966-02-02	1966.09
1860	1860	1966	2	3	18.7	69	42.8	5.2	0	81.5	4.6	2.8	1966-02-03	1966.09
1861	1861	1966	2	4	24.4	46	38.2	0.3	0	82.1	10	14	1966-02-04	1966.1
1862	1862	1966	2	5	30.6	24	18.7	0	1	83.7	10	23.9	1966-02-05	1966.1
1863	1863	1966	2	6	33.2	27	28.1	8.5	0	82.4	3.2	9.6	1966-02-06	1966.1
1864	1864	1966	2	7	23.8	67	25.2	5.5	0	77.7	4.3	2.2	1966-02-07	1966.1
1865	1865	1966	2	8	30.4	27	20.2	0	1	79.3	10	21.8	1966-02-08	1966.11
1866	1866	1966	2	9	25.8	49	43.9	0.4	0	80.3	10	15.3	1966-02-09	1966.11
1867	1867	1966	2	10	34.4	16	33.8	0	1	82.7	10	50.8	1966-02-10	1966.11
1868	1868	1966	2	11	36.1	11	19.4	4.9	0	85.5	4.9	22.1	1966-02-11	1966.11
1869	1869	1966	2	12	35.5	16	28.4	0.1	0	88	10	46.2	1966-02-12	1966.12
1870	1870	1966	2	13	36.8	11	18	0	1	90.9	10	44.5	1966-02-13	1966.12
1871	1871	1966	2	14	32.5	23	28.4	0.1	0	92.7	10	32.4	1966-02-14	1966.12
1872	1872	1966	2	15	25.7	45	28.8	0.3	0	93.6	10	12.1	1966-02-15	1966.12
1873	1873	1966	2	16	26.4	40	36.4	0	1	94.5	10	17.8	1966-02-16	1966.13
1874	1874	1966	2	17	30.7	27	32	0	2	96	10	29	1966-02-17	1966.13
1875	1875	1966	2	18	27.5	40	22	7.9	0	94.2	3.6	4.9	1966-02-18	1966.13
1876	1876	1966	2	19	29.1	27	20.9	0.1	0	95.4	10	21	1966-02-19	1966.14
1877	1877	1966	2	20	31.2	22	21.2	0	1	96.9	10	27.3	1966-02-20	1966.14
1878	1878	1966	2	21	38.8	9	22	2	0	100.1	8.6	49.5	1966-02-21	1966.14
1879	1879	1966	2	22	37.2	15	15.1	0.2	0	102.7	10	36.4	1966-02-22	1966.14
1880	1880	1966	2	23	27.2	46	31.3	0.8	0	103.7	10	13.3	1966-02-23	1966.15
1881	1881	1966	2	24	31.2	33	30.2	0	1	105.1	10	23.3	1966-02-24	1966.15
1882	1882	1966	2	25	35.3	23	26.3	4.4	0	107.2	5.8	20.2	1966-02-25	1966.15
1883	1883	1966	2	26	20.8	77	45.4	10	0	98.3	3.1	1.6	1966-02-26	1966.15
1884	1884	1966	2	27	18	85	47.5	15.3	0	83.3	2	0.8	1966-02-27	1966.16
1885	1885	1966	2	28	27.7	50	16.6	0.1	0	84.4	10	8.4	1966-02-28	1966.16
1886	1886	1966	3	1	32.4	27	12.2	0.1	0	86.2	10	19.5	1966-03-01	1966.16
1887	1887	1966	3	2	33.8	20	29.9	0.1	0	88.3	10	39	1966-03-02	1966.17
1888	1888	1966	3	3	35.5	15	16.6	2.6	0	88.2	7.2	26.2	1966-03-03	1966.17
1889	1889	1966	3	4	29.2	41	29.2	3.6	0	85.9	5.9	9.5	1966-03-04	1966.17
1890	1890	1966	3	5	29.9	37	16.2	1.7	0	85.7	8.6	11.8	1966-03-05	1966.17
1891	1891	1966	3	6	30.9	21	36.4	1.6	0	85.7	8.8	35	1966-03-06	1966.18
1892	1892	1966	3	7	20.2	61	22.3	3.1	0	83.1	6.4	3.3	1966-03-07	1966.18
1893	1893	1966	3	8	21.8	58	42.1	3.5	0	80.3	5.8	5.6	1966-03-08	1966.18
1894	1894	1966	3	9	25.8	60	17.3	7	0	74.3	3.6	2	1966-03-09	1966.18
1895	1895	1966	3	10	26.3	39	28.4	0	1	75.4	10	15.3	1966-03-10	1966.19
1896	1896	1966	3	11	31.4	21	13.3	0	2	77.2	10	23.4	1966-03-11	1966.19
1897	1897	1966	3	12	35.2	22	19.1	7.2	0	77.8	3.6	10.6	1966-03-12	1966.19
1898	1898	1966	3	13	23.9	70	37.1	12.1	0	66.5	2.2	1.3	1966-03-13	1966.2
1899	1899	1966	3	14	18.6	88	42.8	9.3	0	57.7	2.6	0.8	1966-03-14	1966.2
1900	1900	1966	3	15	23.4	65	37.4	0.2	0	58.4	10	7.1	1966-03-15	1966.2
1901	1901	1966	3	16	27.2	67	29.5	14.8	0	45	1.6	1	1966-03-16	1966.2
1902	1902	1966	3	17	23.6	70	37.1	8	0	38	2.6	1.5	1966-03-17	1966.21
1903	1903	1966	3	18	18	66	32.4	2.6	0	35.9	5.2	2.6	1966-03-18	1966.21
1904	1904	1966	3	19	20.4	48	42.8	0	1	36.6	8.5	11.1	1966-03-19	1966.21
1905	1905	1966	3	20	25.8	27	50.4	0	2	38	8.2	30.6	1966-03-20	1966.21
1906	1906	1966	3	21	30.2	19	51.8	0	3	40.1	8.1	48.6	1966-03-21	1966.22
1907	1907	1966	3	22	31.8	19	38.5	0	4	42.6	8.2	38.5	1966-03-22	1966.22
1908	1908	1966	3	23	29.7	33	33.1	1.8	0	44.6	6.6	15.5	1966-03-23	1966.22
1909	1909	1966	3	24	22.3	40	30.2	5.1	0	43.6	3.7	5.1	1966-03-24	1966.23
1910	1910	1966	3	25	17.6	58	22	2.8	0	41.3	5.2	2.7	1966-03-25	1966.23
1911	1911	1966	3	26	21.2	38	37.1	0	1	42.1	8.8	14.6	1966-03-26	1966.23
1912	1912	1966	3	27	26.2	34	28.1	1.3	0	43.5	7.4	13.4	1966-03-27	1966.23
1913	1913	1966	3	28	21.1	69	43.2	4.3	0	43.7	4.1	2.7	1966-03-28	1966.24
1914	1914	1966	3	29	27.1	39	45	1.4	0	43.8	7.2	16.9	1966-03-29	1966.24
1915	1915	1966	3	30	28.4	33	28.8	5.4	0	40.1	3.5	7.2	1966-03-30	1966.24
1916	1916	1966	3	31	25.3	37	18.7	1.5	0	39.9	6.8	8.5	1966-03-31	1966.24
1917	1917	1966	4	1	18.9	74	22.3	4.2	0	36.3	4	1.3	1966-04-01	1966.25
1918	1918	1966	4	2	19.7	63	23	2	0	35	5.9	2.8	1966-04-02	1966.25
1919	1919	1966	4	3	17.2	69	20.5	2.9	0	32.5	4.8	1.6	1966-04-03	1966.25
1920	1920	1966	4	4	19.6	37	11.2	0	1	33.2	8.3	7.3	1966-04-04	1966.26
1921	1921	1966	4	5	23.9	25	22.7	0	2	34.3	7.9	15.8	1966-04-05	1966.26
1922	1922	1966	4	6	30.5	25	33.1	4.2	0	36.6	4	12.8	1966-04-06	1966.26
1923	1923	1966	4	7	19.8	50	29.5	4.1	0	34	4	3.5	1966-04-07	1966.26
1924	1924	1966	4	8	20.8	34	24.5	0	1	34.8	8.4	11.7	1966-04-08	1966.27
1925	1925	1966	4	9	27.7	13	20.9	0	2	36.5	8.1	27	1966-04-09	1966.27
1926	1926	1966	4	10	30.6	15	45.7	0	3	38.7	8	48.7	1966-04-10	1966.27
1927	1927	1966	4	11	23.2	30	34.9	1.3	0	39.8	7.2	15.7	1966-04-11	1966.28
1928	1928	1966	4	12	17	59	34.9	4.5	0	39.5	3.9	2.6	1966-04-12	1966.28
1929	1929	1966	4	13	17.6	64	38.9	3.7	0	36.3	4.3	2.6	1966-04-13	1966.28
1930	1930	1966	4	14	13.7	63	39.2	5	0	31.5	3.4	1.9	1966-04-14	1966.28
1931	1931	1966	4	15	18.2	49	15.5	0	1	32.1	8.2	5.1	1966-04-15	1966.29
1932	1932	1966	4	16	19.4	49	24.8	0.1	0	32.8	10	7.8	1966-04-16	1966.29
1933	1933	1966	4	17	26	20	26.3	0	1	34.2	8.3	22.9	1966-04-17	1966.29
1934	1934	1966	4	18	21.9	43	21.2	0.5	0	35.1	8.8	8.6	1966-04-18	1966.29
1935	1935	1966	4	19	19.8	55	22.3	0.4	0	35.8	9.1	5.7	1966-04-19	1966.3
1936	1936	1966	4	20	20.3	54	34.2	1.3	0	36.5	7	6	1966-04-20	1966.3
1937	1937	1966	4	21	21.1	52	29.9	0.7	0	37.3	8.4	7.1	1966-04-21	1966.3
1938	1938	1966	4	22	24.7	30	23.4	0	1	38.5	8.6	14.9	1966-04-22	1966.31
1939	1939	1966	4	23	31.7	12	45.4	0	2	41	8.3	58.4	1966-04-23	1966.31
1940	1940	1966	4	24	21.5	29	43.6	5.3	0	41.6	3.6	9.3	1966-04-24	1966.31
1941	1941	1966	4	25	16.1	36	22.3	0.4	0	41.5	9.5	9.8	1966-04-25	1966.31
1942	1942	1966	4	26	17.2	46	28.1	0.5	0	41.5	9.2	8.1	1966-04-26	1966.32
1943	1943	1966	4	27	17.4	49	15.8	0.1	0	41.9	10	5.9	1966-04-27	1966.32
1944	1944	1966	4	28	17.2	44	16.9	0	1	42.3	8.8	6.3	1966-04-28	1966.32
1945	1945	1966	4	29	20.8	23	25.9	0	2	43.1	8.4	17.3	1966-04-29	1966.32
1946	1946	1966	4	30	27.4	26	26.3	5.1	0	44.6	3.7	9	1966-04-30	1966.33
1947	1947	1966	5	1	17.5	56	16.6	0	1	45.1	9	4.3	1966-05-01	1966.33
1948	1948	1966	5	2	17.9	52	21.6	0	2	45.6	8.6	5.3	1966-05-02	1966.33
1949	1949	1966	5	3	16.3	48	36.7	2.9	0	46	5.3	5.1	1966-05-03	1966.34
1950	1950	1966	5	4	14.9	42	10.8	0	1	46.3	9.1	5.6	1966-05-04	1966.34
1951	1951	1966	5	5	17.1	44	25.2	0	2	46.7	8.7	7.6	1966-05-05	1966.34
1952	1952	1966	5	6	19.1	60	30.2	1.1	0	47.3	8	4.9	1966-05-06	1966.34
1953	1953	1966	5	7	20.5	43	37.1	0.2	0	48	10	13.3	1966-05-07	1966.35
1954	1954	1966	5	8	25.1	30	9.4	0	1	49.2	9.2	12	1966-05-08	1966.35
1955	1955	1966	5	9	20	45	11.9	0.2	0	49.8	10	6.9	1966-05-09	1966.35
1956	1956	1966	5	10	17.4	36	15.1	0.2	0	50.3	10	9.1	1966-05-10	1966.35
1957	1957	1966	5	11	20.3	35	45.7	0	1	50.9	9.3	20.2	1966-05-11	1966.36
1958	1958	1966	5	12	22.9	39	51.1	0.8	0	51.8	9	20.7	1966-05-12	1966.36
1959	1959	1966	5	13	22.8	44	12.6	2.2	0	52.7	6.3	5	1966-05-13	1966.36
1960	1960	1966	5	14	18.9	57	15.1	0	1	53.2	9.5	4.5	1966-05-14	1966.37
1961	1961	1966	5	15	21.6	42	5.8	0	2	54	9.1	6.2	1966-05-15	1966.37
1962	1962	1966	5	16	18.1	39	40.3	0.1	0	54.5	10	15.4	1966-05-16	1966.37
1963	1963	1966	5	17	11.9	44	28.1	0.7	0	54.7	9.4	7.5	1966-05-17	1966.37
1964	1964	1966	5	18	13.4	37	28.4	0	1	54.9	9.6	10.2	1966-05-18	1966.38
1965	1965	1966	5	19	19	20	20.9	0	2	55.4	9.2	17.7	1966-05-19	1966.38
1966	1966	1966	5	20	18.4	37	16.6	0	3	55.9	9	8.6	1966-05-20	1966.38
1967	1967	1966	5	21	16.4	53	12.6	0.1	0	56.3	10	4.6	1966-05-21	1966.38
1968	1968	1966	5	22	14.9	69	23	10.3	0	51.3	2.3	0.8	1966-05-22	1966.39
1969	1969	1966	5	23	11.7	69	16.6	4.7	0	46.7	4	1	1966-05-23	1966.39
1970	1970	1966	5	24	11.8	64	10.8	1	0	45.9	8.1	2.1	1966-05-24	1966.39
1971	1971	1966	5	25	12.1	68	22.7	1.8	0	44.3	6.6	2	1966-05-25	1966.39
1972	1972	1966	5	26	13.6	39	28.4	0	1	44.5	9	9	1966-05-26	1966.4
1973	1973	1966	5	27	18.1	40	5.8	0	2	45	8.6	5.6	1966-05-27	1966.4
1974	1974	1966	5	28	14.8	53	23.4	0.1	0	45.3	10	5.6	1966-05-28	1966.4
1975	1975	1966	5	29	16.5	44	24.5	0	1	45.7	9	7.5	1966-05-29	1966.41
1976	1976	1966	5	30	22.3	24	46.4	0	2	46.6	8.6	30	1966-05-30	1966.41
1977	1977	1966	5	31	22	28	50.8	0.1	0	47.4	10	32.5	1966-05-31	1966.41
1978	1978	1966	6	1	19.8	28	34.2	0	1	48.1	9.2	18.7	1966-06-01	1966.41
1979	1979	1966	6	2	22	27	22.7	0	2	48.9	8.8	15.4	1966-06-02	1966.42
1980	1980	1966	6	3	24.7	18	49.3	0	3	50	8.7	42.3	1966-06-03	1966.42
1981	1981	1966	6	4	22.5	30	60.1	0.5	0	50.9	9.8	37.4	1966-06-04	1966.42
1982	1982	1966	6	5	12.2	39	32	0.3	0	51.1	10	10.2	1966-06-05	1966.42
1983	1983	1966	6	6	12	33	29.5	0	1	51.2	9.4	11.1	1966-06-06	1966.43
1984	1984	1966	6	7	14.6	31	29.9	4.7	0	51.5	4.1	5.8	1966-06-07	1966.43
1985	1985	1966	6	8	13.3	53	15.5	0.5	0	51.6	9.8	4.4	1966-06-08	1966.43
1986	1986	1966	6	9	12.9	60	15.5	0	1	51.8	9.4	3.3	1966-06-09	1966.44
1987	1987	1966	6	10	13.7	47	15.8	0	2	52.1	9	5.1	1966-06-10	1966.44
1988	1988	1966	6	11	14.5	60	16.6	0	3	52.3	8.8	3.3	1966-06-11	1966.44
1989	1989	1966	6	12	18	27	40.7	0	4	52.8	8.7	20.6	1966-06-12	1966.44
1990	1990	1966	6	13	22.7	28	61.6	0	5	53.7	8.7	37.7	1966-06-13	1966.45
1991	1991	1966	6	14	21.4	25	43.2	0	6	54.4	8.7	25.5	1966-06-14	1966.45
1992	1992	1966	6	15	14.2	52	25.6	5.2	0	54.6	3.9	2.4	1966-06-15	1966.45
1993	1993	1966	6	16	9	73	18.7	7.7	0	46.9	2.8	0.6	1966-06-16	1966.45
1994	1994	1966	6	17	9.6	66	14.8	3.1	0	43.9	5	1.3	1966-06-17	1966.46
1995	1995	1966	6	18	9.9	60	15.1	2.4	0	41.6	5.7	1.8	1966-06-18	1966.46
1996	1996	1966	6	19	9.9	71	16.9	3.7	0	38	4.4	1	1966-06-19	1966.46
1997	1997	1966	6	20	10.7	67	15.5	1	0	37.1	7.7	1.9	1966-06-20	1966.47
1998	1998	1966	6	21	11.2	63	25.6	0.1	0	37.2	10	3.7	1966-06-21	1966.47
1999	1999	1966	6	22	13.4	64	36	0.5	0	36.9	8.9	4.5	1966-06-22	1966.47
[truncated: 30,873 more rows]

## Sheet: n_McA_33752325
	X	Year	Month	Day	MaxT	RH	Wind	Rain	n_days	KBDI	McArtDI	FDI	newdate	yeardec
1	1	1961	1	1	33.3	12	35.6	0	1	3.8	6.5	37.8	1961-01-01	1961
2	2	1961	1	2	33.5	15	27	5.8	0	6.9	2.5	11.2	1961-01-02	1961.01
3	3	1961	1	3	21.1	66	37.8	5.5	0	2.4	2.5	1.6	1961-01-03	1961.01
4	4	1961	1	4	26.8	30	37.4	0	1	4.4	6.5	17.1	1961-01-04	1961.01
5	5	1961	1	5	30.9	16	26.6	0	2	7.3	6.4	24.4	1961-01-05	1961.01
6	6	1961	1	6	32	18	26.6	0.2	0	10.5	8	29.9	1961-01-06	1961.02
7	7	1961	1	7	24.8	44	31.3	2.4	0	12	4.5	5.9	1961-01-07	1961.02
8	8	1961	1	8	23.9	35	24.5	0.4	0	13.4	7.7	11.2	1961-01-08	1961.02
9	9	1961	1	9	23.9	38	19.4	1.4	0	14.7	5.8	6.9	1961-01-09	1961.03
10	10	1961	1	10	23.2	33	56.2	11.8	0	4.9	1.5	4.8	1961-01-10	1961.03
11	11	1961	1	11	15.9	62	35.3	4.2	0	1.2	3	1.7	1961-01-11	1961.03
12	12	1961	1	12	21	40	20.5	0	1	2.2	6.4	6.6	1961-01-12	1961.03
13	13	1961	1	13	22	43	26.3	4.8	0	3.3	2.8	3.1	1961-01-13	1961.04
14	14	1961	1	14	21.3	49	23.4	1.5	0	3.1	5.1	4.1	1961-01-14	1961.04
15	15	1961	1	15	25.8	33	20.9	1.6	0	3.3	5	7.8	1961-01-15	1961.04
16	16	1961	1	16	24.3	32	27.4	0.1	0	4.7	7.9	13.9	1961-01-16	1961.04
17	17	1961	1	17	25.9	22	10.8	0	1	6.4	6.7	12.2	1961-01-17	1961.05
18	18	1961	1	18	30.2	16	25.9	0	2	9.1	6.5	23.4	1961-01-18	1961.05
19	19	1961	1	19	34.8	11	15.5	0	3	13.3	6.6	26	1961-01-19	1961.05
20	20	1961	1	20	29.9	32	32.4	0.1	0	15.9	8.7	20.8	1961-01-20	1961.05
21	21	1961	1	21	26.1	47	36.7	1.1	0	17.6	6.4	8.9	1961-01-21	1961.06
22	22	1961	1	22	35.1	16	29.9	0.3	0	21.7	8.5	40.4	1961-01-22	1961.06
23	23	1961	1	23	26.8	45	41.4	0.8	0	23.5	7.3	12.8	1961-01-23	1961.06
24	24	1961	1	24	37.6	14	24.8	1.9	0	28.6	5.7	28.5	1961-01-24	1961.07
25	25	1961	1	25	28.1	40	27.4	1.9	0	29.5	5.8	9	1961-01-25	1961.07
26	26	1961	1	26	27.5	26	41.8	0	1	31.3	8.2	28.2	1961-01-26	1961.07
27	27	1961	1	27	38.2	8	45.4	0	2	36.4	8.1	78.7	1961-01-27	1961.07
28	28	1961	1	28	26.1	28	27	1.6	0	37.9	6.6	14.1	1961-01-28	1961.08
29	29	1961	1	29	25.3	31	31	0	1	39.3	8.6	17.9	1961-01-29	1961.08
30	30	1961	1	30	31.6	21	19.4	0	2	41.9	8.4	23.2	1961-01-30	1961.08
31	31	1961	1	31	35.5	17	28.4	0.4	0	45.6	9.8	42.9	1961-01-31	1961.08
32	32	1961	2	1	37.1	18	30.2	6.7	0	47.9	3.1	15.1	1961-02-01	1961.09
33	33	1961	2	2	23.5	66	23	5.8	0	43.1	3.4	1.6	1961-02-02	1961.09
34	34	1961	2	3	26.4	41	14.4	8.8	0	35.8	2.4	2.5	1961-02-03	1961.09
35	35	1961	2	4	22.9	58	37.4	0.2	0	36.7	9.9	8.7	1961-02-04	1961.1
36	36	1961	2	5	21.4	35	22.7	0.6	0	37	8.6	11.2	1961-02-05	1961.1
37	37	1961	2	6	24.6	33	31.7	0	1	38.2	8.6	16.2	1961-02-06	1961.1
38	38	1961	2	7	31	19	20.2	0.1	0	40.7	10	29.6	1961-02-07	1961.1
39	39	1961	2	8	26.1	36	28.8	0.2	0	42.2	10	17.1	1961-02-08	1961.11
40	40	1961	2	9	25.6	28	31.7	0	1	43.5	8.9	20.9	1961-02-09	1961.11
41	41	1961	2	10	28.7	25	35.3	0	2	45.4	8.6	26.8	1961-02-10	1961.11
42	42	1961	2	11	28.4	36	40	4.6	0	47.3	4.1	9.7	1961-02-11	1961.11
43	43	1961	2	12	28.5	39	36.7	0.2	0	49.1	10	20.1	1961-02-12	1961.12
44	44	1961	2	13	32.4	23	20.2	0.2	0	51.7	10	27.2	1961-02-13	1961.12
45	45	1961	2	14	34.9	23	34.9	0	1	55	9.6	40.1	1961-02-14	1961.12
46	46	1961	2	15	40.3	11	27.4	4.4	0	60.4	4.5	29.2	1961-02-15	1961.12
47	47	1961	2	16	36.1	17	25.6	5.9	0	58.7	3.7	15.9	1961-02-16	1961.13
48	48	1961	2	17	20.2	45	31	4	0	55.3	4.7	5.1	1961-02-17	1961.13
49	49	1961	2	18	30	17	31	0	1	57.3	9.7	38.5	1961-02-18	1961.13
50	50	1961	2	19	38.2	12	35.3	0.5	0	61.7	10	67.9	1961-02-19	1961.14
51	51	1961	2	20	25.7	43	28.1	3.7	0	62.9	5.1	6.8	1961-02-20	1961.14
52	52	1961	2	21	19.4	66	24.5	4	0	60.4	4.8	2.1	1961-02-21	1961.14
53	53	1961	2	22	23.2	47	24.1	0.6	0	60.7	10	9.3	1961-02-22	1961.14
54	54	1961	2	23	24.8	47	29.9	3.5	0	58.3	5.2	5.9	1961-02-23	1961.15
55	55	1961	2	24	22.1	60	39.2	3.5	0	55.7	5.1	4.3	1961-02-24	1961.15
56	56	1961	2	25	24.4	56	32	4.2	0	52.6	4.5	4	1961-02-25	1961.15
57	57	1961	2	26	21.7	74	37.4	21.5	0	31.9	1.1	0.5	1961-02-26	1961.15
58	58	1961	2	27	20	84	28.8	11.3	0	21.4	1.7	0.5	1961-02-27	1961.16
59	59	1961	2	28	23.2	52	29.2	0	1	22.6	7.6	6.9	1961-02-28	1961.16
60	60	1961	3	1	26.4	37	34.9	0.3	0	24.2	8.7	16.4	1961-03-01	1961.16
61	61	1961	3	2	22.4	37	25.2	0.1	0	25.3	9.4	12.4	1961-03-02	1961.17
62	62	1961	3	3	27.2	37	27.4	0	1	27.1	7.9	13.2	1961-03-03	1961.17
63	63	1961	3	4	26.2	53	39.6	6.5	0	27.3	2.8	3.4	1961-03-04	1961.17
64	64	1961	3	5	22.4	74	42.8	7.3	0	21	2.4	1.4	1961-03-05	1961.17
65	65	1961	3	6	23.6	69	34.9	8.9	0	13.4	2	1.2	1961-03-06	1961.18
66	66	1961	3	7	20	89	37.8	9.5	0	4.7	1.7	0.5	1961-03-07	1961.18
67	67	1961	3	8	18.7	87	24.5	11.2	0	0	1.4	0.3	1961-03-08	1961.18
68	68	1961	3	9	23.9	54	14.8	0.1	0	1.3	7.7	4.6	1961-03-09	1961.18
69	69	1961	3	10	21.4	67	21.2	3.5	0	0	3.3	1.4	1961-03-10	1961.19
70	70	1961	3	11	18.8	82	27.7	4.3	0	0	2.9	0.8	1961-03-11	1961.19
71	71	1961	3	12	23.2	58	35.6	0	1	1.3	6.4	5.4	1961-03-12	1961.19
72	72	1961	3	13	32	30	34.2	2.5	0	4.7	4.1	11.9	1961-03-13	1961.2
73	73	1961	3	14	24.1	42	37.1	2.7	0	6	4	6.3	1961-03-14	1961.2
74	74	1961	3	15	19.5	43	42.1	0.1	0	6.7	8.1	11.9	1961-03-15	1961.2
75	75	1961	3	16	33.5	24	28.4	1.8	0	8.7	5	16.2	1961-03-16	1961.2
76	76	1961	3	17	23.2	54	36.4	9.8	0	0.1	1.6	1.6	1961-03-17	1961.21
77	77	1961	3	18	14.9	92	46.8	17.7	0	0	1	0.3	1961-03-18	1961.21
78	78	1961	3	19	17.7	90	36	12.3	0	0	1.3	0.3	1961-03-19	1961.21
79	79	1961	3	20	18.7	88	41	9.8	0	0	1.6	0.5	1961-03-20	1961.21
80	80	1961	3	21	21	81	39.6	1.3	0	0	5.2	2.1	1961-03-21	1961.22
81	81	1961	3	22	26.9	64	23.8	4.4	0	0	2.9	1.7	1961-03-22	1961.22
82	82	1961	3	23	23.7	68	20.2	1	0	0.4	5.7	2.4	1961-03-23	1961.22
83	83	1961	3	24	23	62	26.6	1.5	0	0.2	5	2.9	1961-03-24	1961.23
84	84	1961	3	25	23.1	68	20.9	0.9	0	0.6	5.8	2.5	1961-03-25	1961.23
85	85	1961	3	26	21.3	76	22.3	3.8	0	0	3.1	1	1961-03-26	1961.23
86	86	1961	3	27	21.9	57	21.2	0	1	1.1	6.3	3.9	1961-03-27	1961.23
87	87	1961	3	28	23	44	43.9	0	2	2.4	6.1	10.3	1961-03-28	1961.24
88	88	1961	3	29	31.6	28	46.4	0.1	0	5.6	8	32.7	1961-03-29	1961.24
89	89	1961	3	30	25.2	40	20.9	0	1	7.2	6.7	8.1	1961-03-30	1961.24
90	90	1961	3	31	27.1	34	27	1.9	0	9.2	4.9	8.8	1961-03-31	1961.24
91	91	1961	4	1	15.9	84	34.2	6.4	0	6.5	2.4	0.6	1961-04-01	1961.25
92	92	1961	4	2	22.6	61	14.8	0.4	0	7.3	7.3	3.3	1961-04-02	1961.25
93	93	1961	4	3	23.8	56	15.5	0.2	0	8.4	7.9	4.5	1961-04-03	1961.25
94	94	1961	4	4	26.3	45	24.1	0.5	0	9.7	7.2	8	1961-04-04	1961.26
95	95	1961	4	5	29.2	27	12.6	0.7	0	11.5	6.8	12.3	1961-04-05	1961.26
96	96	1961	4	6	28.7	28	20.9	1.1	0	12.6	6.2	12.8	1961-04-06	1961.26
97	97	1961	4	7	32.6	18	29.9	0	1	16	7.2	29.4	1961-04-07	1961.26
98	98	1961	4	8	32.5	16	19.4	0	2	19.2	7.1	23.8	1961-04-08	1961.27
99	99	1961	4	9	22.6	52	29.9	1.5	0	20.3	5.9	5.4	1961-04-09	1961.27
100	100	1961	4	10	17.4	85	34.2	11.1	0	13.4	1.6	0.5	1961-04-10	1961.27
101	101	1961	4	11	19	86	17.6	10.7	0	3.4	1.6	0.3	1961-04-11	1961.28
102	102	1961	4	12	17	86	26.6	13.6	0	0	1.2	0.3	1961-04-12	1961.28
103	103	1961	4	13	17.4	70	19.4	0.4	0	0.2	6.8	2.2	1961-04-13	1961.28
104	104	1961	4	14	20	51	36.4	0.1	0	1	7.7	7.5	1961-04-14	1961.28
105	105	1961	4	15	22.2	56	33.5	0.5	0	1.7	6.7	5.7	1961-04-15	1961.29
106	106	1961	4	16	18.6	60	19.4	0.1	0	2.4	7.8	3.5	1961-04-16	1961.29
107	107	1961	4	17	22.1	53	14	0	1	3.5	6.5	3.8	1961-04-17	1961.29
108	108	1961	4	18	17.5	74	30.6	4	0	4.2	3.2	1.2	1961-04-18	1961.29
109	109	1961	4	19	18.3	39	13.3	0.3	0	4.9	7.4	6.1	1961-04-19	1961.3
110	110	1961	4	20	21.7	24	20.5	0	1	5.9	6.6	12	1961-04-20	1961.3
111	111	1961	4	21	28.8	33	40.7	0.8	0	8.3	6.5	17.8	1961-04-21	1961.3
112	112	1961	4	22	25	44	34.9	4.5	0	9.7	3.1	4.5	1961-04-22	1961.31
113	113	1961	4	23	26.4	29	25.9	0	1	11.5	7	14.1	1961-04-23	1961.31
114	114	1961	4	24	22	38	25.6	0	2	12.5	6.7	8.6	1961-04-24	1961.31
115	115	1961	4	25	13.9	78	23	10.1	0	7.9	1.7	0.4	1961-04-25	1961.31
116	116	1961	4	26	13	74	23.4	17.7	0	0	1	0.3	1961-04-26	1961.32
117	117	1961	4	27	9.7	87	28.4	17.8	0	0	1	0.2	1961-04-27	1961.32
118	118	1961	4	28	13.7	78	30.6	2.5	0	0	4	1.1	1961-04-28	1961.32
119	119	1961	4	29	12.3	80	36.4	0	1	0.3	6.3	1.8	1961-04-29	1961.32
120	120	1961	4	30	23.2	56	28.8	0	2	1.6	6.1	4.7	1961-04-30	1961.33
121	121	1961	5	1	18.4	70	18	8	0	0	1.9	0.6	1961-05-01	1961.33
122	122	1961	5	2	18.9	69	8.6	0.4	0	0.4	6.8	1.8	1961-05-02	1961.33
123	123	1961	5	3	18.6	67	21.6	0.9	0	0.2	5.8	2.3	1961-05-03	1961.34
124	124	1961	5	4	16.8	80	38.9	0.2	0	0.6	7.3	2.5	1961-05-04	1961.34
125	125	1961	5	5	21.2	69	23.8	0.7	0	1	6.2	2.6	1961-05-05	1961.34
126	126	1961	5	6	21.5	66	45.7	1.9	0	0.1	4.5	3.5	1961-05-06	1961.34
127	127	1961	5	7	17.3	78	27	15.3	0	0	1.1	0.3	1961-05-07	1961.35
128	128	1961	5	8	13.5	76	36	9.4	0	0	1.7	0.6	1961-05-08	1961.35
129	129	1961	5	9	15	76	47.2	0	1	0.4	6.3	2.9	1961-05-09	1961.35
130	130	1961	5	10	14.8	67	13.7	0	2	0.9	6	1.7	1961-05-10	1961.35
131	131	1961	5	11	15.2	60	22	0	3	1.3	5.9	2.6	1961-05-11	1961.36
132	132	1961	5	12	19.9	53	37.4	0	4	2.2	5.9	5.7	1961-05-12	1961.36
133	133	1961	5	13	16.8	62	20.2	0.5	0	2.8	6.8	2.8	1961-05-13	1961.36
134	134	1961	5	14	16.3	78	29.5	9.9	0	0	1.6	0.5	1961-05-14	1961.37
135	135	1961	5	15	17.5	79	48.2	7.7	0	0	1.9	0.9	1961-05-15	1961.37
136	136	1961	5	16	15.4	73	63.4	3	0	0	3.6	2.7	1961-05-16	1961.37
137	137	1961	5	17	13.9	71	53.3	0.4	0	0	6.8	4.1	1961-05-17	1961.37
138	138	1961	5	18	14.5	65	54	0	1	0.4	6.3	4.8	1961-05-18	1961.38
139	139	1961	5	19	11.5	84	7.9	10.4	0	0	1.5	0.2	1961-05-19	1961.38
140	140	1961	5	20	10.9	84	13.7	7.2	0	0	2	0.3	1961-05-20	1961.38
141	141	1961	5	21	12.3	61	15.5	0	1	0.3	6.3	2.1	1961-05-21	1961.38
142	142	1961	5	22	11.8	81	28.4	2.7	0	0.5	3.8	0.9	1961-05-22	1961.39
143	143	1961	5	23	12	77	18.7	2.6	0	0.5	3.9	0.8	1961-05-23	1961.39
144	144	1961	5	24	13.3	73	11.2	0	1	0.8	6.3	1.3	1961-05-24	1961.39
145	145	1961	5	25	13.9	72	9	0.2	0	1.2	7.4	1.5	1961-05-25	1961.39
146	146	1961	5	26	14.6	59	13.3	0.8	0	1.6	6.1	2.2	1961-05-26	1961.4
147	147	1961	5	27	14	80	17.3	1.4	0	1.9	5.2	1	1961-05-27	1961.4
148	148	1961	5	28	14.8	56	18.4	0.1	0	2.4	7.8	3.6	1961-05-28	1961.4
149	149	1961	5	29	16.8	58	22.3	0	1	2.9	6.5	3.2	1961-05-29	1961.41
150	150	1961	5	30	17.6	54	22.7	0	2	3.6	6.2	3.7	1961-05-30	1961.41
151	151	1961	5	31	15.5	65	28.8	0	3	4.1	6.1	2.7	1961-05-31	1961.41
152	152	1961	6	1	12.7	76	19.1	2.3	0	4.3	4.3	0.9	1961-06-01	1961.41
153	153	1961	6	2	11.7	56	31.7	0.1	0	4.5	7.9	4.5	1961-06-02	1961.42
154	154	1961	6	3	12.6	53	19.8	0	1	4.8	6.6	3.2	1961-06-03	1961.42
155	155	1961	6	4	12.7	47	18	0	2	5.1	6.3	3.6	1961-06-04	1961.42
156	156	1961	6	5	13.6	63	19.1	0	3	5.4	6.2	2.2	1961-06-05	1961.42
157	157	1961	6	6	15.8	49	27	0	4	5.9	6.1	4.5	1961-06-06	1961.43
158	158	1961	6	7	14.9	45	23.4	0.3	0	6.3	7.5	5.6	1961-06-07	1961.43
159	159	1961	6	8	18.3	33	48.6	0	1	7	6.7	15.7	1961-06-08	1961.43
160	160	1961	6	9	15.9	58	53.6	1.5	0	7.5	5.3	5.4	1961-06-09	1961.44
161	161	1961	6	10	13.7	56	40.3	0	1	7.8	6.7	5	1961-06-10	1961.44
162	162	1961	6	11	15.4	55	54	0	2	8.3	6.4	7.3	1961-06-11	1961.44
163	163	1961	6	12	18.5	23	55.8	0	3	9	6.4	24.3	1961-06-12	1961.44
164	164	1961	6	13	19.1	28	38.9	1.2	0	9.8	5.8	13.3	1961-06-13	1961.45
165	165	1961	6	14	16.8	51	40.7	0	1	10.3	6.9	6.7	1961-06-14	1961.45
166	166	1961	6	15	17.2	38	38.9	0	2	10.9	6.6	9.9	1961-06-15	1961.45
167	167	1961	6	16	20.8	25	46.8	0.2	0	11.9	8.1	25.6	1961-06-16	1961.45
168	168	1961	6	17	22.1	17	68.8	0	1	13	7.1	51.3	1961-06-17	1961.46
169	169	1961	6	18	22.4	14	35.6	0	2	14.1	6.8	25.4	1961-06-18	1961.46
170	170	1961	6	19	15.5	41	10.8	0	3	14.5	6.7	4.4	1961-06-19	1961.46
171	171	1961	6	20	15.9	42	9.7	0	4	15	6.6	4.2	1961-06-20	1961.47
172	172	1961	6	21	15.8	48	8.3	0	5	15.5	6.6	3.3	1961-06-21	1961.47
173	173	1961	6	22	14.8	44	9.7	0	6	15.9	6.6	3.7	1961-06-22	1961.47
174	174	1961	6	23	15.6	49	44.6	0.1	0	16.3	8.8	9.7	1961-06-23	1961.47
175	175	1961	6	24	22.7	23	55.1	0	1	17.5	7.3	32.5	1961-06-24	1961.48
176	176	1961	6	25	21.1	29	38.2	0	2	18.4	7	15.9	1961-06-25	1961.48
177	177	1961	6	26	21.8	27	40.7	0	3	19.4	6.9	18.6	1961-06-26	1961.48
178	178	1961	6	27	16.1	49	23.8	0	4	19.9	6.9	4.7	1961-06-27	1961.48
179	179	1961	6	28	16.2	51	37.8	1.7	0	20.4	5.6	5	1961-06-28	1961.49
180	180	1961	6	29	9.2	70	19.4	2.7	0	20.5	4.6	1.1	1961-06-29	1961.49
181	181	1961	6	30	10.4	59	13.3	0	1	20.6	7.5	2.4	1961-06-30	1961.49
182	182	1961	7	1	12.8	43	19.8	1	0	20.9	6.8	4.7	1961-07-01	1961.5
183	183	1961	7	2	10.4	75	15.8	6.5	0	18.6	2.6	0.5	1961-07-02	1961.5
184	184	1961	7	3	10.9	53	41.8	0	1	18.8	7.4	5.7	1961-07-03	1961.5
185	185	1961	7	4	18.2	37	47.9	0	2	19.4	7.1	14	1961-07-04	1961.5
186	186	1961	7	5	12.8	60	34.2	0.1	0	19.7	9	4.9	1961-07-05	1961.51
187	187	1961	7	6	15.9	29	34.2	0	1	20.1	7.5	12.9	1961-07-06	1961.51
188	188	1961	7	7	12.7	52	42.5	0	2	20.4	7.1	6.1	1961-07-07	1961.51
189	189	1961	7	8	11.4	42	29.9	0	3	20.6	7	6.1	1961-07-08	1961.52
190	190	1961	7	9	12.7	22	23	0	4	20.8	6.9	10.5	1961-07-09	1961.52
191	191	1961	7	10	12	36	41.4	1.7	0	21	5.7	8	1961-07-10	1961.52
192	192	1961	7	11	10.2	44	36.4	0	1	21.2	7.5	6.8	1961-07-11	1961.52
193	193	1961	7	12	12.4	30	37.8	0	2	21.4	7.2	11.9	1961-07-12	1961.53
194	194	1961	7	13	8.3	68	36	13.3	0	13.2	1.4	0.5	1961-07-13	1961.53
195	195	1961	7	14	8.4	74	19.8	5.8	0	7.5	2.6	0.5	1961-07-14	1961.53
196	196	1961	7	15	10.9	61	10.4	0.1	0	7.6	8.1	2.2	1961-07-15	1961.53
197	197	1961	7	16	12.7	64	13	0	1	7.8	6.7	1.9	1961-07-16	1961.54
198	198	1961	7	17	13.3	75	11.9	0.2	0	8.1	7.9	1.5	1961-07-17	1961.54
199	199	1961	7	18	18.3	56	40.7	1.1	0	8.8	6	5.1	1961-07-18	1961.54
200	200	1961	7	19	15.3	70	11.5	2.3	0	9.3	4.5	1.1	1961-07-19	1961.55
201	201	1961	7	20	14.1	69	45	7.5	0	3.6	2.1	1.1	1961-07-20	1961.55
202	202	1961	7	21	8	71	50.8	2.3	0	1.3	4.2	1.9	1961-07-21	1961.55
203	203	1961	7	22	10.9	58	27	0	1	1.5	6.4	2.9	1961-07-22	1961.55
204	204	1961	7	23	12.1	54	28.4	0	2	1.8	6.1	3.4	1961-07-23	1961.56
205	205	1961	7	24	14.7	44	29.5	0	3	2.2	6	5.4	1961-07-24	1961.56
206	206	1961	7	25	16.2	48	59.8	1.7	0	2.7	4.8	8.2	1961-07-25	1961.56
207	207	1961	7	26	16.8	50	18	0	1	3.3	6.5	3.8	1961-07-26	1961.56
208	208	1961	7	27	15.2	67	14	2.6	0	3.7	4	1.2	1961-07-27	1961.57
209	209	1961	7	28	16.4	53	16.2	0	1	4.3	6.5	3.3	1961-07-28	1961.57
210	210	1961	7	29	16.5	52	22.7	0	2	4.8	6.2	3.8	1961-07-29	1961.57
211	211	1961	7	30	17.2	38	13.7	0	3	5.4	6.2	5.2	1961-07-30	1961.58
212	212	1961	7	31	17.7	35	32	0	4	6.1	6.1	8.8	1961-07-31	1961.58
213	213	1961	8	1	21.5	27	16.9	0	5	7.1	6.1	9.4	1961-08-01	1961.58
214	214	1961	8	2	21.5	23	40.3	0	6	8.2	6.2	18.3	1961-08-02	1961.58
215	215	1961	8	3	14.1	45	61.6	1.7	0	8.5	5.1	9.1	1961-08-03	1961.59
216	216	1961	8	4	22.1	18	56.9	0	1	9.6	6.9	36.6	1961-08-04	1961.59
217	217	1961	8	5	26.7	11	50.8	0	2	11.5	6.6	45.5	1961-08-05	1961.59
218	218	1961	8	6	27.8	7	45.7	0	3	13.6	6.6	48.1	1961-08-06	1961.59
219	219	1961	8	7	20.6	22	22	0.9	0	14.5	6.6	12.8	1961-08-07	1961.6
220	220	1961	8	8	9	84	26.6	7.2	0	11.5	2.3	0.4	1961-08-08	1961.6
221	221	1961	8	9	16.3	52	41	2.4	0	9.7	4.4	4.2	1961-08-09	1961.6
222	222	1961	8	10	11.5	70	22.7	5.4	0	4.5	2.6	0.7	1961-08-10	1961.61
223	223	1961	8	11	13	59	42.8	0	1	4.8	6.6	4.4	1961-08-11	1961.61
224	224	1961	8	12	16.5	54	31	0	2	5.3	6.3	4.4	1961-08-12	1961.61
225	225	1961	8	13	17.6	50	14	0.1	0	5.9	8	4.5	1961-08-13	1961.61
226	226	1961	8	14	15.9	62	20.9	0.6	0	6.4	6.8	2.8	1961-08-14	1961.62
227	227	1961	8	15	10.5	68	25.2	2.3	0	6.6	4.4	1.4	1961-08-15	1961.62
228	228	1961	8	16	14.1	41	30.2	0	1	6.9	6.7	6.6	1961-08-16	1961.62
229	229	1961	8	17	24.4	20	37.4	0	2	8.4	6.5	22	1961-08-17	1961.62
230	230	1961	8	18	19.7	24	50.4	0	3	9.2	6.4	21.7	1961-08-18	1961.63
231	231	1961	8	19	10	53	52.2	2.4	0	9.4	4.4	4.3	1961-08-19	1961.63
232	232	1961	8	20	11.8	47	34.6	0	1	9.6	6.9	5.7	1961-08-20	1961.63
233	233	1961	8	21	18.2	16	38.9	0	2	10.3	6.6	21.4	1961-08-21	1961.63
234	234	1961	8	22	16.3	27	38.2	0	3	10.8	6.5	13.3	1961-08-22	1961.64
235	235	1961	8	23	14.2	31	14.4	0	4	11.1	6.4	6.2	1961-08-23	1961.64
236	236	1961	8	24	16	34	40.7	2.5	0	11.6	4.4	7.7	1961-08-24	1961.64
237	237	1961	8	25	12.2	47	33.5	3.5	0	10.9	3.6	3	1961-08-25	1961.65
238	238	1961	8	26	13.2	51	23.8	0	1	11.2	7	4.1	1961-08-26	1961.65
239	239	1961	8	27	19.5	16	15.1	0	2	12	6.7	13.2	1961-08-27	1961.65
240	240	1961	8	28	18.1	51	27.7	0	3	12.7	6.6	4.9	1961-08-28	1961.65
241	241	1961	8	29	23.1	21	19.1	0.1	0	13.9	8.6	17.6	1961-08-29	1961.66
242	242	1961	8	30	18.4	25	22.3	2.8	0	14.6	4.3	7	1961-08-30	1961.66
243	243	1961	8	31	19.5	25	15.5	0.2	0	15.4	8.4	12.1	1961-08-31	1961.66
244	244	1961	9	1	17.7	37	43.6	2.2	0	15.8	4.8	8.6	1961-09-01	1961.66
245	245	1961	9	2	8.6	69	32	8.9	0	7	1.9	0.6	1961-09-02	1961.67
246	246	1961	9	3	9	84	25.9	9.2	0	0	1.7	0.3	1961-09-03	1961.67
247	247	1961	9	4	11.3	75	28.4	1.3	0	0	5.2	1.4	1961-09-04	1961.67
248	248	1961	9	5	19.2	52	10.4	0	1	0.8	6.3	3.2	1961-09-05	1961.68
249	249	1961	9	6	19.5	60	22.7	0.1	0	1.7	7.7	4	1961-09-06	1961.68
250	250	1961	9	7	26	26	28.4	0.1	0	3.5	7.8	18.6	1961-09-07	1961.68
251	251	1961	9	8	19.8	33	25.2	0.1	0	4.3	7.9	11	1961-09-08	1961.68
252	252	1961	9	9	19.7	40	13.3	0.1	0	5.2	8	6.7	1961-09-09	1961.69
253	253	1961	9	10	21.1	31	21.6	0.1	0	6.2	8	11.5	1961-09-10	1961.69
254	254	1961	9	11	22.3	16	29.9	0	1	7.3	6.7	20.5	1961-09-11	1961.69
255	255	1961	9	12	21.4	19	29.2	0	2	8.4	6.5	17.1	1961-09-12	1961.69
256	256	1961	9	13	19.7	34	63.4	6.2	0	8.1	2.5	8.2	1961-09-13	1961.7
257	257	1961	9	14	10.6	53	24.5	3.4	0	4.9	3.5	1.8	1961-09-14	1961.7
258	258	1961	9	15	15.5	36	12.6	0	1	5.3	6.6	5.4	1961-09-15	1961.7
259	259	1961	9	16	17.3	26	10.1	0	2	5.9	6.3	7.3	1961-09-16	1961.71
260	260	1961	9	17	19.2	16	40.3	0	3	6.7	6.2	21.7	1961-09-17	1961.71
261	261	1961	9	18	23.4	15	42.8	0	4	8	6.2	28.3	1961-09-18	1961.71
262	262	1961	9	19	17.7	33	40.7	0.6	0	8.7	6.9	13	1961-09-19	1961.71
263	263	1961	9	20	13	33	23.8	0	1	9	6.8	7.3	1961-09-20	1961.72
264	264	1961	9	21	11.8	35	18	0	2	9.2	6.5	5.5	1961-09-21	1961.72
265	265	1961	9	22	15.4	23	43.9	6	0	8.7	2.5	6.7	1961-09-22	1961.72
266	266	1961	9	23	11.5	49	26.6	0	1	8.9	6.8	4.2	1961-09-23	1961.72
267	267	1961	9	24	23.1	6	17.6	0	2	10.2	6.6	21.9	1961-09-24	1961.73
268	268	1961	9	25	15.7	51	27.7	0.3	0	10.6	7.8	5.5	1961-09-25	1961.73
269	269	1961	9	26	19.2	39	44.3	0.1	0	11.4	8.4	14.7	1961-09-26	1961.73
270	270	1961	9	27	25.5	21	46.1	0.5	0	13	7.4	30.7	1961-09-27	1961.74
271	271	1961	9	28	29.4	20	41.8	4.1	0	15.5	3.4	15.8	1961-09-28	1961.74
272	272	1961	9	29	25.2	19	43.9	0	1	17	7.3	30.9	1961-09-29	1961.74
273	273	1961	9	30	21.4	34	32.8	0.3	0	18	8.3	13.9	1961-09-30	1961.74
274	274	1961	10	1	25	33	51.5	0.3	0	19.5	8.4	26.1	1961-10-01	1961.75
275	275	1961	10	2	28.2	30	34.2	2.9	0	21.5	4.4	11.5	1961-10-02	1961.75
276	276	1961	10	3	20.5	59	26.6	2.3	0	21.7	5	3.1	1961-10-03	1961.75
277	277	1961	10	4	34.7	15	27.4	0.1	0	25.5	9.4	43.3	1961-10-04	1961.76
278	278	1961	10	5	30.8	15	22.7	0	1	28.1	8	28.3	1961-10-05	1961.76
279	279	1961	10	6	25.6	28	23	0	2	29.6	7.7	14.8	1961-10-06	1961.76
280	280	1961	10	7	20.6	42	31	0.1	0	30.4	9.8	11.8	1961-10-07	1961.76
281	281	1961	10	8	22.2	41	32.8	0.5	0	31.4	8.6	11.9	1961-10-08	1961.77
282	282	1961	10	9	13	61	36.7	2.7	0	31.7	5	2.8	1961-10-09	1961.77
283	283	1961	10	10	23.7	22	27	0	1	32.9	8.3	20.4	1961-10-10	1961.77
284	284	1961	10	11	13.6	64	23.4	1	0	33.1	7.4	2.8	1961-10-11	1961.77
285	285	1961	10	12	18.7	42	30.2	0	1	33.8	8.3	9.1	1961-10-12	1961.78
286	286	1961	10	13	25.4	25	36.7	0.5	0	35.2	8.8	25.6	1961-10-13	1961.78
287	287	1961	10	14	19.9	20	38.9	1.4	0	35.9	6.8	20.5	1961-10-14	1961.78
288	288	1961	10	15	19.8	27	36	0.3	0	36.7	9.5	21.2	1961-10-15	1961.79
289	289	1961	10	16	32.8	7	43.9	0.2	0	39.6	10	83.8	1961-10-16	1961.79
290	290	1961	10	17	17.3	34	23.4	0.5	0	40.1	9.1	10.8	1961-10-17	1961.79
291	291	1961	10	18	18.7	31	24.8	0	1	40.7	8.7	12.3	1961-10-18	1961.79
292	292	1961	10	19	23.4	21	34.2	0	2	41.8	8.4	24.8	1961-10-19	1961.8
293	293	1961	10	20	35.4	10	39.2	1.3	0	45.5	7.5	55.5	1961-10-20	1961.8
294	294	1961	10	21	23.8	40	36.4	0.3	0	46.6	10	16.1	1961-10-21	1961.8
295	295	1961	10	22	20.9	38	25.2	0.5	0	47.4	9.6	11.9	1961-10-22	1961.8
296	296	1961	10	23	24.6	32	37.4	0.5	0	48.6	9.7	21.6	1961-10-23	1961.81
297	297	1961	10	24	30.8	12	38.9	0.1	0	50.9	10	57.9	1961-10-24	1961.81
298	298	1961	10	25	19.9	34	41.8	3.9	0	50	4.6	9.3	1961-10-25	1961.81
299	299	1961	10	26	17.5	47	50.4	1.2	0	49.3	7.9	11.5	1961-10-26	1961.82
300	300	1961	10	27	35.7	12	67.7	2	0	50.9	6.5	88	1961-10-27	1961.82
301	301	1961	10	28	32.2	7	21.2	0	1	53.5	9.5	45.4	1961-10-28	1961.82
302	302	1961	10	29	30.8	10	30.6	0.2	0	55.7	10	50.1	1961-10-29	1961.82
303	303	1961	10	30	18.7	57	31.3	0.6	0	56.3	9.8	6.7	1961-10-30	1961.83
304	304	1961	10	31	22.3	29	31.3	1.6	0	57.1	7.5	15.4	1961-10-31	1961.83
305	305	1961	11	1	26.1	19	36.7	0.2	0	58.4	10	36.3	1961-11-01	1961.83
306	306	1961	11	2	32.6	11	38.2	0	1	61	10	63	1961-11-02	1961.83
307	307	1961	11	3	20.5	37	27.7	1.7	0	61.7	7.5	9.8	1961-11-03	1961.84
308	308	1961	11	4	23.5	22	34.9	0	1	62.6	10	29.4	1961-11-04	1961.84
309	309	1961	11	5	25.7	33	39.2	0.1	0	63.8	10	24	1961-11-05	1961.84
310	310	1961	11	6	27.8	26	36.4	0.5	0	65.3	10	30.1	1961-11-06	1961.85
311	311	1961	11	7	29.8	23	19.1	0.4	0	67.2	10	23.9	1961-11-07	1961.85
312	312	1961	11	8	28.7	28	25.9	0	1	68.8	10	23.2	1961-11-08	1961.85
313	313	1961	11	9	30.4	20	28.4	0	2	70.7	10	33.5	1961-11-09	1961.85
314	314	1961	11	10	34.7	12	31.7	1.1	0	73.5	9.4	52	1961-11-10	1961.86
315	315	1961	11	11	19	74	45	6.8	0	71.2	3.6	1.9	1961-11-11	1961.86
316	316	1961	11	12	26.2	45	41.8	2.9	0	69.5	6.1	10.4	1961-11-12	1961.86
317	317	1961	11	13	26.5	67	41.8	27.8	0	43	0.9	0.8	1961-11-13	1961.86
318	318	1961	11	14	19.9	86	28.4	7.4	0	36.3	2.7	0.7	1961-11-14	1961.87
319	319	1961	11	15	15.1	87	51.1	7.7	0	28.9	2.5	0.8	1961-11-15	1961.87
320	320	1961	11	16	19.4	87	31	20.8	0	8.8	0.9	0.2	1961-11-16	1961.87
321	321	1961	11	17	19.1	87	37.1	7.9	0	1.7	1.9	0.6	1961-11-17	1961.88
322	322	1961	11	18	20.3	75	32	2.9	0	0	3.7	1.5	1961-11-18	1961.88
323	323	1961	11	19	17.5	83	34.2	8.4	0	0	1.8	0.5	1961-11-19	1961.88
324	324	1961	11	20	15.5	80	31.7	7.7	0	0	1.9	0.5	1961-11-20	1961.88
325	325	1961	11	21	23	38	35.6	0	1	1.3	6.4	10.8	1961-11-21	1961.89
326	326	1961	11	22	35.3	18	45.4	2.9	0	5.9	3.9	25.1	1961-11-22	1961.89
327	327	1961	11	23	22.4	43	20.2	0	1	7.1	6.7	6.4	1961-11-23	1961.89
328	328	1961	11	24	25.9	28	18	0	2	8.8	6.5	11.4	1961-11-24	1961.89
329	329	1961	11	25	25.9	29	33.1	0	3	10.5	6.4	15.3	1961-11-25	1961.9
330	330	1961	11	26	32.4	23	40	4.1	0	13.8	3.4	14.6	1961-11-26	1961.9
331	331	1961	11	27	13.7	72	32.8	7.1	0	8	2.2	0.8	1961-11-27	1961.9
332	332	1961	11	28	20.7	32	50.4	0	1	9	6.8	18.5	1961-11-28	1961.9
333	333	1961	11	29	25.5	35	43.9	0.1	0	10.6	8.4	20.4	1961-11-29	1961.91
334	334	1961	11	30	32.4	17	36	0.2	0	13.9	8.3	40.1	1961-11-30	1961.91
335	335	1961	12	1	22.9	39	30.2	1.9	0	15.1	5.1	7.4	1961-12-01	1961.91
336	336	1961	12	2	17.5	44	38.5	2.1	0	15.7	4.9	6.1	1961-12-02	1961.92
337	337	1961	12	3	19.7	38	36.7	0.2	0	16.5	8.5	13.1	1961-12-03	1961.92
338	338	1961	12	4	26.5	17	23	0	1	18.3	7.4	21.7	1961-12-04	1961.92
339	339	1961	12	5	34	5	36	0	2	22	7.2	55	1961-12-05	1961.92
340	340	1961	12	6	16.3	54	27.4	4.3	0	22.5	3.5	2.2	1961-12-06	1961.93
341	341	1961	12	7	22.4	30	38.9	0	1	23.5	7.7	18.3	1961-12-07	1961.93
342	342	1961	12	8	30.1	18	22	0.1	0	26	9.5	29.3	1961-12-08	1961.93
343	343	1961	12	9	32.4	15	36.4	0.1	0	29	9.7	50.5	1961-12-09	1961.93
344	344	1961	12	10	26.8	31	29.9	0.7	0	30.7	8	17.1	1961-12-10	1961.94
345	345	1961	12	11	27.7	44	43.2	8.3	0	28.5	2.3	4.5	1961-12-11	1961.94
346	346	1961	12	12	14.3	78	24.1	7.3	0	21.5	2.4	0.6	1961-12-12	1961.94
347	347	1961	12	13	20.5	38	27.4	0.4	0	22	8.2	10.5	1961-12-13	1961.95
348	348	1961	12	14	24.8	28	40	0	1	23.4	7.7	21.2	1961-12-14	1961.95
349	349	1961	12	15	30.1	24	22.7	0.3	0	25.8	8.8	22.6	1961-12-15	1961.95
350	350	1961	12	16	26	47	25.9	2.6	0	27.4	4.9	5.4	1961-12-16	1961.95
351	351	1961	12	17	24.6	38	18.4	2.1	0	28.8	5.5	6.6	1961-12-17	1961.96
352	352	1961	12	18	24.2	40	23.4	0.9	0	29.2	7.4	9.1	1961-12-18	1961.96
353	353	1961	12	19	29.2	24	32.8	0.9	0	30.5	7.5	23.7	1961-12-19	1961.96
354	354	1961	12	20	27.4	30	22.3	4.3	0	28	3.7	7	1961-12-20	1961.96
355	355	1961	12	21	18.1	68	26.6	8.4	0	20.2	2.2	0.9	1961-12-21	1961.97
356	356	1961	12	22	24.5	25	13.7	0	1	21.6	7.6	12.7	1961-12-22	1961.97
357	357	1961	12	23	27.7	17	25.6	0	2	23.5	7.3	23.9	1961-12-23	1961.97
358	358	1961	12	24	26.3	43	43.6	0.8	0	25.2	7.4	14	1961-12-24	1961.97
359	359	1961	12	25	26.2	47	42.8	4.9	0	26.2	3.4	5.5	1961-12-25	1961.98
360	360	1961	12	26	19	86	41	9	0	17.9	2	0.7	1961-12-26	1961.98
361	361	1961	12	27	25.3	46	38.9	0.6	0	18.8	7.5	11	1961-12-27	1961.98
362	362	1961	12	28	32.4	23	23.8	2.9	0	19.1	4.3	12.7	1961-12-28	1961.99
363	363	1961	12	29	21.7	75	34.9	10.4	0	9.7	1.7	0.8	1961-12-29	1961.99
364	364	1961	12	30	22.4	79	31.3	9.1	0	1.7	1.7	0.6	1961-12-30	1961.99
365	365	1961	12	31	19.7	66	32	9.8	0	0	1.6	0.9	1961-12-31	1961.99
366	366	1962	1	1	20.7	77	32.4	8.5	0	0	1.8	0.7	1962-01-01	1962
367	367	1962	1	2	18.9	83	41.8	11.1	0	0	1.5	0.5	1962-01-02	1962.01
368	368	1962	1	3	18.6	58	30.6	0.3	0	0.5	7.1	4.6	1962-01-03	1962.01
369	369	1962	1	4	22.3	45	25.2	0	1	1.6	6.4	6.4	1962-01-04	1962.01
370	370	1962	1	5	24.6	36	31.3	0	2	3.2	6.2	10.6	1962-01-05	1962.01
371	371	1962	1	6	30.4	16	28.4	0	3	6	6.2	24.3	1962-01-06	1962.02
372	372	1962	1	7	34.9	9	12.6	0	4	10.3	6.4	25.1	1962-01-07	1962.02
373	373	1962	1	8	35.3	10	18.4	0.9	0	14.7	6.6	29.7	1962-01-08	1962.02
374	374	1962	1	9	33.3	19	27	0.3	0	18.2	8.3	31.3	1962-01-09	1962.03
375	375	1962	1	10	30.8	28	24.8	0.5	0	20.9	7.9	19.2	1962-01-10	1962.03
376	376	1962	1	11	22.5	62	32.4	5.9	0	19.5	2.8	1.9	1962-01-11	1962.03
377	377	1962	1	12	19.6	70	37.8	7	0	13.3	2.4	1.2	1962-01-12	1962.03
378	378	1962	1	13	27.4	28	28.4	0	1	15.3	7.2	16.5	1962-01-13	1962.04
379	379	1962	1	14	30.2	20	22.7	0	2	17.9	7	20.9	1962-01-14	1962.04
380	380	1962	1	15	30.4	9	27.7	0.1	0	20.5	9.1	58.1	1962-01-15	1962.04
381	381	1962	1	16	28.2	9	26.3	0.5	0	22.5	8	46	1962-01-16	1962.04
382	382	1962	1	17	27.9	9	41	0	1	24.5	7.8	62.4	1962-01-17	1962.05
383	383	1962	1	18	34.3	9	29.5	1.5	0	28.2	6.3	48.1	1962-01-18	1962.05
384	384	1962	1	19	38.4	9	31.3	2.6	0	33.5	5.1	47.2	1962-01-19	1962.05
385	385	1962	1	20	28.7	9	22.7	0.7	0	35.5	8.3	44.5	1962-01-20	1962.05
386	386	1962	1	21	32.2	9	41.8	4.2	0	34.4	3.9	37.6	1962-01-21	1962.06
387	387	1962	1	22	16.8	9	28.4	4.3	0	30.6	3.8	15.7	1962-01-22	1962.06
388	388	1962	1	23	26	9	34.9	0	1	32.2	8.2	53.7	1962-01-23	1962.06
389	389	1962	1	24	29.5	9	36.7	4	0	34.4	4.1	31.4	1962-01-24	1962.07
390	390	1962	1	25	21.7	9	22.7	10.3	0	26.1	1.9	8.4	1962-01-25	1962.07
391	391	1962	1	26	25.7	9	16.6	0	1	27.6	7.9	33.4	1962-01-26	1962.07
392	392	1962	1	27	28.1	9	27.4	0	2	29.6	7.7	45.1	1962-01-27	1962.07
393	393	1962	1	28	32.7	9	38.5	2.2	0	32.6	5.5	49.6	1962-01-28	1962.08
394	394	1962	1	29	19.4	9	29.5	8.2	0	28	2.4	11	1962-01-29	1962.08
395	395	1962	1	30	24.5	9	28.4	0	1	29.3	8	42.9	1962-01-30	1962.08
396	396	1962	1	31	31.5	9	29.5	0	2	32.1	7.8	54.2	1962-01-31	1962.08
397	397	1962	2	1	33.3	24	17.6	0.7	0	35.3	8.3	21.1	1962-02-01	1962.09
398	398	1962	2	2	29.1	40	32.8	2.6	0	37.4	5.3	9.6	1962-02-02	1962.09
399	399	1962	2	3	20.6	83	26.6	13.8	0	26.1	1.5	0.4	1962-02-03	1962.09
400	400	1962	2	4	24.7	44	21.2	1.1	0	26.4	6.9	7.2	1962-02-04	1962.1
401	401	1962	2	5	24.4	45	18	0.2	0	27.5	9.2	8.4	1962-02-05	1962.1
402	402	1962	2	6	28.1	34	29.9	0.3	0	29.2	9	17.7	1962-02-06	1962.1
403	403	1962	2	7	33.4	22	8.6	0	1	32.5	8.2	17.9	1962-02-07	1962.1
404	404	1962	2	8	29.8	42	36.7	2.2	0	34.7	5.6	10.7	1962-02-08	1962.11
405	405	1962	2	9	20.6	79	28.8	7.4	0	31	2.6	0.8	1962-02-09	1962.11
406	406	1962	2	10	24.9	38	31.3	0.1	0	32.3	9.9	15.8	1962-02-10	1962.11
407	407	1962	2	11	27.1	28	41	0	1	34	8.3	25.8	1962-02-11	1962.11
408	408	1962	2	12	32.5	17	23.8	0	2	36.9	8.1	29.5	1962-02-12	1962.12
409	409	1962	2	13	38.8	11	27.4	0.1	0	42.2	10	58.8	1962-02-13	1962.12
410	410	1962	2	14	31.3	26	23	0	1	44.7	9	22.2	1962-02-14	1962.12
411	411	1962	2	15	28.4	37	25.6	0	2	46.5	8.6	14.2	1962-02-15	1962.12
412	412	1962	2	16	22.9	51	31.3	1.2	0	47.5	7.8	7.5	1962-02-16	1962.13
413	413	1962	2	17	28.6	31	25.6	0.5	0	49.3	9.7	19.9	1962-02-17	1962.13
414	414	1962	2	18	31	29	27.4	0.4	0	51.6	10	25	1962-02-18	1962.13
415	415	1962	2	19	22.5	57	38.2	6.4	0	49.1	3.3	3	1962-02-19	1962.14
416	416	1962	2	20	20.5	78	34.9	7.3	0	42.5	2.9	1.1	1962-02-20	1962.14
417	417	1962	2	21	28	48	22.7	0.4	0	43.9	9.7	10	1962-02-21	1962.14
418	418	1962	2	22	28.4	38	20.5	0.3	0	45.5	10	13.9	1962-02-22	1962.14
419	419	1962	2	23	31	30	24.8	0.1	0	47.7	10	22.7	1962-02-23	1962.15
420	420	1962	2	24	27	49	34.2	5.1	0	44.2	3.7	4.8	1962-02-24	1962.15
421	421	1962	2	25	20.9	85	45.4	15.7	0	29.2	1.4	0.6	1962-02-25	1962.15
422	422	1962	2	26	28.4	44	13.7	1.3	0	29.9	6.7	6.6	1962-02-26	1962.15
423	423	1962	2	27	31.5	29	15.8	0.4	0	32.3	8.9	16.8	1962-02-27	1962.16
424	424	1962	2	28	19.4	73	35.6	10.9	0	22.1	1.8	0.8	1962-02-28	1962.16
425	425	1962	3	1	19.7	66	25.2	4.1	0	18.7	3.5	1.6	1962-03-01	1962.16
426	426	1962	3	2	24.9	27	14	0	1	20.2	7.5	11.8	1962-03-02	1962.17
427	427	1962	3	3	28.8	19	25.9	0	2	22.4	7.3	23.1	1962-03-03	1962.17
428	428	1962	3	4	32.4	11	7.2	0	3	25.5	7.3	22.1	1962-03-04	1962.17
429	429	1962	3	5	35.9	9	7.6	0	4	29.8	7.4	27.4	1962-03-05	1962.17
430	430	1962	3	6	34.6	11	25.6	0	5	33.5	7.6	37.7	1962-03-06	1962.18
431	431	1962	3	7	33.2	11	21.6	0.2	0	36.6	9.9	42	1962-03-07	1962.18
432	432	1962	3	8	32.2	17	15.1	0.8	0	39.4	8.3	24.2	1962-03-08	1962.18
433	433	1962	3	9	23.3	65	31.7	12	0	32.6	1.8	1.1	1962-03-09	1962.18
434	434	1962	3	10	20.7	44	40	1.6	0	31.8	6.3	8.8	1962-03-10	1962.19
435	435	1962	3	11	18.3	47	20.9	0.1	0	32.3	9.9	7.4	1962-03-11	1962.19
436	436	1962	3	12	22.9	34	32.8	0	1	33.4	8.3	15	1962-03-12	1962.19
437	437	1962	3	13	30.3	21	13.3	0	2	35.8	8	18.5	1962-03-13	1962.2
438	438	1962	3	14	33	16	21.2	3.7	0	38.8	4.4	16.1	1962-03-14	1962.2
439	439	1962	3	15	30.4	26	11.2	4.6	0	37.9	3.8	7	1962-03-15	1962.2
440	440	1962	3	16	25	52	16.6	1.6	0	37.6	6.6	4.7	1962-03-16	1962.2
441	441	1962	3	17	26.8	38	9	0.4	0	38.9	9.3	9.5	1962-03-17	1962.21
442	442	1962	3	18	22.6	59	25.6	12.1	0	27.8	1.7	1.1	1962-03-18	1962.21
443	443	1962	3	19	19.5	70	18.7	3.8	0	24.7	3.9	1.3	1962-03-19	1962.21
444	444	1962	3	20	24.1	36	31.7	0	1	26	7.8	13.3	1962-03-20	1962.21
445	445	1962	3	21	33.5	15	20.2	0.2	0	29.4	9.4	34.6	1962-03-21	1962.22
446	446	1962	3	22	26.3	46	22.3	0.1	0	31	9.8	10.2	1962-03-22	1962.22
447	447	1962	3	23	28.4	28	18.4	0.7	0	33	8.1	15.6	1962-03-23	1962.22
448	448	1962	3	24	23	37	44.6	13.1	0	25	1.6	3.4	1962-03-24	1962.23
449	449	1962	3	25	18.9	47	38.5	1.6	0	24.1	5.9	6.9	1962-03-25	1962.23
450	450	1962	3	26	27.3	16	33.5	0	1	25.9	7.8	30.7	1962-03-26	1962.23
451	451	1962	3	27	29.3	20	15.8	0	2	28.2	7.6	18.6	1962-03-27	1962.23
452	452	1962	3	28	22.8	45	30.6	0.6	0	29.3	8.2	9.6	1962-03-28	1962.24
453	453	1962	3	29	27	38	19.1	0.3	0	31	9.1	12	1962-03-29	1962.24
454	454	1962	3	30	19.7	81	29.5	13.6	0	22.3	1.5	0.5	1962-03-30	1962.24
455	455	1962	3	31	21.6	43	38.2	0.1	0	23.2	9.3	13.3	1962-03-31	1962.24
456	456	1962	4	1	28.3	13	38.2	0	1	25.2	7.8	39.6	1962-04-01	1962.25
457	457	1962	4	2	31.5	11	38.5	0	2	28	7.6	46.2	1962-04-02	1962.25
458	458	1962	4	3	31	17	16.6	0	3	30.7	7.6	22.1	1962-04-03	1962.25
459	459	1962	4	4	24.7	36	25.9	0	4	32	7.6	11.3	1962-04-04	1962.26
460	460	1962	4	5	25	40	20.5	0.2	0	33.4	9.6	11.2	1962-04-05	1962.26
461	461	1962	4	6	20.3	64	23	2.6	0	34.2	5.2	2.5	1962-04-06	1962.26
462	462	1962	4	7	21.7	36	41	0	1	35.1	8.4	16.6	1962-04-07	1962.26
463	463	1962	4	8	30.3	18	43.6	0.4	0	37.4	9.3	47.7	1962-04-08	1962.27
464	464	1962	4	9	24.1	43	42.8	10.1	0	33.2	2.1	3.7	1962-04-09	1962.27
465	465	1962	4	10	17.1	87	32.4	12.7	0	21	1.6	0.4	1962-04-10	1962.27
466	466	1962	4	11	25.7	40	37.4	0	1	22.6	7.6	13.8	1962-04-11	1962.28
467	467	1962	4	12	21.3	47	22	1	0	23.5	6.9	5.8	1962-04-12	1962.28
468	468	1962	4	13	18.2	57	17.3	0.7	0	24.2	7.6	3.6	1962-04-13	1962.28
469	469	1962	4	14	21.8	36	25.6	0	1	25.2	7.8	10.8	1962-04-14	1962.28
470	470	1962	4	15	29.7	11	25.2	0	2	27.5	7.5	31.9	1962-04-15	1962.29
471	471	1962	4	16	32.8	15	49.7	3	0	30.6	4.7	33.8	1962-04-16	1962.29
472	472	1962	4	17	24.9	30	22.7	0.1	0	32	9.9	17.3	1962-04-17	1962.29
473	473	1962	4	18	23.3	33	25.2	2.3	0	32.8	5.4	8.7	1962-04-18	1962.29
474	474	1962	4	19	20.2	47	19.4	0.3	0	33.3	9.3	7	1962-04-19	1962.3
475	475	1962	4	20	23.7	30	15.5	0	1	34.5	8.4	11.7	1962-04-20	1962.3
476	476	1962	4	21	26.1	22	14	0	2	36	8	15.9	1962-04-21	1962.3
477	477	1962	4	22	20.9	52	23	0.5	0	36.8	8.9	6.3	1962-04-22	1962.31
478	478	1962	4	23	23.2	39	24.8	0.2	0	37.9	10	12.4	1962-04-23	1962.31
479	479	1962	4	24	27.3	19	28.1	0	1	39.6	8.7	27.1	1962-04-24	1962.31
480	480	1962	4	25	20.3	53	11.9	0.5	0	40.4	9.1	4.7	1962-04-25	1962.31
481	481	1962	4	26	19	65	33.8	3.2	0	41	4.8	2.7	1962-04-26	1962.32
482	482	1962	4	27	15.2	71	31	10.2	0	32.5	2.1	0.8	1962-04-27	1962.32
483	483	1962	4	28	14.7	61	27.4	1.9	0	31	5.8	2.7	1962-04-28	1962.32
484	484	1962	4	29	16.7	45	24.8	3.5	0	28	4.2	3.4	1962-04-29	1962.32
485	485	1962	4	30	15.7	63	28.8	0.5	0	27.9	8.3	3.9	1962-04-30	1962.33
486	486	1962	5	1	19.3	46	24.8	0	1	28.6	8	6.9	1962-05-01	1962.33
487	487	1962	5	2	17.9	54	9.7	0	2	29.2	7.6	3.4	1962-05-02	1962.33
488	488	1962	5	3	21.2	33	36	0	3	30.1	7.5	14.3	1962-05-03	1962.34
489	489	1962	5	4	26.5	16	27.4	0.9	0	31.7	7.6	25.2	1962-05-04	1962.34
490	490	1962	5	5	20.2	55	11.9	2.2	0	32.5	5.5	2.7	1962-05-05	1962.34
491	491	1962	5	6	17.7	60	16.6	0	1	33.1	8.3	3.5	1962-05-06	1962.34
492	492	1962	5	7	22.5	33	29.9	0	2	34.1	7.9	13.4	1962-05-07	1962.35
493	493	1962	5	8	24.3	24	10.8	0.1	0	35.4	10	15.9	1962-05-08	1962.35
494	494	1962	5	9	24.7	22	19.1	0	1	36.7	8.5	17.6	1962-05-09	1962.35
495	495	1962	5	10	18.6	37	14.4	0	2	37.3	8.1	7.5	1962-05-10	1962.35
496	496	1962	5	11	12.1	89	35.3	18.6	0	24	1.2	0.2	1962-05-11	1962.36
497	497	1962	5	12	14.5	71	33.8	7.1	0	17.2	2.4	0.9	1962-05-12	1962.36
498	498	1962	5	13	15.7	72	51.5	3.9	0	13.8	3.5	2.1	1962-05-13	1962.36
499	499	1962	5	14	17.2	68	23	0.1	0	14.2	8.6	3.1	1962-05-14	1962.37
500	500	1962	5	15	18.3	54	27	0	1	14.9	7.2	4.8	1962-05-15	1962.37
501	501	1962	5	16	22.1	43	49.7	0	2	16	6.9	13.3	1962-05-16	1962.37
502	502	1962	5	17	18.5	61	36.7	5.9	0	15.9	2.7	1.9	1962-05-17	1962.37
503	503	1962	5	18	15.6	61	40.7	3.9	0	12.4	3.5	2.3	1962-05-18	1962.38
504	504	1962	5	19	15.1	52	25.9	0	1	12.8	7	4.4	1962-05-19	1962.38
505	505	1962	5	20	15.1	51	49	0	2	13.2	6.7	7.6	1962-05-20	1962.38
506	506	1962	5	21	10	72	57.6	6.2	0	12.2	2.5	1.5	1962-05-21	1962.38
507	507	1962	5	22	8.2	65	59.8	0.4	0	11.9	7.6	5.4	1962-05-22	1962.39
508	508	1962	5	23	12.3	66	45.7	1.1	0	11	6.1	3.4	1962-05-23	1962.39
509	509	1962	5	24	13.9	55	36.7	0	1	11.4	7	4.9	1962-05-24	1962.39
510	510	1962	5	25	15.3	44	49.7	1.4	0	11.8	5.6	8.4	1962-05-25	1962.39
511	511	1962	5	26	9.8	60	56.5	2	0	11.9	4.9	4	1962-05-26	1962.4
512	512	1962	5	27	12.5	47	28.1	0	1	12.2	7	5	1962-05-27	1962.4
513	513	1962	5	28	18.9	29	42.8	0.2	0	12.9	8.2	19.3	1962-05-28	1962.4
514	514	1962	5	29	20.1	42	27.4	0	1	13.8	7.1	7.8	1962-05-29	1962.41
515	515	1962	5	30	16	56	14.8	0	2	14.2	6.8	3	1962-05-30	1962.41
516	516	1962	5	31	15.3	60	27.7	0	3	14.7	6.7	3.4	1962-05-31	1962.41
517	517	1962	6	1	16.2	48	28.1	0	4	15.2	6.6	5.3	1962-06-01	1962.41
518	518	1962	6	2	15.4	55	41.8	0.7	0	15.6	7.1	6	1962-06-02	1962.42
519	519	1962	6	3	12.6	42	28.4	0	1	15.9	7.2	6.3	1962-06-03	1962.42
520	520	1962	6	4	12.4	49	35.3	0	2	16.1	6.9	5.6	1962-06-04	1962.42
521	521	1962	6	5	12.8	59	16.9	0	3	16.4	6.8	2.5	1962-06-05	1962.42
522	522	1962	6	6	15.2	34	16.9	2.2	0	16.8	4.9	4.7	1962-06-06	1962.43
523	523	1962	6	7	14.8	72	22.3	1.2	0	17.2	6.2	1.8	1962-06-07	1962.43
524	524	1962	6	8	19	43	31	0	1	17.9	7.4	8.2	1962-06-08	1962.43
525	525	1962	6	9	15.5	44	53.3	0	2	18.3	7	11.2	1962-06-09	1962.44
526	526	1962	6	10	15.1	49	43.2	18.1	0	5.7	1	1.1	1962-06-10	1962.44
527	527	1962	6	11	9	64	27.7	3.2	0	2.6	3.6	1.3	1962-06-11	1962.44
528	528	1962	6	12	10	57	25.9	0	1	2.7	6.4	2.9	1962-06-12	1962.44
529	529	1962	6	13	12.3	52	14	0	2	3	6.1	2.6	1962-06-13	1962.45
530	530	1962	6	14	13.8	54	51.5	0.4	0	3.3	7	7.3	1962-06-14	1962.45
531	531	1962	6	15	22.6	42	58	0	1	4.5	6.5	16.1	1962-06-15	1962.45
532	532	1962	6	16	22.2	38	37.8	0	2	5.7	6.3	10.7	1962-06-16	1962.45
533	533	1962	6	17	16.4	51	39.6	2	0	6.2	4.7	4.5	1962-06-17	1962.46
534	534	1962	6	18	11.2	54	22.7	0	1	6.4	6.7	3.2	1962-06-18	1962.46
535	535	1962	6	19	14.6	37	17.6	0	2	6.8	6.4	5.5	1962-06-19	1962.46
536	536	1962	6	20	10.8	65	29.2	4.9	0	7	2.9	1.1	1962-06-20	1962.47
537	537	1962	6	21	10.3	49	40.7	0	1	7.1	6.7	5.6	1962-06-21	1962.47
538	538	1962	6	22	13.5	34	51.8	0	2	7.5	6.4	13.2	1962-06-22	1962.47
539	539	1962	6	23	16.4	19	65.9	0	3	8	6.3	33.7	1962-06-23	1962.47
540	540	1962	6	24	16.7	27	52.9	0	4	8.5	6.3	18.5	1962-06-24	1962.48
541	541	1962	6	25	15.4	32	17.3	0	5	9	6.3	6.5	1962-06-25	1962.48
542	542	1962	6	26	15.9	32	45	0	6	9.5	6.3	12.8	1962-06-26	1962.48
543	543	1962	6	27	18.1	30	55.4	0.1	0	10.1	8.3	25.1	1962-06-27	1962.48
544	544	1962	6	28	18.3	28	44.6	0.6	0	10.8	7	17.9	1962-06-28	1962.49
545	545	1962	6	29	18.7	24	51.5	0	1	11.5	7	23.8	1962-06-29	1962.49
546	546	1962	6	30	17	37	26.3	0	2	12.1	6.7	7.6	1962-06-30	1962.49
547	547	1962	7	1	12.2	52	28.1	2.1	0	12.3	4.8	3	1962-07-01	1962.5
548	548	1962	7	2	8.1	42	15.1	0.5	0	12.4	7.4	4.1	1962-07-02	1962.5
549	549	1962	7	3	8.5	42	33.1	0.1	0	12.5	8.5	7.2	1962-07-03	1962.5
550	550	1962	7	4	9.4	83	40	5.1	0	9.8	2.9	0.7	1962-07-04	1962.5
551	551	1962	7	5	13.5	73	35.3	5.6	0	4.6	2.6	0.9	1962-07-05	1962.51
552	552	1962	7	6	14.3	64	22.7	1.3	0	3.6	5.4	2.1	1962-07-06	1962.51
553	553	1962	7	7	13.5	67	16.9	0.5	0	3.5	6.8	2	1962-07-07	1962.51
554	554	1962	7	8	17.7	42	25.2	0	1	4.1	6.5	6.2	1962-07-08	1962.52
555	555	1962	7	9	14.6	64	11.5	0	2	4.5	6.2	1.8	1962-07-09	1962.52
556	556	1962	7	10	17	37	20.2	0	3	5.1	6.1	6	1962-07-10	1962.52
557	557	1962	7	11	14.2	62	20.9	0.7	0	5.5	6.5	2.5	1962-07-11	1962.52
558	558	1962	7	12	14.7	64	27	0.1	0	5.9	8	3.4	1962-07-12	1962.53
559	559	1962	7	13	18.5	32	21.6	0	1	6.6	6.7	8.6	1962-07-13	1962.53
560	560	1962	7	14	18	33	20.9	0	2	7.3	6.4	7.5	1962-07-14	1962.53
561	561	1962	7	15	17.1	29	32.4	1.4	0	7.8	5.4	9.6	1962-07-15	1962.53
562	562	1962	7	16	7.4	91	37.1	33.5	0	0	0.6	0.1	1962-07-16	1962.54
563	563	1962	7	17	6.9	92	38.5	32.5	0	0	0.6	0.1	1962-07-17	1962.54
564	564	1962	7	18	10.4	88	30.6	12.5	0	0	1.3	0.2	1962-07-18	1962.54
565	565	1962	7	19	11.9	82	21.2	3.3	0	0	3.4	0.6	1962-07-19	1962.55
566	566	1962	7	20	12.4	68	34.2	0	1	0.3	6.3	2.5	1962-07-20	1962.55
567	567	1962	7	21	14.4	62	46.4	0	2	0.7	6	4.2	1962-07-21	1962.55
568	568	1962	7	22	15.6	60	54.4	0	3	1.1	5.9	5.7	1962-07-22	1962.55
569	569	1962	7	23	15.1	52	36.7	0	4	1.6	5.9	4.8	1962-07-23	1962.56
570	570	1962	7	24	12.6	68	15.1	0	5	1.9	5.9	1.5	1962-07-24	1962.56
571	571	1962	7	25	11.9	69	15.1	0.6	0	2.1	6.5	1.6	1962-07-25	1962.56
572	572	1962	7	26	10	62	30.6	0	1	2.2	6.4	2.7	1962-07-26	1962.56
573	573	1962	7	27	10.6	56	46.4	3.3	0	2.4	3.5	2.7	1962-07-27	1962.57
574	574	1962	7	28	9.1	57	29.9	0	1	2.5	6.4	3	1962-07-28	1962.57
575	575	1962	7	29	12.3	51	26.3	0	2	2.7	6.1	3.7	1962-07-29	1962.57
576	576	1962	7	30	14.9	46	31	0	3	3.2	6	5.2	1962-07-30	1962.58
577	577	1962	7	31	15	43	34.6	0	4	3.6	6	6.3	1962-07-31	1962.58
578	578	1962	8	1	20.3	38	53.3	0.1	0	4.5	7.9	18.2	1962-08-01	1962.58
579	579	1962	8	2	17.3	36	22.3	0	1	5.1	6.6	7.1	1962-08-02	1962.58
580	580	1962	8	3	6.9	83	20.9	4.5	0	5.1	3	0.4	1962-08-03	1962.59
581	581	1962	8	4	11.1	50	6.8	0	1	5.3	6.6	2.5	1962-08-04	1962.59
582	582	1962	8	5	12.6	51	13.7	0	2	5.6	6.3	2.8	1962-08-05	1962.59
583	583	1962	8	6	12.3	54	19.8	0.1	0	5.8	8	3.7	1962-08-06	1962.59
584	584	1962	8	7	14.9	32	29.2	0	1	6.2	6.6	8.9	1962-08-07	1962.6
585	585	1962	8	8	20.2	32	41.4	0	2	7.1	6.4	13.5	1962-08-08	1962.6
586	586	1962	8	9	17	39	28.4	0	3	7.7	6.3	7	1962-08-09	1962.6
587	587	1962	8	10	16.2	36	43.2	0	4	8.2	6.2	10.6	1962-08-10	1962.61
588	588	1962	8	11	8.7	40	19.8	1	0	8.3	6.1	4.1	1962-08-11	1962.61
589	589	1962	8	12	11.2	44	25.9	0	1	8.5	6.8	5	1962-08-12	1962.61
590	590	1962	8	13	16.2	35	21.2	0	2	9	6.5	6.8	1962-08-13	1962.61
591	591	1962	8	14	16.4	47	5.8	0	3	9.5	6.4	3.1	1962-08-14	1962.62
592	592	1962	8	15	19.5	27	13.7	0	4	10.3	6.4	8.3	1962-08-15	1962.62
593	593	1962	8	16	25.2	25	24.1	1.4	0	11.9	5.6	12.4	1962-08-16	1962.62
594	594	1962	8	17	17.6	61	28.4	3	0	12.5	4	2.2	1962-08-17	1962.62
595	595	1962	8	18	20.2	41	34.9	0	1	13.4	7.1	9.7	1962-08-18	1962.63
596	596	1962	8	19	26.4	21	31	0	2	15.2	6.8	21.1	1962-08-19	1962.63
597	597	1962	8	20	17	46	19.4	0.4	0	15.7	7.8	5.6	1962-08-20	1962.63
598	598	1962	8	21	13.7	70	15.1	1.4	0	16	5.8	1.5	1962-08-21	1962.63
599	599	1962	8	22	15.4	57	20.9	0.6	0	16.5	7.4	3.5	1962-08-22	1962.64
600	600	1962	8	23	19.6	25	28.1	0	1	17.3	7.3	14.3	1962-08-23	1962.64
601	601	1962	8	24	20	19	52.6	0	2	18.1	7	30	1962-08-24	1962.64
602	602	1962	8	25	10.7	44	38.5	3.1	0	18.2	4.2	4	1962-08-25	1962.65
603	603	1962	8	26	10.5	34	13.7	0	1	18.4	7.4	5.5	1962-08-26	1962.65
604	604	1962	8	27	13.3	35	10.1	0.7	0	18.7	7.3	5.4	1962-08-27	1962.65
605	605	1962	8	28	13.6	51	21.6	1.3	0	19	6.1	3.5	1962-08-28	1962.65
606	606	1962	8	29	16.3	44	38.9	0	1	19.5	7.4	8.7	1962-08-29	1962.66
607	607	1962	8	30	25.2	25	29.5	3	0	21	4.3	10.7	1962-08-30	1962.66
608	608	1962	8	31	15.5	80	19.4	6.7	0	16.8	2.5	0.5	1962-08-31	1962.66
609	609	1962	9	1	15.2	58	20.5	2.7	0	14.5	4.3	2	1962-09-01	1962.66
610	610	1962	9	2	17.4	49	17.6	0	1	15.1	7.2	4.4	1962-09-02	1962.67
611	611	1962	9	3	15.4	57	30.2	0.4	0	15.5	7.8	4.7	1962-09-03	1962.67
612	612	1962	9	4	21.4	30	33.1	0	1	16.5	7.3	14.3	1962-09-04	1962.67
613	613	1962	9	5	28.2	18	34.6	0.1	0	18.6	8.9	34.2	1962-09-05	1962.68
614	614	1962	9	6	11.6	74	28.4	2.6	0	18.8	4.6	1.3	1962-09-06	1962.68
615	615	1962	9	7	14.1	54	21.6	0	1	19.2	7.4	3.8	1962-09-07	1962.68
616	616	1962	9	8	19.4	45	23.8	0.1	0	19.9	9	7.9	1962-09-08	1962.68
617	617	1962	9	9	22.8	13	19.4	0.1	0	21.1	9.1	24.2	1962-09-09	1962.69
618	618	1962	9	10	16.6	39	27.4	1.1	0	21.6	6.6	7.2	1962-09-10	1962.69
619	619	1962	9	11	20.6	24	19.8	0	1	22.4	7.6	13.2	1962-09-11	1962.69
620	620	1962	9	12	17.5	47	19.8	0.1	0	23	9.3	6.4	1962-09-12	1962.69
621	621	1962	9	13	15.1	65	46.1	2.4	0	23.4	4.9	3.2	1962-09-13	1962.7
622	622	1962	9	14	21.6	39	44.3	0	1	24.4	7.7	14.8	1962-09-14	1962.7
623	623	1962	9	15	31	8	21.2	0	2	27	7.5	33	1962-09-15	1962.7
624	624	1962	9	16	24.7	21	37.1	0.3	0	28.4	9	30	1962-09-16	1962.71
625	625	1962	9	17	11.1	50	43.9	6.1	0	27.3	2.9	2.6	1962-09-17	1962.71
626	626	1962	9	18	26.7	14	34.6	0	1	29	8	33.5	1962-09-18	1962.71
627	627	1962	9	19	21.5	28	49.3	0	2	29.9	7.7	23.7	1962-09-19	1962.71
628	628	1962	9	20	21	33	38.2	0.1	0	30.8	9.8	19.3	1962-09-20	1962.72
629	629	1962	9	21	26.1	15	27	0	1	32.3	8.2	27.5	1962-09-21	1962.72
630	630	1962	9	22	19.6	37	32.8	2.4	0	33	5.3	7.7	1962-09-22	1962.72
631	631	1962	9	23	21.4	13	16.6	0	1	33.9	8.3	19.9	1962-09-23	1962.72
632	632	1962	9	24	17.8	36	21.2	0	2	34.5	7.9	8.7	1962-09-24	1962.73
633	633	1962	9	25	24.8	10	28.1	0	3	35.8	7.9	30.9	1962-09-25	1962.73
634	634	1962	9	26	27.4	10	24.5	0	4	37.6	7.9	30.6	1962-09-26	1962.73
635	635	1962	9	27	18.2	43	23.4	0.2	0	38.1	10	8.9	1962-09-27	1962.74
636	636	1962	9	28	13.6	73	33.8	5.4	0	37.9	3.4	1.2	1962-09-28	1962.74
637	637	1962	9	29	15.8	55	33.1	0.3	0	38	9.6	6.5	1962-09-29	1962.74
638	638	1962	9	30	15.1	66	27	1.3	0	37.1	7.1	2.8	1962-09-30	1962.74
639	639	1962	10	1	11.3	77	40	13.8	0	23.4	1.5	0.5	1962-10-01	1962.75
640	640	1962	10	2	13.3	44	28.4	0	1	23.7	7.7	6.3	1962-10-02	1962.75
641	641	1962	10	3	21.5	13	20.9	0	2	24.7	7.4	19.8	1962-10-03	1962.75
642	642	1962	10	4	16.3	54	41	1.2	0	25.1	6.6	5.9	1962-10-04	1962.76
643	643	1962	10	5	21.7	24	42.5	0	1	26.1	7.8	23.9	1962-10-05	1962.76
644	644	1962	10	6	29.2	12	28.8	0	2	28.3	7.6	33.4	1962-10-06	1962.76
645	645	1962	10	7	31.6	14	14.4	1	0	31.1	7.3	22.8	1962-10-07	1962.76
646	646	1962	10	8	33.1	16	19.8	0	1	34.3	8.3	29.5	1962-10-08	1962.77
647	647	1962	10	9	23.3	44	36.7	1.2	0	35.4	7.2	10.3	1962-10-09	1962.77
648	648	1962	10	10	12.4	79	40.3	4.1	0	35.4	4	1.3	1962-10-10	1962.77
649	649	1962	10	11	14.2	76	32.4	3.1	0	32.6	4.6	1.5	1962-10-11	1962.77
650	650	1962	10	12	17.9	61	36	2	0	31.2	5.7	3.7	1962-10-12	1962.78
651	651	1962	10	13	17.3	59	55.1	1.9	0	29.8	5.8	6.1	1962-10-13	1962.78
652	652	1962	10	14	26.8	31	40	0	1	31.5	8.2	22.1	1962-10-14	1962.78
653	653	1962	10	15	27.5	35	50.4	2.8	0	33.3	4.9	15.2	1962-10-15	1962.79
654	654	1962	10	16	27.7	28	36.4	2	0	35.1	5.9	16.8	1962-10-16	1962.79
655	655	1962	10	17	27	25	6.8	0	1	36.8	8.5	12.8	1962-10-17	1962.79
656	656	1962	10	18	27.7	24	16.9	0	2	38.6	8.2	16.6	1962-10-18	1962.79
657	657	1962	10	19	23.8	42	29.2	0	3	39.7	8.1	10.6	1962-10-19	1962.8
658	658	1962	10	20	20.6	33	27.7	0.3	0	40.5	9.8	14.8	1962-10-20	1962.8
659	659	1962	10	21	26.1	22	27.4	0.2	0	42	10	26.7	1962-10-21	1962.8
660	660	1962	10	22	27	18	18	0.4	0	43.6	9.7	24.6	1962-10-22	1962.8
661	661	1962	10	23	22.5	19	60.1	0.7	0	44.5	8.8	48.9	1962-10-23	1962.81
662	662	1962	10	24	20.4	15	23.4	0	1	45.3	9	23.2	1962-10-24	1962.81
663	663	1962	10	25	26.4	9	28.4	0	2	46.7	8.7	37.1	1962-10-25	1962.81
664	664	1962	10	26	31	6	29.2	0	3	49.1	8.6	49.7	1962-10-26	1962.82
665	665	1962	10	27	21.7	26	24.1	0.2	0	49.9	10	18.4	1962-10-27	1962.82
666	666	1962	10	28	21.3	36	36.7	0	1	50.7	9.3	16	1962-10-28	1962.82
667	667	1962	10	29	25.7	30	38.2	0.1	0	52	10	26	1962-10-29	1962.82
668	668	1962	10	30	29.2	17	14	0	1	53.9	9.5	24.6	1962-10-30	1962.83
669	669	1962	10	31	25.3	32	24.1	1.7	0	55.2	7.2	12.2	1962-10-31	1962.83
670	670	1962	11	1	20.7	46	33.5	5.2	0	54.1	3.9	4.4	1962-11-01	1962.83
671	671	1962	11	2	20	36	31.7	0	1	54.7	9.6	14.3	1962-11-02	1962.83
672	672	1962	11	3	30.6	12	45.4	0	2	56.9	9.2	61.1	1962-11-03	1962.84
673	673	1962	11	4	32.6	20	27	4.3	0	59.4	4.6	16.1	1962-11-04	1962.84
674	674	1962	11	5	22.7	40	40.3	0.1	0	60.3	10	17.5	1962-11-05	1962.84
675	675	1962	11	6	25.5	20	49.3	0	1	61.5	10	46.4	1962-11-06	1962.85
676	676	1962	11	7	33.9	23	44.3	15.5	0	53.9	1.7	8.4	1962-11-07	1962.85
677	677	1962	11	8	24.8	44	33.5	5	0	50.1	3.9	5.4	1962-11-08	1962.85
678	678	1962	11	9	24	43	32.4	3.2	0	48	5.1	7	1962-11-09	1962.85
679	679	1962	11	10	15.2	37	44.3	2.3	0	46	5.9	9.6	1962-11-10	1962.86
680	680	1962	11	11	18.3	39	41.8	0.1	0	46.5	10	16.1	1962-11-11	1962.86
681	681	1962	11	12	28.1	13	30.2	0	1	48.2	9.2	37.9	1962-11-12	1962.86
682	682	1962	11	13	34.6	10	44.3	0	2	51.5	8.9	71.4	1962-11-13	1962.86
683	683	1962	11	14	31.5	18	37.8	0.3	0	53.9	10	46.1	1962-11-14	1962.87
684	684	1962	11	15	20.6	43	26.6	1	0	54.6	8.6	9.2	1962-11-15	1962.87
685	685	1962	11	16	22.6	31	41.4	0	1	55.5	9.6	22.9	1962-11-16	1962.87
686	686	1962	11	17	36	9	27.7	0.5	0	59.1	10	59	1962-11-17	1962.88
687	687	1962	11	18	28.7	20	25.9	0	1	60.8	9.9	29.5	1962-11-18	1962.88
688	688	1962	11	19	20.9	47	47.9	8.1	0	58.5	2.9	4.5	1962-11-19	1962.88
689	689	1962	11	20	14.4	45	26.6	2.3	0	56.5	6.4	5.1	1962-11-20	1962.88
690	690	1962	11	21	21.3	20	24.5	0	1	57.3	9.7	21.8	1962-11-21	1962.89
691	691	1962	11	22	26.9	19	31.3	0	2	58.7	9.3	31	1962-11-22	1962.89
692	692	1962	11	23	36.2	10	42.5	5.3	0	62.1	4.1	33.5	1962-11-23	1962.89
693	693	1962	11	24	19.7	60	27	3.3	0	59.4	5.4	3.1	1962-11-24	1962.89
694	694	1962	11	25	24	34	21.2	0.8	0	59.6	9.4	13.3	1962-11-25	1962.9
695	695	1962	11	26	28.2	20	25.2	0	1	61.2	10	29.3	1962-11-26	1962.9
696	696	1962	11	27	37.2	6	46.4	6.1	0	64.1	3.7	39.3	1962-11-27	1962.9
697	697	1962	11	28	17.9	42	34.6	4.4	0	60.1	4.5	5.5	1962-11-28	1962.9
698	698	1962	11	29	21.1	35	32	0	1	60.9	9.9	16.1	1962-11-29	1962.91
699	699	1962	11	30	29.3	18	31	0	2	62.6	9.6	35.2	1962-11-30	1962.91
700	700	1962	12	1	34.6	14	12.6	2.6	0	65.6	6.3	20.9	1962-12-01	1962.91
701	701	1962	12	2	30	30	31.3	0.3	0	67.5	10	24.9	1962-12-02	1962.92
702	702	1962	12	3	28.7	38	29.2	1.6	0	69.1	8	14.1	1962-12-03	1962.92
703	703	1962	12	4	34.6	18	32.8	3.4	0	69.1	5.6	25.7	1962-12-04	1962.92
704	704	1962	12	5	32.9	14	37.8	1.1	0	70.5	9.2	51.8	1962-12-05	1962.92
705	705	1962	12	6	25.5	35	43.9	1.7	0	69.9	7.9	19.7	1962-12-06	1962.93
706	706	1962	12	7	23.4	54	42.8	4.7	0	66.1	4.5	5.2	1962-12-07	1962.93
707	707	1962	12	8	18.2	92	24.8	12.9	0	53.6	2	0.3	1962-12-08	1962.93
708	708	1962	12	9	26.2	39	28.8	0.4	0	54.6	10	15.4	1962-12-09	1962.93
709	709	1962	12	10	35	15	29.9	0.6	0	57.3	9.9	47.4	1962-12-10	1962.94
710	710	1962	12	11	20.9	55	18	3.2	0	54.8	5.3	3	1962-12-11	1962.94
711	711	1962	12	12	23.2	40	35.3	0.2	0	55.6	10	15.7	1962-12-12	1962.94
712	712	1962	12	13	31.8	14	11.2	0	1	58	9.8	28.9	1962-12-13	1962.95
713	713	1962	12	14	27.5	33	29.2	0	2	59.5	9.4	19	1962-12-14	1962.95
714	714	1962	12	15	32.2	23	25.9	3.7	0	61.9	5.1	15.6	1962-12-15	1962.95
715	715	1962	12	16	30.6	17	28.4	0.1	0	64	10	37.3	1962-12-16	1962.95
716	716	1962	12	17	20.9	55	44.6	13.8	0	52.1	1.8	2	1962-12-17	1962.96
717	717	1962	12	18	16.6	72	29.9	7.4	0	45.1	2.9	1.1	1962-12-18	1962.96
718	718	1962	12	19	23.3	30	31	0	1	46.2	9.1	18.3	1962-12-19	1962.96
719	719	1962	12	20	28.8	19	23.8	0.1	0	48.1	10	30.2	1962-12-20	1962.96
720	720	1962	12	21	22	56	27.4	7.6	0	46.3	2.8	2.1	1962-12-21	1962.97
721	721	1962	12	22	20.1	61	25.6	4.6	0	42.4	3.9	2.2	1962-12-22	1962.97
722	722	1962	12	23	18.7	58	25.6	4.2	0	38.8	4.1	2.4	1962-12-23	1962.97
723	723	1962	12	24	25	27	28.1	0	1	40.2	8.7	19.3	1962-12-24	1962.97
724	724	1962	12	25	31.9	8	11.5	0	2	42.8	8.4	31	1962-12-25	1962.98
725	725	1962	12	26	33.4	11	32.8	0	3	45.9	8.4	47.8	1962-12-26	1962.98
726	726	1962	12	27	21.8	58	39.2	7.3	0	44.5	2.9	2.6	1962-12-27	1962.98
727	727	1962	12	28	24	56	42.8	3.2	0	42.5	4.9	5.5	1962-12-28	1962.99
728	728	1962	12	29	26.2	58	35.6	10	0	33.9	2.1	2	1962-12-29	1962.99
729	729	1962	12	30	20.9	59	41.8	4.9	0	29.9	3.4	3	1962-12-30	1962.99
730	730	1962	12	31	25	28	46.4	0	1	31.3	8.2	27.1	1962-12-31	1962.99
731	731	1963	1	1	32.3	17	27	0.7	0	34.2	8.2	32.1	1963-01-01	1963
732	732	1963	1	2	31.3	32	19.4	8.6	0	32.6	2.3	4.4	1963-01-02	1963.01
733	733	1963	1	3	30.6	39	21.2	7.3	0	27.7	2.6	3.9	1963-01-03	1963.01
734	734	1963	1	4	30.2	42	16.9	7.9	0	22.2	2.3	2.8	1963-01-04	1963.01
735	735	1963	1	5	23.9	67	34.9	5.3	0	18.2	3	1.9	1963-01-05	1963.01
736	736	1963	1	6	17.2	87	37.4	8.4	0	10.4	2	0.5	1963-01-06	1963.02
737	737	1963	1	7	19.3	80	35.6	4.1	0	7.1	3.2	1.1	1963-01-07	1963.02
738	738	1963	1	8	27	46	29.9	0	1	9	6.8	8.7	1963-01-08	1963.02
739	739	1963	1	9	29.1	41	36	3.1	0	11.4	3.9	7.3	1963-01-09	1963.03
740	740	1963	1	10	21.5	58	35.6	3.7	0	10.7	3.5	2.9	1963-01-10	1963.03
741	741	1963	1	11	26.5	23	34.6	0	1	12.5	7	21.6	1963-01-11	1963.03
742	742	1963	1	12	31.8	18	19.8	0	2	15.6	6.9	21.2	1963-01-12	1963.03
743	743	1963	1	13	30.8	32	26.6	6.8	0	16.6	2.5	5.5	1963-01-13	1963.04
744	744	1963	1	14	22.4	61	30.2	2.9	0	14.9	4.2	2.8	1963-01-14	1963.04
745	745	1963	1	15	29.5	21	22.3	0	1	17.3	7.3	20.3	1963-01-15	1963.04
746	746	1963	1	16	35.4	14	18.7	0	2	21.6	7.2	28.4	1963-01-16	1963.04
747	747	1963	1	17	39	10	33.8	4.5	0	27.4	3.6	25.9	1963-01-17	1963.05
748	748	1963	1	18	23.5	59	27.4	2.9	0	26.3	4.6	3.1	1963-01-18	1963.05
749	749	1963	1	19	24	51	28.1	8.6	0	18.9	2.1	2	1963-01-19	1963.05
750	750	1963	1	20	23.7	63	44.6	19.4	0	0.8	0.9	0.8	1963-01-20	1963.05
751	751	1963	1	21	20.6	56	29.9	0.1	0	1.7	7.7	5.7	1963-01-21	1963.06
752	752	1963	1	22	20.7	48	23.8	0	1	2.7	6.4	5.3	1963-01-22	1963.06
753	753	1963	1	23	27.7	34	30.2	0	2	4.8	6.2	12.5	1963-01-23	1963.06
754	754	1963	1	24	31.5	27	33.5	0	3	7.9	6.3	19.5	1963-01-24	1963.07
755	755	1963	1	25	33.6	17	29.2	0	4	11.7	6.4	27.5	1963-01-25	1963.07
756	756	1963	1	26	37.3	11	18	0	5	17	6.7	30.8	1963-01-26	1963.07
757	757	1963	1	27	26.9	49	39.2	0.3	0	18.8	8.3	11.9	1963-01-27	1963.07
758	758	1963	1	28	28.8	31	35.6	0.2	0	21	8.8	22.8	1963-01-28	1963.08
759	759	1963	1	29	34.1	22	24.5	7.9	0	21.4	2.3	7.7	1963-01-29	1963.08
760	760	1963	1	30	21.4	73	40	12.7	0	9.6	1.4	0.8	1963-01-30	1963.08
761	761	1963	1	31	22.4	44	41.4	0.2	0	10.6	8	12.5	1963-01-31	1963.08
762	762	1963	2	1	29.2	22	30.6	0	1	13	7.1	22.4	1963-02-01	1963.09
763	763	1963	2	2	33	17	31	0	2	16.4	6.9	30.3	1963-02-02	1963.09
764	764	1963	2	3	37.8	13	9.7	0	3	21.8	7.1	25.5	1963-02-03	1963.09
765	765	1963	2	4	29.9	35	42.5	0.2	0	24.3	9	24.4	1963-02-04	1963.1
766	766	1963	2	5	28.2	44	37.4	2.8	0	26.3	4.7	8.1	1963-02-05	1963.1
767	767	1963	2	6	21.6	89	37.8	22	0	7.3	0.9	0.3	1963-02-06	1963.1
768	768	1963	2	7	19.7	70	25.9	5.4	0	2.7	2.6	1	1963-02-07	1963.1
769	769	1963	2	8	23.1	45	28.4	0.4	0	3.6	7	8	1963-02-08	1963.11
770	770	1963	2	9	25.8	32	25.2	0	1	5.4	6.6	11.9	1963-02-09	1963.11
771	771	1963	2	10	25.8	40	34.9	1.5	0	7.1	5.3	8.9	1963-02-10	1963.11
772	772	1963	2	11	18.9	54	36.7	3	0	7.9	3.9	3.4	1963-02-11	1963.11
773	773	1963	2	12	25.3	30	30.6	0	1	9.5	6.8	14.8	1963-02-12	1963.12
774	774	1963	2	13	28.8	27	21.2	0	2	11.8	6.6	14	1963-02-13	1963.12
775	775	1963	2	14	30.1	25	27.4	0	3	14.4	6.7	18.2	1963-02-14	1963.12
776	776	1963	2	15	37.4	13	7.2	0	4	19.7	6.9	23.1	1963-02-15	1963.12
777	777	1963	2	16	34.7	21	23.4	0	5	23.6	7.1	23.7	1963-02-16	1963.13
778	778	1963	2	17	36.2	14	32.4	0.3	0	28	8.9	50	1963-02-17	1963.13
779	779	1963	2	18	22.5	44	36.7	3.6	0	29.1	4.2	5.8	1963-02-18	1963.13
780	780	1963	2	19	25	60	16.6	6.6	0	25.1	2.7	1.5	1963-02-19	1963.14
781	781	1963	2	20	26.2	47	28.1	0.4	0	26.3	8.5	9.8	1963-02-20	1963.14
782	782	1963	2	21	27.9	32	35.6	0.1	0	28.1	9.6	23.5	1963-02-21	1963.14
783	783	1963	2	22	30.4	26	22.3	0	1	30.6	8.1	19.5	1963-02-22	1963.14
784	784	1963	2	23	30.2	22	25.6	0	2	33	7.9	22.7	1963-02-23	1963.15
785	785	1963	2	24	31.1	24	22.3	0	3	35.5	7.9	20.5	1963-02-24	1963.15
786	786	1963	2	25	28.5	27	25.6	0	4	37.5	7.9	18.4	1963-02-25	1963.15
787	787	1963	2	26	35.3	12	25.9	0	5	41.3	8	39.9	1963-02-26	1963.15
788	788	1963	2	27	37.2	14	16.6	3.2	0	45.7	5	19.9	1963-02-27	1963.16
789	789	1963	2	28	26.8	42	24.8	0.7	0	47.2	9	11.4	1963-02-28	1963.16
790	790	1963	3	1	26.1	42	41.4	0.6	0	48.6	9.3	17.1	1963-03-01	1963.16
791	791	1963	3	2	36.5	17	36.4	0.1	0	52.5	10	55.5	1963-03-02	1963.17
792	792	1963	3	3	37.1	16	33.5	12.8	0	44.3	1.8	10.4	1963-03-03	1963.17
793	793	1963	3	4	17.8	78	27.7	8	0	36.8	2.6	0.8	1963-03-04	1963.17
794	794	1963	3	5	18.2	60	29.2	0.5	0	36.9	8.9	5.1	1963-03-05	1963.17
795	795	1963	3	6	24.7	37	32.4	0	1	38.2	8.6	14.6	1963-03-06	1963.18
796	796	1963	3	7	29.5	35	32	5.8	0	39.6	3.3	7.2	1963-03-07	1963.18
797	797	1963	3	8	27.4	35	31.3	5.3	0	36	3.4	6.9	1963-03-08	1963.18
798	798	1963	3	9	22.1	33	32.4	0.4	0	36.5	9.2	16.5	1963-03-09	1963.18
799	799	1963	3	10	23.3	42	21.2	0.2	0	37.4	9.9	10.5	1963-03-10	1963.19
800	800	1963	3	11	26.7	32	16.6	0	1	39	8.6	13.1	1963-03-11	1963.19
801	801	1963	3	12	30.9	23	18.7	0.2	0	41.5	10	24.6	1963-03-12	1963.19
802	802	1963	3	13	30.4	33	23	2.7	0	43.7	5.4	10.5	1963-03-13	1963.2
803	803	1963	3	14	24.6	47	39.6	5	0	42.2	3.7	5.3	1963-03-14	1963.2
804	804	1963	3	15	21	37	39.2	0	1	43	8.9	15.7	1963-03-15	1963.2
805	805	1963	3	16	30.5	14	29.2	0	2	45.2	8.6	36.7	1963-03-16	1963.2
806	806	1963	3	17	32	23	28.1	3.3	0	47.9	5	16.3	1963-03-17	1963.21
807	807	1963	3	18	30.9	33	29.9	1.9	0	50	6.7	15.4	1963-03-18	1963.21
808	808	1963	3	19	32.5	22	20.2	7	0	45.7	3	8.5	1963-03-19	1963.21
809	809	1963	3	20	25.5	52	19.8	9.3	0	37.7	2.3	1.8	1963-03-20	1963.21
810	810	1963	3	21	16.3	85	22	13.5	0	24.7	1.5	0.3	1963-03-21	1963.22
811	811	1963	3	22	21.8	48	13.7	0	1	25.7	7.8	5.3	1963-03-22	1963.22
812	812	1963	3	23	18.3	72	21.2	3.3	0	26.3	4.3	1.4	1963-03-23	1963.22
813	813	1963	3	24	21.3	48	16.6	0	1	27.2	7.9	5.6	1963-03-24	1963.23
814	814	1963	3	25	26.2	33	3.2	0	2	28.8	7.6	8.1	1963-03-25	1963.23
815	815	1963	3	26	30.5	16	27.4	0	3	31.3	7.6	28.8	1963-03-26	1963.23
816	816	1963	3	27	34.5	12	34.2	0	4	34.9	7.7	45	1963-03-27	1963.23
817	817	1963	3	28	33.4	15	30.6	10.1	0	33.1	2.1	10	1963-03-28	1963.24
818	818	1963	3	29	20.7	41	42.5	5	0	28.9	3.4	5.6	1963-03-29	1963.24
819	819	1963	3	30	17.6	57	20.5	0	1	29.5	8.1	4.1	1963-03-30	1963.24
820	820	1963	3	31	24.9	24	17.3	0	2	30.8	7.7	14.6	1963-03-31	1963.24
821	821	1963	4	1	17.6	62	46.1	1.2	0	31.4	7	5.4	1963-04-01	1963.25
822	822	1963	4	2	28.6	23	20.5	0	1	33.4	8.3	19.5	1963-04-02	1963.25
823	823	1963	4	3	23	44	17.6	0	2	34.5	7.9	7	1963-04-03	1963.25
824	824	1963	4	4	22.8	42	32	0	3	35.6	7.9	10.6	1963-04-04	1963.26
825	825	1963	4	5	24.6	47	20.2	0.1	0	36.8	10	9.1	1963-04-05	1963.26
826	826	1963	4	6	23.6	49	31	0.1	0	38	10	10.3	1963-04-06	1963.26
827	827	1963	4	7	21.3	55	24.5	1.4	0	38.8	7	4.7	1963-04-07	1963.26
828	828	1963	4	8	24.1	35	28.8	0	1	40	8.7	14.2	1963-04-08	1963.27
829	829	1963	4	9	30.7	16	28.8	0	2	42.4	8.4	33.5	1963-04-09	1963.27
830	830	1963	4	10	31.1	23	24.5	4.9	0	44.8	3.8	11.2	1963-04-10	1963.27
831	831	1963	4	11	27.4	34	13.3	0.1	0	46.5	10	13.3	1963-04-11	1963.28
832	832	1963	4	12	23.4	43	20.2	0.7	0	46.9	9	9.1	1963-04-12	1963.28
833	833	1963	4	13	16.1	78	40.7	4.9	0	42.4	3.8	1.4	1963-04-13	1963.28
834	834	1963	4	14	21.5	55	38.5	0.1	0	43.2	10	9.4	1963-04-14	1963.28
835	835	1963	4	15	24.5	30	47.5	4.1	0	40.3	4.2	12.8	1963-04-15	1963.29
836	836	1963	4	16	18.9	52	17.6	1.4	0	39.5	7	4.1	1963-04-16	1963.29
837	837	1963	4	17	23.1	29	32.8	0	1	40.6	8.7	18.9	1963-04-17	1963.29
838	838	1963	4	18	30.4	21	43.2	1.3	0	42.9	7.3	34.3	1963-04-18	1963.29
839	839	1963	4	19	20.1	59	31.3	8	0	39.4	2.6	1.8	1963-04-19	1963.3
840	840	1963	4	20	13.5	82	32.8	6.9	0	32.7	2.8	0.7	1963-04-20	1963.3
841	841	1963	4	21	18	57	38.2	0.2	0	33.1	9.6	7.5	1963-04-21	1963.3
842	842	1963	4	22	22.7	52	29.5	0.7	0	33.5	8.2	7.3	1963-04-22	1963.31
843	843	1963	4	23	24.3	58	32.8	14.7	0	20	1.4	1.2	1963-04-23	1963.31
844	844	1963	4	24	18.2	70	32.8	1.5	0	19.2	5.9	2.6	1963-04-24	1963.31
845	845	1963	4	25	19.3	57	19.1	0.7	0	19.2	7.3	3.8	1963-04-25	1963.31
846	846	1963	4	26	13.8	92	27.4	19.9	0	0	0.9	0.1	1963-04-26	1963.32
847	847	1963	4	27	17.9	74	21.2	2.1	0	0	4.3	1.3	1963-04-27	1963.32
848	848	1963	4	28	17.8	63	10.8	0	1	0.7	6.3	2.1	1963-04-28	1963.32
849	849	1963	4	29	18.8	49	30.2	0.3	0	1.4	7.1	6.2	1963-04-29	1963.32
850	850	1963	4	30	26.5	38	37.1	0.1	0	3.3	7.8	15.2	1963-04-30	1963.33
851	851	1963	5	1	19.6	56	16.2	1.2	0	4.2	5.6	2.8	1963-05-01	1963.33
852	852	1963	5	2	16.7	78	28.1	0.9	0	4.8	6.1	1.7	1963-05-02	1963.33
853	853	1963	5	3	21.4	49	18.7	0.1	0	5.8	8	5.8	1963-05-03	1963.34
854	854	1963	5	4	20	45	26.3	0	1	6.7	6.7	6.3	1963-05-04	1963.34
855	855	1963	5	5	25.5	24	34.9	0	2	8.3	6.4	18.7	1963-05-05	1963.34
856	856	1963	5	6	28.2	17	25.9	0	3	10.5	6.4	20.9	1963-05-06	1963.34
857	857	1963	5	7	23.3	30	21.6	0.2	0	11.8	8.1	12.9	1963-05-07	1963.35
858	858	1963	5	8	19.6	28	26.3	0.2	0	12.6	8.2	13.7	1963-05-08	1963.35
859	859	1963	5	9	22.9	28	15.8	0	1	13.8	7.1	10.7	1963-05-09	1963.35
860	860	1963	5	10	20.8	38	19.1	0	2	14.8	6.8	7.1	1963-05-10	1963.35
861	861	1963	5	11	24	28	34.9	0	3	16.1	6.8	16.1	1963-05-11	1963.36
862	862	1963	5	12	15	50	28.4	0.7	0	16.5	7.1	5.2	1963-05-12	1963.36
863	863	1963	5	13	18.7	24	49.3	0.1	0	17.2	8.8	28.5	1963-05-13	1963.36
864	864	1963	5	14	12.1	50	63	6.3	0	15.4	2.6	3.8	1963-05-14	1963.37
865	865	1963	5	15	11.1	59	61.9	6	0	9.6	2.5	2.6	1963-05-15	1963.37
866	866	1963	5	16	13.6	54	40	3.2	0	6.7	3.7	2.9	1963-05-16	1963.37
867	867	1963	5	17	13.1	60	30.2	0.4	0	6.6	7.2	3.6	1963-05-17	1963.37
868	868	1963	5	18	17.7	25	55.8	0	1	7.3	6.7	23.7	1963-05-18	1963.38
869	869	1963	5	19	23.4	18	60.1	0	2	8.6	6.5	38.5	1963-05-19	1963.38
870	870	1963	5	20	25	9	63.7	0	3	10.1	6.4	61	1963-05-20	1963.38
871	871	1963	5	21	25.1	13	69.5	0	4	11.7	6.4	61.6	1963-05-21	1963.38
872	872	1963	5	22	22.5	20	36	1.7	0	12.8	5.3	16.2	1963-05-22	1963.39
873	873	1963	5	23	16.7	58	13.3	1.2	0	13.4	6	2.5	1963-05-23	1963.39
874	874	1963	5	24	15.9	52	14.4	0	1	13.9	7.1	3.5	1963-05-24	1963.39
875	875	1963	5	25	19.6	35	18	0	2	14.7	6.8	7.5	1963-05-25	1963.39
876	876	1963	5	26	22.3	25	29.5	0	3	15.8	6.7	14.8	1963-05-26	1963.4
877	877	1963	5	27	24.3	24	42.1	0	4	17.2	6.7	22.6	1963-05-27	1963.4
878	878	1963	5	28	24.2	24	27	0	5	18.5	6.8	15.9	1963-05-28	1963.4
879	879	1963	5	29	20.4	33	22.3	0	6	19.4	6.8	9.3	1963-05-29	1963.41
880	880	1963	5	30	23	25	29.9	0	7	20.6	6.8	16	1963-05-30	1963.41
881	881	1963	5	31	22	24	31.3	0	8	21.6	6.9	16.6	1963-05-31	1963.41
882	882	1963	6	1	17.4	35	18	0	9	22.2	6.9	7.1	1963-06-01	1963.41
883	883	1963	6	2	18.6	39	30.2	0	10	22.8	6.9	8.5	1963-06-02	1963.42
884	884	1963	6	3	18	39	25.6	0	11	23.5	7	7.5	1963-06-03	1963.42
885	885	1963	6	4	21.6	22	34.2	0	12	24.4	7	18.9	1963-06-04	1963.42
886	886	1963	6	5	17.6	48	36.4	0	13	25	7	7.2	1963-06-05	1963.42
887	887	1963	6	6	22.6	18	28.8	0	14	26.1	7.1	19.7	1963-06-06	1963.43
888	888	1963	6	7	23.6	19	28.4	0.8	0	27.3	7.6	21.2	1963-06-07	1963.43
889	889	1963	6	8	17.2	37	30.6	0.8	0	27.8	7.6	9.6	1963-06-08	1963.43
890	890	1963	6	9	18.5	34	30.2	3	0	28.5	4.6	6.6	1963-06-09	1963.44
891	891	1963	6	10	14.6	75	36	3.4	0	25.9	4.2	1.5	1963-06-10	1963.44
892	892	1963	6	11	17.2	48	15.5	0	1	26.5	7.9	4.8	1963-06-11	1963.44
893	893	1963	6	12	16.4	53	16.2	0	2	26.9	7.5	3.9	1963-06-12	1963.44
894	894	1963	6	13	15.4	47	51.8	2.6	0	27.3	4.9	6.9	1963-06-13	1963.45
895	895	1963	6	14	12.8	31	43.9	0	1	27.6	7.9	14.4	1963-06-14	1963.45
896	896	1963	6	15	17.1	31	40.3	0.1	0	28.1	9.6	18.5	1963-06-15	1963.45
897	897	1963	6	16	17.6	49	27	0	1	28.7	8	6.3	1963-06-16	1963.45
898	898	1963	6	17	15.2	55	25.9	4.1	0	29.1	3.8	2.2	1963-06-17	1963.46
899	899	1963	6	18	12.5	55	47.5	0.1	0	29.3	9.7	8.4	1963-06-18	1963.46
900	900	1963	6	19	16.2	53	51.1	0	1	29.7	8.1	9.4	1963-06-19	1963.46
901	901	1963	6	20	12.9	65	48.6	9.5	0	25.6	2.1	1.4	1963-06-20	1963.47
902	902	1963	6	21	9.6	71	32.4	3.8	0	21.9	3.8	1.2	1963-06-21	1963.47
903	903	1963	6	22	12.6	50	23	0	1	22.1	7.6	4.5	1963-06-22	1963.47
904	904	1963	6	23	15.6	46	43.9	0	2	22.6	7.3	8.7	1963-06-23	1963.47
905	905	1963	6	24	18	31	65.2	0	3	23.2	7.2	25.7	1963-06-24	1963.48
906	906	1963	6	25	17.4	30	66.2	0	4	23.7	7.1	26.6	1963-06-25	1963.48
907	907	1963	6	26	17.2	28	54	0	5	24.3	7.1	21.4	1963-06-26	1963.48
908	908	1963	6	27	13.9	41	37.1	6.5	0	23.2	2.7	3.1	1963-06-27	1963.48
909	909	1963	6	28	8.8	50	32	0	1	23.2	7.7	4.9	1963-06-28	1963.49
910	910	1963	6	29	13.8	57	43.9	0.1	0	23.6	9.3	7.1	1963-06-29	1963.49
911	911	1963	6	30	15.1	54	23.4	0	1	23.9	7.7	4.3	1963-06-30	1963.49
912	912	1963	7	1	17.7	31	51.5	0	2	24.5	7.4	19.4	1963-07-01	1963.5
913	913	1963	7	2	15.1	36	56.9	0.8	0	24.9	7.4	16.7	1963-07-02	1963.5
914	914	1963	7	3	11.4	50	49.3	0.5	0	25.1	8.2	8.6	1963-07-03	1963.5
915	915	1963	7	4	15.4	48	20.2	0	1	25.5	7.8	5	1963-07-04	1963.5
916	916	1963	7	5	18.4	24	29.5	0	2	26.2	7.5	14.9	1963-07-05	1963.51
917	917	1963	7	6	20.2	27	40.3	0	3	27	7.4	18.3	1963-07-06	1963.51
918	918	1963	7	7	16.3	46	30.6	1	0	27.4	7.1	6.5	1963-07-07	1963.51
919	919	1963	7	8	13.4	52	46.8	0	1	27.7	7.9	7.8	1963-07-08	1963.52
920	920	1963	7	9	15.5	33	39.2	0	2	28.1	7.6	12.6	1963-07-09	1963.52
921	921	1963	7	10	16.6	26	57.2	0	3	28.6	7.5	25.4	1963-07-10	1963.52
922	922	1963	7	11	17.9	15	45	0	4	29.2	7.4	28.8	1963-07-11	1963.52
923	923	1963	7	12	17.6	14	32.4	0	5	29.8	7.4	22.3	1963-07-12	1963.53
924	924	1963	7	13	17.1	15	37.8	0	6	30.3	7.4	23.4	1963-07-13	1963.53
925	925	1963	7	14	17.7	17	36.4	0	7	30.8	7.4	22	1963-07-14	1963.53
926	926	1963	7	15	19.3	17	42.1	0	8	31.5	7.4	26.6	1963-07-15	1963.53
927	927	1963	7	16	21.8	13	62.3	0	9	32.5	7.5	52.7	1963-07-16	1963.54
928	928	1963	7	17	18.3	14	27.4	0.6	0	33.1	8.4	22.7	1963-07-17	1963.54
929	929	1963	7	18	17.9	31	23.8	5.6	0	32.6	3.2	4.5	1963-07-18	1963.54
930	930	1963	7	19	13.9	39	47.2	0.2	0	32.7	9.6	14.9	1963-07-19	1963.55
931	931	1963	7	20	7.2	65	16.9	12.8	0	19.9	1.5	0.4	1963-07-20	1963.55
932	932	1963	7	21	8.6	72	21.6	5.2	0	14.7	2.9	0.7	1963-07-21	1963.55
933	933	1963	7	22	12.6	57	16.6	0	1	15	7.2	2.8	1963-07-22	1963.55
934	934	1963	7	23	15.9	53	19.8	0	2	15.5	6.9	3.7	1963-07-23	1963.56
935	935	1963	7	24	19.9	50	28.8	0	3	16.3	6.8	5.7	1963-07-24	1963.56
936	936	1963	7	25	17.6	61	65.9	2.5	0	16.9	4.6	6	1963-07-25	1963.56
937	937	1963	7	26	18.2	50	47.9	0.1	0	17.5	8.9	11.2	1963-07-26	1963.56
938	938	1963	7	27	18.3	31	37.8	0	1	18.2	7.4	14	1963-07-27	1963.57
939	939	1963	7	28	14.7	54	37.4	3.9	0	18.6	3.6	2.8	1963-07-28	1963.57
940	940	1963	7	29	9.9	58	29.5	1.3	0	18.6	6.1	2.8	1963-07-29	1963.57
941	941	1963	7	30	8.5	50	15.8	0.4	0	18.2	8	3.4	1963-07-30	1963.58
942	942	1963	7	31	11.1	50	19.1	0	1	18.4	7.4	3.7	1963-07-31	1963.58
943	943	1963	8	1	17.2	36	31.3	0	2	19	7.1	9.5	1963-08-01	1963.58
944	944	1963	8	2	11.6	51	41.8	6.5	0	17.7	2.6	2.2	1963-08-02	1963.58
945	945	1963	8	3	11.7	76	20.5	7.8	0	10.1	2.1	0.5	1963-08-03	1963.59
946	946	1963	8	4	9.3	73	9.7	6.9	0	3.3	2.2	0.4	1963-08-04	1963.59
947	947	1963	8	5	11.3	72	21.6	1.9	0	1.6	4.6	1.2	1963-08-05	1963.59
948	948	1963	8	6	12.5	64	34.6	0	1	1.9	6.4	3	1963-08-06	1963.59
949	949	1963	8	7	19.7	54	31	0.1	0	2.8	7.8	6	1963-08-07	1963.6
950	950	1963	8	8	21.7	47	31	0	1	3.9	6.5	7	1963-08-08	1963.6
951	951	1963	8	9	22.7	48	10.8	0.3	0	5.1	7.4	4.8	1963-08-09	1963.6
952	952	1963	8	10	14.8	78	51.1	0.9	0	5.5	6.1	2.9	1963-08-10	1963.61
953	953	1963	8	11	22.9	42	56.2	0.7	0	6.8	6.6	15.8	1963-08-11	1963.61
954	954	1963	8	12	25.9	28	28.8	1	0	8.5	6.1	13.6	1963-08-12	1963.61
955	955	1963	8	13	21.9	40	31	0	1	9.6	6.9	9.2	1963-08-13	1963.61
956	956	1963	8	14	25.3	24	33.1	0	2	11.2	6.6	18.5	1963-08-14	1963.62
957	957	1963	8	15	18.7	45	30.6	3.8	0	11.9	3.5	3.6	1963-08-15	1963.62
958	958	1963	8	16	8.5	88	21.6	12.6	0	0.7	1.3	0.2	1963-08-16	1963.62
959	959	1963	8	17	7.8	76	35.3	6.3	0	0	2.3	0.6	1963-08-17	1963.62
960	960	1963	8	18	11.5	65	62.6	0	1	0.2	6.3	5.3	1963-08-18	1963.63
961	961	1963	8	19	15.8	69	28.1	0.6	0	0.7	6.4	2.4	1963-08-19	1963.63
962	962	1963	8	20	18.7	53	36.7	0.4	0	1.5	6.9	6.1	1963-08-20	1963.63
963	963	1963	8	21	14.9	54	49.7	10.6	0	0	1.5	1.6	1963-08-21	1963.63
964	964	1963	8	22	11.7	59	44.6	0.5	0	0	6.6	4.6	1963-08-22	1963.64
965	965	1963	8	23	17.3	57	46.8	1.4	0	0	5.1	4.7	1963-08-23	1963.64
966	966	1963	8	24	16.5	58	19.4	0.1	0	0.5	7.6	3.5	1963-08-24	1963.64
967	967	1963	8	25	16.9	60	58	0.1	0	0.9	7.7	8.3	1963-08-25	1963.65
968	968	1963	8	26	25.2	37	36.4	0.3	0	2.3	7.2	13.6	1963-08-26	1963.65
969	969	1963	8	27	21.6	38	14.4	0	1	3.4	6.5	6.3	1963-08-27	1963.65
970	970	1963	8	28	21.4	35	10.4	0	2	4.5	6.2	6.2	1963-08-28	1963.65
971	971	1963	8	29	20.3	34	28.1	1.5	0	5.4	5.2	7.7	1963-08-29	1963.66
972	972	1963	8	30	11.3	62	28.4	3.4	0	5.6	3.5	1.5	1963-08-30	1963.66
973	973	1963	8	31	18.1	42	14.4	0	1	6.2	6.7	5.1	1963-08-31	1963.66
974	974	1963	9	1	14.2	48	20.2	1.3	0	6.6	5.5	3.4	1963-09-01	1963.66
975	975	1963	9	2	15	40	21.2	0	1	7	6.7	5.7	1963-09-02	1963.67
976	976	1963	9	3	19.2	20	7.2	0	2	7.8	6.4	9	1963-09-03	1963.67
977	977	1963	9	4	17.2	47	25.2	0.2	0	8.4	7.9	6.2	1963-09-04	1963.67
978	978	1963	9	5	24.8	24	22	0.8	0	9.9	6.6	13.8	1963-09-05	1963.68
979	979	1963	9	6	21.7	26	18.4	0	1	11	6.9	11.2	1963-09-06	1963.68
980	980	1963	9	7	14.8	44	29.9	3.6	0	11.4	3.6	3.3	1963-09-07	1963.68
981	981	1963	9	8	7.6	83	21.2	15.6	0	0	1.1	0.2	1963-09-08	1963.68
982	982	1963	9	9	11.2	63	34.2	6	0	0	2.3	1.1	1963-09-09	1963.69
983	983	1963	9	10	10	62	24.5	0.9	0	0	5.8	2.1	1963-09-10	1963.69
984	984	1963	9	11	12.9	35	38.2	0	1	0.3	6.3	8.7	1963-09-11	1963.69
985	985	1963	9	12	23.6	29	52.9	0	2	1.7	6.1	21.7	1963-09-12	1963.69
986	986	1963	9	13	27.8	17	27.7	0	3	3.9	6.1	20.9	1963-09-13	1963.7
987	987	1963	9	14	24.8	19	20.2	0	4	5.4	6.1	14.5	1963-09-14	1963.7
988	988	1963	9	15	23.2	33	33.5	4.7	0	6.7	2.9	5.6	1963-09-15	1963.7
989	989	1963	9	16	18.7	30	38.5	0	1	7.5	6.7	13.8	1963-09-16	1963.71
990	990	1963	9	17	18.3	42	25.9	0.9	0	8.2	6.3	6.2	1963-09-17	1963.71
991	991	1963	9	18	21	42	22	0.3	0	9.1	7.7	7.5	1963-09-18	1963.71
992	992	1963	9	19	23.5	36	18.7	0	1	10.4	6.9	8.7	1963-09-19	1963.71
993	993	1963	9	20	25.5	26	34.6	0	2	12.1	6.7	17.9	1963-09-20	1963.72
994	994	1963	9	21	33	13	51.8	0.2	0	15.6	8.4	68.2	1963-09-21	1963.72
995	995	1963	9	22	20.7	35	25.9	0.2	0	16.5	8.5	11.6	1963-09-22	1963.72
996	996	1963	9	23	24.9	21	31.7	0	1	18	7.4	21.6	1963-09-23	1963.72
997	997	1963	9	24	30.3	12	37.8	0	2	20.5	7.1	39.1	1963-09-24	1963.73
998	998	1963	9	25	29.8	24	29.5	2.2	0	23	5.1	15.1	1963-09-25	1963.73
999	999	1963	9	26	21.5	51	45.7	3.1	0	23.7	4.3	5.6	1963-09-26	1963.73
1000	1000	1963	9	27	17.4	67	31.7	3.1	0	21.2	4.3	2	1963-09-27	1963.74
1001	1001	1963	9	28	23.1	25	22	0	1	22.3	7.6	14.6	1963-09-28	1963.74
1002	1002	1963	9	29	22.6	18	41	0.2	0	23.4	8.9	33	1963-09-29	1963.74
1003	1003	1963	9	30	17.4	54	27.7	4.8	0	24	3.3	2.2	1963-09-30	1963.74
1004	1004	1963	10	1	27.6	25	47.5	0	1	25.9	7.8	31.3	1963-10-01	1963.75
1005	1005	1963	10	2	20	27	22.3	0	2	26.7	7.5	12.4	1963-10-02	1963.75
1006	1006	1963	10	3	19.7	36	40.3	0	3	27.5	7.4	13.2	1963-10-03	1963.75
1007	1007	1963	10	4	17.6	23	21.2	0	4	28	7.4	12.2	1963-10-04	1963.76
1008	1008	1963	10	5	22.8	17	23.4	0	5	29.1	7.4	19.2	1963-10-05	1963.76
1009	1009	1963	10	6	27.5	11	23.8	0	6	30.9	7.4	27.9	1963-10-06	1963.76
1010	1010	1963	10	7	27.1	12	18	0	7	32.7	7.5	23.3	1963-10-07	1963.76
1011	1011	1963	10	8	16.9	52	36.4	3.6	0	33.2	4.3	3.7	1963-10-08	1963.77
1012	1012	1963	10	9	13.3	73	25.6	5.4	0	29.5	3.2	0.9	1963-10-09	1963.77
1013	1013	1963	10	10	18.6	43	58	2.6	0	27.6	4.9	10	1963-10-10	1963.77
1014	1014	1963	10	11	21.4	72	54.4	11.6	0	16.9	1.6	1.3	1963-10-11	1963.77
1015	1015	1963	10	12	19.5	61	27	2.7	0	15	4.4	2.4	1963-10-12	1963.78
1016	1016	1963	10	13	22.7	38	22.7	0.7	0	15.4	7.1	8.6	1963-10-13	1963.78
1017	1017	1963	10	14	21.6	28	45	0	1	16.4	7.3	20.7	1963-10-14	1963.78
1018	1018	1963	10	15	24.2	14	15.1	0	2	17.8	7	17.5	1963-10-15	1963.79
1019	1019	1963	10	16	22.9	22	32.8	0	3	19	6.9	18.9	1963-10-16	1963.79
1020	1020	1963	10	17	29.7	6	28.1	0	4	21.4	7	36.9	1963-10-17	1963.79
1021	1021	1963	10	18	27.3	24	26.3	0	5	23.3	7	17.6	1963-10-18	1963.79
1022	1022	1963	10	19	13.1	82	14.4	2.3	0	23.5	5.1	0.8	1963-10-19	1963.8
1023	1023	1963	10	20	24.1	49	27	12	0	15.6	1.6	1.6	1963-10-20	1963.8
1024	1024	1963	10	21	20.2	64	30.6	3.6	0	12.9	3.6	2	1963-10-21	1963.8
1025	1025	1963	10	22	16.4	72	22	3.8	0	9.6	3.4	1.1	1963-10-22	1963.8
1026	1026	1963	10	23	20.8	35	14.4	0	1	10.5	6.9	7.3	1963-10-23	1963.81
1027	1027	1963	10	24	26.2	24	26.3	0	2	12.3	6.7	16.3	1963-10-24	1963.81
1028	1028	1963	10	25	33.8	12	7.2	0	3	16.1	6.8	20.5	1963-10-25	1963.81
1029	1029	1963	10	26	23.1	48	32.8	1.1	0	17.3	6.4	7.1	1963-10-26	1963.82
1030	1030	1963	10	27	16.2	70	36	2.8	0	17.8	4.4	2	1963-10-27	1963.82
1031	1031	1963	10	28	15.3	53	25.9	2.8	0	16.6	4.3	2.7	1963-10-28	1963.82
1032	1032	1963	10	29	21.7	21	16.9	0	1	17.6	7.3	13.5	1963-10-29	1963.82
1033	1033	1963	10	30	25.8	17	14.4	0.1	0	19.2	9	20.7	1963-10-30	1963.83
1034	1034	1963	10	31	24.1	18	51.5	0	1	20.5	7.5	38.4	1963-10-31	1963.83
1035	1035	1963	11	1	20.9	26	35.3	0	2	21.4	7.2	16.7	1963-11-01	1963.83
1036	1036	1963	11	2	33.7	5	39.6	0	3	25	7.3	59.9	1963-11-02	1963.83
1037	1037	1963	11	3	16	53	28.1	3.1	0	25.4	4.4	2.9	1963-11-03	1963.84
1038	1038	1963	11	4	18.6	28	38.5	1.7	0	26.1	5.9	13.1	1963-11-04	1963.84
1039	1039	1963	11	5	17.6	29	23.4	0	1	26.7	7.9	11.5	1963-11-05	1963.84
1040	1040	1963	11	6	19.5	32	33.1	0	2	27.4	7.5	13.1	1963-11-06	1963.85
1041	1041	1963	11	7	24.6	15	23.8	0	3	28.7	7.5	22.3	1963-11-07	1963.85
1042	1042	1963	11	8	24.6	31	37.8	0.3	0	30.1	9.1	21.2	1963-11-08	1963.85
1043	1043	1963	11	9	22.5	43	29.9	1.7	0	31.1	6.1	7.4	1963-11-09	1963.85
1044	1044	1963	11	10	21.9	36	37.8	0.7	0	32.1	8.1	14.9	1963-11-10	1963.86
1045	1045	1963	11	11	28.4	21	19.1	1.2	0	34.1	7.1	17.7	1963-11-11	1963.86
1046	1046	1963	11	12	29.5	19	19.8	0.4	0	36.2	9.2	25.7	1963-11-12	1963.86
1047	1047	1963	11	13	21.2	34	29.2	1	0	36.9	7.6	11.9	1963-11-13	1963.86
1048	1048	1963	11	14	24.5	26	22.7	0	1	38.1	8.6	17	1963-11-14	1963.87
1049	1049	1963	11	15	24.9	26	22.7	0	2	39.5	8.2	16.3	1963-11-15	1963.87
1050	1050	1963	11	16	28.5	22	27.7	0.4	0	41.4	9.5	28.1	1963-11-16	1963.87
1051	1051	1963	11	17	28.4	35	41	6.6	0	41.3	3	7.8	1963-11-17	1963.88
1052	1052	1963	11	18	23.9	61	36	1.7	0	40.7	6.6	5.1	1963-11-18	1963.88
1053	1053	1963	11	19	29.1	24	34.6	0.6	0	42.1	8.9	29	1963-11-19	1963.88
1054	1054	1963	11	20	26.1	33	23	1.4	0	42.2	7.1	11.8	1963-11-20	1963.88
1055	1055	1963	11	21	21.7	56	33.1	2.3	0	40.8	5.7	4.8	1963-11-21	1963.89
1056	1056	1963	11	22	29.5	25	18	0	1	42.9	8.9	19.2	1963-11-22	1963.89
1057	1057	1963	11	23	37.5	6	39.6	0	2	47.4	8.7	77.5	1963-11-23	1963.89
1058	1058	1963	11	24	13.5	78	33.8	8	0	44.7	2.7	0.8	1963-11-24	1963.89
1059	1059	1963	11	25	15.3	74	44.6	11.6	0	33.5	1.9	0.9	1963-11-25	1963.9
1060	1060	1963	11	26	18.1	68	32	2.6	0	31.4	5.1	2.4	1963-11-26	1963.9
1061	1061	1963	11	27	26.9	27	34.9	0	1	33.1	8.3	22.5	1963-11-27	1963.9
1062	1062	1963	11	28	38.2	13	43.2	3.9	0	38.2	4.2	34.4	1963-11-28	1963.9
1063	1063	1963	11	29	25.8	22	45	0.5	0	39.7	9.1	36.6	1963-11-29	1963.91
1064	1064	1963	11	30	24.6	18	30.6	0	1	40.9	8.7	27.4	1963-11-30	1963.91
1065	1065	1963	12	1	37.8	6	34.6	0.3	0	45.6	10	81.6	1963-12-01	1963.91
1066	1066	1963	12	2	33.9	11	27.7	0	1	48.7	9.2	47.6	1963-12-02	1963.92
1067	1067	1963	12	3	23	39	39.2	0	2	49.7	8.8	15.7	1963-12-03	1963.92
1068	1068	1963	12	4	34.1	10	38.9	0.3	0	52.8	10	69.2	1963-12-04	1963.92
1069	1069	1963	12	5	23.5	30	22	0	1	53.8	9.5	15.5	1963-12-05	1963.92
1070	1070	1963	12	6	24.6	26	23.8	0	2	55	9.1	18.7	1963-12-06	1963.93
1071	1071	1963	12	7	25.6	23	24.5	0	3	56.2	9	21.1	1963-12-07	1963.93
1072	1072	1963	12	8	29.4	10	25.2	0	4	58.1	9	38.5	1963-12-08	1963.93
1073	1073	1963	12	9	36.2	7	28.1	0	5	61.7	9.2	58.7	1963-12-09	1963.93
1074	1074	1963	12	10	30.3	14	21.2	0	6	63.7	9.2	31.9	1963-12-10	1963.94
1075	1075	1963	12	11	24.3	29	44.6	5.2	0	64.6	4.2	12.6	1963-12-11	1963.94
1076	1076	1963	12	12	16.4	71	38.2	5.9	0	59.1	3.7	1.7	1963-12-12	1963.94
1077	1077	1963	12	13	21.7	57	26.6	1.9	0	58	7	4.8	1963-12-13	1963.95
1078	1078	1963	12	14	19.2	63	29.9	3.6	0	54.9	5	2.7	1963-12-14	1963.95
1079	1079	1963	12	15	27.6	21	13	0	1	56.5	9.7	19.8	1963-12-15	1963.95
1080	1080	1963	12	16	27.1	26	33.5	0.6	0	58	9.9	27.7	1963-12-16	1963.95
1081	1081	1963	12	17	20.9	36	29.2	3.6	0	58.7	5.1	7.3	1963-12-17	1963.96
1082	1082	1963	12	18	22.9	27	22.7	0	1	59.6	9.9	18.1	1963-12-18	1963.96
1083	1083	1963	12	19	30.1	12	24.5	0	2	61.6	9.5	37.9	1963-12-19	1963.96
1084	1084	1963	12	20	34.7	6	29.9	0	3	64.6	9.5	62.1	1963-12-20	1963.96
1085	1085	1963	12	21	26.1	33	39.6	0	4	65.9	9.5	22.7	1963-12-21	1963.97
1086	1086	1963	12	22	30.1	22	39.6	0	5	67.7	9.5	38.6	1963-12-22	1963.97
1087	1087	1963	12	23	32.7	18	18.4	0	6	70.1	9.6	29.6	1963-12-23	1963.97
1088	1088	1963	12	24	27.1	44	38.9	0.5	0	71.5	10	17.1	1963-12-24	1963.97
1089	1089	1963	12	25	21.5	47	32.8	3.2	0	72.2	5.9	6.5	1963-12-25	1963.98
1090	1090	1963	12	26	26.6	28	31.3	0	1	73.4	10	23.8	1963-12-26	1963.98
1091	1091	1963	12	27	31.4	17	32.8	0	2	75.4	10	42.8	1963-12-27	1963.98
1092	1092	1963	12	28	21.2	54	33.5	4.5	0	76.1	4.9	4.3	1963-12-28	1963.99
1093	1093	1963	12	29	23.6	42	23.4	3.8	0	73.8	5.4	6.1	1963-12-29	1963.99
1094	1094	1963	12	30	27.7	22	24.8	0	1	75.1	10	26.1	1963-12-30	1963.99
1095	1095	1963	12	31	30.1	20	31.3	0	2	76.9	10	35.5	1963-12-31	1963.99
1096	1096	1964	1	1	31.5	22	25.2	0	3	78.9	10	30.6	1964-01-01	1964
1097	1097	1964	1	2	32.5	22	25.9	0.2	0	81	10	32.2	1964-01-02	1964.01
1098	1098	1964	1	3	32.3	16	32.4	0.8	0	83.1	10	45	1964-01-03	1964.01
1099	1099	1964	1	4	25.8	21	25.6	0.7	0	84.2	10	25.7	1964-01-04	1964.01
1100	1100	1964	1	5	26.6	23	13	0	1	85.3	10	18.4	1964-01-05	1964.01
1101	1101	1964	1	6	28.2	22	24.5	0	2	86.6	10	26.5	1964-01-06	1964.02
1102	1102	1964	1	7	28.1	30	25.6	0	3	87.9	10	20.7	1964-01-07	1964.02
1103	1103	1964	1	8	31.1	26	24.8	0	4	89.7	10	25.8	1964-01-08	1964.02
1104	1104	1964	1	9	28.5	40	35.6	0.2	0	91	10	18.9	1964-01-09	1964.03
1105	1105	1964	1	10	25	54	41.8	3	0	91.9	6.8	8.1	1964-01-10	1964.03
1106	1106	1964	1	11	26.9	30	46.4	0.4	0	93	10	32.7	1964-01-11	1964.03
1107	1107	1964	1	12	32.4	25	21.2	0.3	0	94.9	10	25.3	1964-01-12	1964.03
1108	1108	1964	1	13	28.9	37	27.4	0.5	0	96.2	10	17.2	1964-01-13	1964.04
1109	1109	1964	1	14	25.2	44	26.3	1.4	0	96.3	9.8	11.6	1964-01-14	1964.04
1110	1110	1964	1	15	27.3	25	20.9	3.3	0	94.1	6.5	13.8	1964-01-15	1964.04
1111	1111	1964	1	16	24.9	47	22.7	3.1	0	91.9	6.7	6.5	1964-01-16	1964.04
1112	1112	1964	1	17	32.3	22	16.6	0	1	93.8	10	25.4	1964-01-17	1964.05
1113	1113	1964	1	18	37.8	8	15.8	0	2	96.9	10	49	1964-01-18	1964.05
1114	1114	1964	1	19	39.6	8	46.8	0	3	100.6	10	108.5	1964-01-19	1964.05
1115	1115	1964	1	20	27.3	29	49.3	0.5	0	101.6	10	36.7	1964-01-20	1964.05
1116	1116	1964	1	21	39.4	11	31.7	0	1	105	10	67.3	1964-01-21	1964.06
1117	1117	1964	1	22	31.6	29	30.6	0.1	0	106.6	10	27.4	1964-01-22	1964.06
1118	1118	1964	1	23	30.7	33	33.5	0.2	0	108	10	24.2	1964-01-23	1964.06
1119	1119	1964	1	24	23.7	52	41.8	5.4	0	108	5.1	6.3	1964-01-24	1964.07
1120	1120	1964	1	25	28.7	42	32	3.6	0	105.5	6.5	10.7	1964-01-25	1964.07
1121	1121	1964	1	26	25.5	58	27	4.7	0	101.7	5.4	4	1964-01-26	1964.07
1122	1122	1964	1	27	29.8	20	28.8	3.5	0	99.5	6.5	21.4	1964-01-27	1964.07
1123	1123	1964	1	28	23.8	47	31.7	1.1	0	99.1	10	11.6	1964-01-28	1964.08
1124	1124	1964	1	29	29.4	24	25.2	0	1	100.5	10	26	1964-01-29	1964.08
1125	1125	1964	1	30	32.6	17	32	1.3	0	102.3	10	44.3	1964-01-30	1964.08
1126	1126	1964	1	31	17.9	46	30.6	5.1	0	101.3	5.1	5	1964-01-31	1964.08
1127	1127	1964	2	1	21.5	22	22	0	1	101.8	10	19.8	1964-02-01	1964.09
1128	1128	1964	2	2	26.7	14	22.3	0	2	102.8	10	31.3	1964-02-02	1964.09
1129	1129	1964	2	3	30.8	21	26.3	0	3	104.3	10	31.2	1964-02-03	1964.09
1130	1130	1964	2	4	30.5	24	28.8	0	4	105.7	10	29.9	1964-02-04	1964.1
1131	1131	1964	2	5	30.2	27	30.2	1.5	0	107	10	27.9	1964-02-05	1964.1
1132	1132	1964	2	6	24.4	43	31.3	2.3	0	107.7	8.4	11.2	1964-02-06	1964.1
1133	1133	1964	2	7	29.6	23	22.7	0	1	109	10	26.1	1964-02-07	1964.1
1134	1134	1964	2	8	25.5	38	34.6	2.6	0	109.8	8	14.2	1964-02-08	1964.11
1135	1135	1964	2	9	23.7	41	23.4	1.6	0	110.4	9.9	11.6	1964-02-09	1964.11
1136	1136	1964	2	10	28.5	26	25.9	0	1	111.5	10	24.5	1964-02-10	1964.11
1137	1137	1964	2	11	33.8	14	21.2	0	2	113.3	10	39.2	1964-02-11	1964.11
1138	1138	1964	2	12	37.2	15	32.8	6.3	0	114.5	4.7	26.3	1964-02-12	1964.12
1139	1139	1964	2	13	30.2	42	20.5	1.3	0	114.5	10	13	1964-02-13	1964.12
1140	1140	1964	2	14	29.2	35	17.6	0.8	0	114.8	10	15	1964-02-14	1964.12
1141	1141	1964	2	15	30.5	22	30.2	0	1	116	10	32.5	1964-02-15	1964.12
1142	1142	1964	2	16	37.6	11	29.2	0	2	118.5	10	59.3	1964-02-16	1964.13
1143	1143	1964	2	17	32.9	20	13	0	3	120	10	25.8	1964-02-17	1964.13
1144	1144	1964	2	18	31.4	21	28.1	0	4	121.3	10	33.6	1964-02-18	1964.13
1145	1145	1964	2	19	39.5	14	20.9	5.2	0	123.9	5.6	27.2	1964-02-19	1964.14
1146	1146	1964	2	20	32.3	32	18.4	1.1	0	124.2	10	19.1	1964-02-20	1964.14
1147	1147	1964	2	21	33.2	25	31	1	0	124.7	10	32.7	1964-02-21	1964.14
1148	1148	1964	2	22	38.5	12	12.6	0	1	127.1	10	40.2	1964-02-22	1964.14
1149	1149	1964	2	23	39.6	13	20.5	3	0	129.7	8.1	39.2	1964-02-23	1964.15
1150	1150	1964	2	24	25.6	50	37.4	5.4	0	127	5.6	7	1964-02-24	1964.15
1151	1151	1964	2	25	21.4	64	43.2	2.2	0	125.2	9.3	7.3	1964-02-25	1964.15
1152	1152	1964	2	26	16.8	83	45.4	17.8	0	107.6	2	0.7	1964-02-26	1964.15
1153	1153	1964	2	27	15.4	89	43.9	10.7	0	97.1	2.9	0.8	1964-02-27	1964.16
1154	1154	1964	2	28	19.8	71	42.8	1.8	0	95.8	8.8	5	1964-02-28	1964.16
1155	1155	1964	2	29	24.7	48	39.2	0	1	96.6	10	13.8	1964-02-29	1964.16
1156	1156	1964	3	1	29.7	23	28.4	0	2	98	10	29.6	1964-03-01	1964.17
1157	1157	1964	3	2	28.6	33	32.4	0.4	0	99.2	10	22.6	1964-03-02	1964.17
1158	1158	1964	3	3	22.4	40	24.1	0.1	0	99.9	10	11.6	1964-03-03	1964.17
1159	1159	1964	3	4	28.3	20	17.3	0	1	101	10	24.5	1964-03-04	1964.17
1160	1160	1964	3	5	28.9	20	38.9	2.4	0	102.3	8	33.1	1964-03-05	1964.18
1161	1161	1964	3	6	23.6	34	30.2	0	1	103	10	17.3	1964-03-06	1964.18
1162	1162	1964	3	7	32.6	19	11.5	0	2	104.7	10	25.8	1964-03-07	1964.18
1163	1163	1964	3	8	30.7	24	16.9	0	3	106.2	10	22.8	1964-03-08	1964.18
1164	1164	1964	3	9	28.1	38	23.4	0	4	107.2	10	15.2	1964-03-09	1964.19
1165	1165	1964	3	10	27.7	32	23	0	5	108.3	10	18.3	1964-03-10	1964.19
1166	1166	1964	3	11	25.2	38	20.5	0	6	109	10	12.7	1964-03-11	1964.19
1167	1167	1964	3	12	32.9	14	28.8	0	7	110.7	10	44.9	1964-03-12	1964.2
1168	1168	1964	3	13	37.5	12	23	5.7	0	112.7	5	25.1	1964-03-13	1964.2
1169	1169	1964	3	14	30	37	34.9	0	1	113.9	10	21.9	1964-03-14	1964.2
1170	1170	1964	3	15	37.3	16	22	5.8	0	115.7	5	21.7	1964-03-15	1964.2
1171	1171	1964	3	16	35.2	18	25.9	2	0	115.6	9.3	37.4	1964-03-16	1964.21
1172	1172	1964	3	17	26.3	50	27	7.3	0	109.1	4.1	4.2	1964-03-17	1964.21
1173	1173	1964	3	18	22.1	74	18	5.8	0	103.9	4.8	1.5	1964-03-18	1964.21
1174	1174	1964	3	19	23.8	59	22	1.7	0	102.9	9.4	5.6	1964-03-19	1964.21
1175	1175	1964	3	20	26.1	40	25.6	0.3	0	103.5	10	13.9	1964-03-20	1964.22
1176	1176	1964	3	21	34.1	16	27.7	0.7	0	104.8	10	43.2	1964-03-21	1964.22
1177	1177	1964	3	22	24.2	38	34.6	0.5	0	105	10	17.1	1964-03-22	1964.22
1178	1178	1964	3	23	25.3	30	20.9	0	1	105.8	10	16.6	1964-03-23	1964.23
1179	1179	1964	3	24	27.9	25	17.3	0	2	106.9	10	20	1964-03-24	1964.23
1180	1180	1964	3	25	24.6	45	20.5	4.4	0	107.6	5.8	5.7	1964-03-25	1964.23
1181	1181	1964	3	26	30.3	25	25.2	0	1	109	10	26.7	1964-03-26	1964.23
1182	1182	1964	3	27	20.7	40	45	0	2	109.4	10	17.7	1964-03-27	1964.24
1183	1183	1964	3	28	31.9	27	48.2	2.8	0	111	7.7	34.7	1964-03-28	1964.24
1184	1184	1964	3	29	31.1	18	35.3	0	1	112.4	10	44.1	1964-03-29	1964.24
1185	1185	1964	3	30	30.1	14	37.1	0	2	113.6	10	50.3	1964-03-30	1964.24
1186	1186	1964	3	31	27.1	23	33.5	0	3	114.5	10	30.8	1964-03-31	1964.25
1187	1187	1964	4	1	31.7	14	41.4	0.1	0	115.9	10	59.6	1964-04-01	1964.25
1188	1188	1964	4	2	25.6	43	36.7	3.8	0	116.7	6.7	10.7	1964-04-02	1964.25
1189	1189	1964	4	3	16.9	68	24.8	7.2	0	110.9	4.2	1.6	1964-04-03	1964.26
1190	1190	1964	4	4	19.9	36	25.9	1.7	0	109.6	9.7	12.3	1964-04-04	1964.26
1191	1191	1964	4	5	18.4	30	36	0	1	109.9	10	18.8	1964-04-05	1964.26
1192	1192	1964	4	6	16.8	60	19.8	3.3	0	110.2	7	3.1	1964-04-06	1964.26
1193	1193	1964	4	7	20.8	32	20.9	0	1	110.7	10	13.5	1964-04-07	1964.27
1194	1194	1964	4	8	27.6	20	23.4	0	2	111.6	10	26.9	1964-04-08	1964.27
1195	1195	1964	4	9	27.2	40	26.3	2.9	0	112.6	7.6	11	1964-04-09	1964.27
1196	1196	1964	4	10	21.9	53	31	0.4	0	113.1	10	8.5	1964-04-10	1964.28
1197	1197	1964	4	11	27.3	37	26.6	0.1	0	114	10	16.4	1964-04-11	1964.28
1198	1198	1964	4	12	29.7	36	37.8	3.8	0	113.1	6.6	15.7	1964-04-12	1964.28
1199	1199	1964	4	13	26.5	50	26.3	8.3	0	105.6	3.7	3.7	1964-04-13	1964.28
1200	1200	1964	4	14	19.1	64	24.1	1.8	0	104.2	9.2	4.1	1964-04-14	1964.29
1201	1201	1964	4	15	23.2	34	35.6	0	1	104.8	10	19.6	1964-04-15	1964.29
1202	1202	1964	4	16	20.1	55	37.8	5.6	0	104.8	4.9	4.5	1964-04-16	1964.29
1203	1203	1964	4	17	15.3	49	37.1	0	1	105	10	9.1	1964-04-17	1964.29
1204	1204	1964	4	18	23.6	26	38.9	0	2	105.7	10	28.2	1964-04-18	1964.3
1205	1205	1964	4	19	26.3	35	44.6	2.2	0	106.6	8.5	21.9	1964-04-19	1964.3
1206	1206	1964	4	20	25.9	40	39.2	2.9	0	107.4	7.4	14.1	1964-04-20	1964.3
1207	1207	1964	4	21	24.2	34	19.4	0.1	0	108	10	13.8	1964-04-21	1964.31
1208	1208	1964	4	22	15.2	54	19.1	5.9	0	102.3	4.7	2.4	1964-04-22	1964.31
1209	1209	1964	4	23	16.1	85	36.4	4.3	0	98.3	5.7	1.5	1964-04-23	1964.31
1210	1210	1964	4	24	23.7	54	21.6	0	1	99	10	7.2	1964-04-24	1964.31
1211	1211	1964	4	25	26.4	33	29.9	0	2	100	10	19.5	1964-04-25	1964.32
1212	1212	1964	4	26	27.4	20	32.8	0	3	101	10	33.9	1964-04-26	1964.32
1213	1213	1964	4	27	21.7	37	25.2	0	4	101.6	10	12.8	1964-04-27	1964.32
1214	1214	1964	4	28	23.8	27	50	2.7	0	102.3	7.5	26.4	1964-04-28	1964.32
1215	1215	1964	4	29	15.2	41	40	0.8	0	102.5	10	12.9	1964-04-29	1964.33
1216	1216	1964	4	30	21.5	31	33.8	0	1	103.1	10	19.7	1964-04-30	1964.33
1217	1217	1964	5	1	21.7	41	20.2	0	2	103.6	10	9.9	1964-05-01	1964.33
1218	1218	1964	5	2	21.2	30	32.4	0	3	104.1	10	19.5	1964-05-02	1964.34
1219	1219	1964	5	3	15.7	59	29.9	3.2	0	104.4	7	3.8	1964-05-03	1964.34
1220	1220	1964	5	4	21.1	20	23.4	0	1	104.9	10	21.8	1964-05-04	1964.34
1221	1221	1964	5	5	26	22	19.4	0	2	105.8	10	22.2	1964-05-05	1964.34
1222	1222	1964	5	6	20	39	16.2	0	3	106.2	10	9.1	1964-05-06	1964.35
1223	1223	1964	5	7	17.1	50	18.4	0.2	0	106.5	10	6.1	1964-05-07	1964.35
1224	1224	1964	5	8	19.2	33	37.4	0	1	106.9	10	18	1964-05-08	1964.35
1225	1225	1964	5	9	26	13	45.4	0	2	107.7	10	54.6	1964-05-09	1964.35
1226	1226	1964	5	10	26.3	17	59	0	3	108.6	10	66.4	1964-05-10	1964.36
1227	1227	1964	5	11	16.6	31	69.8	0	4	108.9	10	38.6	1964-05-11	1964.36
1228	1228	1964	5	12	9.9	54	58.7	4	0	108.9	6.2	6.6	1964-05-12	1964.36
1229	1229	1964	5	13	15.5	27	39.2	0	1	109.2	10	20.4	1964-05-13	1964.37
1230	1230	1964	5	14	24.1	16	49.7	0	2	109.8	10	50.8	1964-05-14	1964.37
1231	1231	1964	5	15	26.6	13	44.6	0	3	110.7	10	55	1964-05-15	1964.37
1232	1232	1964	5	16	22.2	26	60.8	0.3	0	111.3	10	43.9	1964-05-16	1964.37
1233	1233	1964	5	17	10.3	57	47.9	2.2	0	111.3	8.7	6.5	1964-05-17	1964.38
1234	1234	1964	5	18	11.4	63	83.9	2.9	0	111.1	7.6	11.1	1964-05-18	1964.38
1235	1235	1964	5	19	10.4	72	33.1	8.6	0	102.6	3.5	1.1	1964-05-19	1964.38
1236	1236	1964	5	20	12.6	62	22	0	1	102.7	10	3.8	1964-05-20	1964.38
1237	1237	1964	5	21	17.1	46	42.5	0	2	103	10	12.1	1964-05-21	1964.39
1238	1238	1964	5	22	16.4	39	12.2	4.5	0	103.3	5.6	4.3	1964-05-22	1964.39
1239	1239	1964	5	23	17.1	49	33.1	0	1	103.6	10	8.8	1964-05-23	1964.39
1240	1240	1964	5	24	14.4	60	62.6	6.6	0	102.3	4.3	4.8	1964-05-24	1964.39
1241	1241	1964	5	25	9.7	66	59	2.1	0	100.2	8.4	6	1964-05-25	1964.4
1242	1242	1964	5	26	13	61	79.6	0.3	0	100.1	10	15.1	1964-05-26	1964.4
1243	1243	1964	5	27	9.2	71	54.4	9.8	0	90.3	3	1.6	1964-05-27	1964.4
1244	1244	1964	5	28	9.4	65	31.3	0.1	0	90.3	10	3.8	1964-05-28	1964.41
1245	1245	1964	5	29	16.2	70	32.8	0.4	0	90.2	10	4.1	1964-05-29	1964.41
1246	1246	1964	5	30	16.7	67	26.3	0	1	90.5	10	4	1964-05-30	1964.41
1247	1247	1964	5	31	18.5	39	40.7	0	2	90.9	10	15.5	1964-05-31	1964.41
1248	1248	1964	6	1	20.3	26	47.9	0	3	91.4	10	30.8	1964-06-01	1964.42
1249	1249	1964	6	2	20.5	25	24.8	0	4	91.9	10	18.6	1964-06-02	1964.42
1250	1250	1964	6	3	16.8	32	9.7	0	5	92.3	10	9.1	1964-06-03	1964.42
1251	1251	1964	6	4	18.9	24	26.6	0	6	92.7	10	19.4	1964-06-04	1964.42
1252	1252	1964	6	5	21.2	22	52.2	0	7	93.3	10	40.8	1964-06-05	1964.43
1253	1253	1964	6	6	22.9	29	61.6	0	8	94	10	41.2	1964-06-06	1964.43
1254	1254	1964	6	7	24.6	25	48.2	0	9	94.8	10	36.6	1964-06-07	1964.43
1255	1255	1964	6	8	17.1	49	20.5	4.5	0	95.1	5.4	3.6	1964-06-08	1964.44
1256	1256	1964	6	9	14.2	81	31	8.7	0	87.2	3.3	0.8	1964-06-09	1964.44
1257	1257	1964	6	10	19.7	52	27.7	0	1	87.7	10	7.8	1964-06-10	1964.44
1258	1258	1964	6	11	21.2	37	35.3	0	2	88.3	10	16.4	1964-06-11	1964.44
1259	1259	1964	6	12	11.7	63	46.4	7.8	0	85.7	3.5	2.2	1964-06-12	1964.45
1260	1260	1964	6	13	9.4	70	42.8	3.4	0	82.4	6	2.5	1964-06-13	1964.45
1261	1261	1964	6	14	10.7	75	27.7	2	0	80.5	7.8	2	1964-06-14	1964.45
1262	1262	1964	6	15	13.4	50	33.1	0	1	80.7	10	7.5	1964-06-15	1964.45
1263	1263	1964	6	16	11.4	56	18.4	4	0	80.8	5.4	2.2	1964-06-16	1964.46
1264	1264	1964	6	17	11.5	71	16.6	1.2	0	80.8	9.5	2.2	1964-06-17	1964.46
1265	1265	1964	6	18	11.9	52	18.4	0	1	80.9	10	4.8	1964-06-18	1964.46
1266	1266	1964	6	19	11	74	29.2	8.1	0	78	3.3	0.9	1964-06-19	1964.47
1267	1267	1964	6	20	9	65	28.1	0	1	78.1	10	3.4	1964-06-20	1964.47
1268	1268	1964	6	21	14	59	44.3	0	2	78.3	10	7.2	1964-06-21	1964.47
1269	1269	1964	6	22	18	61	55.1	0.1	0	78.7	10	10	1964-06-22	1964.47
1270	1270	1964	6	23	16.9	60	59.8	0	1	79.1	10	11.1	1964-06-23	1964.48
1271	1271	1964	6	24	14.7	67	28.8	2.3	0	79.4	7.3	2.9	1964-06-24	1964.48
1272	1272	1964	6	25	10	89	22.3	21.4	0	60.8	1.3	0.2	1964-06-25	1964.48
1273	1273	1964	6	26	9.4	74	36.4	3.6	0	57.3	5	1.6	1964-06-26	1964.48
1274	1274	1964	6	27	10.4	86	31.3	4.5	0	52.9	4.3	0.8	1964-06-27	1964.49
1275	1275	1964	6	28	12	76	15.1	0.7	0	52.4	9.3	1.8	1964-06-28	1964.49
1276	1276	1964	6	29	13.1	68	32.4	0	1	52.6	9.4	3.7	1964-06-29	1964.49
1277	1277	1964	6	30	11.7	78	28.8	0.3	0	52.8	10	2.5	1964-06-30	1964.5
1278	1278	1964	7	1	13.4	64	33.5	0	1	53	9.5	4.5	1964-07-01	1964.5
1279	1279	1964	7	2	15.1	59	52.9	0	2	53.3	9	8.5	1964-07-02	1964.5
1280	1280	1964	7	3	12.2	73	31	1.5	0	53.5	7.5	2.4	1964-07-03	1964.5
1281	1281	1964	7	4	10.9	86	28.4	2.3	0	53.7	6.2	1.1	1964-07-04	1964.51
1282	1282	1964	7	5	13.4	68	34.6	7	0	48.2	3.1	1.3	1964-07-05	1964.51
1283	1283	1964	7	6	11.6	80	29.2	5.1	0	43.2	3.7	0.9	1964-07-06	1964.51
1284	1284	1964	7	7	13.3	69	12.2	0.3	0	43.2	10	2.4	1964-07-07	1964.52
1285	1285	1964	7	8	12.2	85	29.2	4.8	0	38.6	3.7	0.7	1964-07-08	1964.52
1286	1286	1964	7	9	13.6	72	46.1	0.3	0	38.6	9.7	4.7	1964-07-09	1964.52
1287	1287	1964	7	10	15	69	40	0	1	38.9	8.6	4.2	1964-07-10	1964.52
1288	1288	1964	7	11	11.7	67	30.6	0.1	0	39.1	10	3.7	1964-07-11	1964.53
1289	1289	1964	7	12	13.7	71	14.4	5.6	0	38.8	3.4	0.8	1964-07-12	1964.53
1290	1290	1964	7	13	16	85	35.6	6.1	0	33.1	3	0.8	1964-07-13	1964.53
1291	1291	1964	7	14	16.2	82	28.1	3.2	0	30.3	4.5	1.1	1964-07-14	1964.53
1292	1292	1964	7	15	12.8	88	14	14.6	0	16	1.3	0.2	1964-07-15	1964.54
1293	1293	1964	7	16	14.9	83	36	0	1	16.4	7.3	2	1964-07-16	1964.54
1294	1294	1964	7	17	15.5	76	11.5	3.9	0	16.8	3.6	0.7	1964-07-17	1964.54
1295	1295	1964	7	18	13.4	91	16.6	7.1	0	11.2	2.3	0.3	1964-07-18	1964.55
1296	1296	1964	7	19	14	79	14.8	0.5	0	11	7.3	1.3	1964-07-19	1964.55
1297	1297	1964	7	20	15.3	72	28.4	0	1	11.5	7	2.4	1964-07-20	1964.55
1298	1298	1964	7	21	18.9	73	42.5	0.1	0	12.2	8.5	4.3	1964-07-21	1964.55
1299	1299	1964	7	22	16.8	77	32	5.5	0	12.2	2.8	0.9	1964-07-22	1964.56
1300	1300	1964	7	23	9.7	79	15.5	4.4	0	7.9	3.1	0.5	1964-07-23	1964.56
1301	1301	1964	7	24	9.9	79	46.4	0.7	0	7.4	6.6	2.2	1964-07-24	1964.56
1302	1302	1964	7	25	17.1	75	34.9	0	1	7.9	6.8	2.6	1964-07-25	1964.56
1303	1303	1964	7	26	11.5	80	42.5	2	0	8.1	4.7	1.5	1964-07-26	1964.57
1304	1304	1964	7	27	15.7	55	53.6	0	1	8.6	6.8	7.7	1964-07-27	1964.57
1305	1305	1964	7	28	17	57	32.4	0	2	9.2	6.5	4.3	1964-07-28	1964.57
1306	1306	1964	7	29	17.6	53	38.9	0	3	9.8	6.4	5.7	1964-07-29	1964.58
1307	1307	1964	7	30	21.1	43	68.4	0	4	10.8	6.4	18.6	1964-07-30	1964.58
1308	1308	1964	7	31	18.9	49	61.2	0	5	11.5	6.4	11.8	1964-07-31	1964.58
1309	1309	1964	8	1	17.8	56	47.9	5.1	0	12.2	2.9	3	1964-08-01	1964.58
1310	1310	1964	8	2	8.2	82	21.6	12.4	0	0	1.3	0.2	1964-08-02	1964.59
1311	1311	1964	8	3	5.7	87	17.6	17.3	0	0	1	0.1	1964-08-03	1964.59
1312	1312	1964	8	4	9.5	67	20.2	2.4	0	0	4	1.1	1964-08-04	1964.59
1313	1313	1964	8	5	10.5	83	38.2	2.9	0	0	3.7	0.9	1964-08-05	1964.59
1314	1314	1964	8	6	10.9	79	35.6	3.4	0	0	3.4	0.9	1964-08-06	1964.6
1315	1315	1964	8	7	13.1	59	17.6	2.2	0	0	4.2	1.6	1964-08-07	1964.6
1316	1316	1964	8	8	8	84	23	4.5	0	0	2.8	0.4	1964-08-08	1964.6
1317	1317	1964	8	9	10.9	63	14	0	1	0.2	6.3	1.8	1964-08-09	1964.61
1318	1318	1964	8	10	10.9	66	10.4	0	2	0.4	6	1.4	1964-08-10	1964.61
1319	1319	1964	8	11	15.8	55	16.6	0	3	0.9	5.9	2.7	1964-08-11	1964.61
1320	1320	1964	8	12	19.6	45	25.6	0	4	1.7	5.9	5.5	1964-08-12	1964.61
1321	1321	1964	8	13	15	66	40.3	0.1	0	2.1	7.7	4.2	1964-08-13	1964.62
1322	1322	1964	8	14	13.3	75	63	0.8	0	2.5	6.1	3.9	1964-08-14	1964.62
1323	1323	1964	8	15	17	58	15.5	0	1	3.1	6.5	2.7	1964-08-15	1964.62
1324	1324	1964	8	16	14.8	81	19.8	5.1	0	3.4	2.7	0.5	1964-08-16	1964.62
1325	1325	1964	8	17	17	63	18	0.1	0	3.9	7.9	3.1	1964-08-17	1964.63
1326	1326	1964	8	18	19.3	59	16.2	0	1	4.7	6.6	3	1964-08-18	1964.63
1327	1327	1964	8	19	17.6	66	33.1	6.4	0	4.1	2.3	1.2	1964-08-19	1964.63
1328	1328	1964	8	20	12.4	83	28.4	8.9	0	0	1.7	0.4	1964-08-20	1964.63
1329	1329	1964	8	21	17.4	62	40.3	8.2	0	0	1.9	1.3	1964-08-21	1964.64
1330	1330	1964	8	22	11.7	70	24.5	3.2	0	0	3.5	1	1964-08-22	1964.64
1331	1331	1964	8	23	11.7	75	41.4	3.4	0	0	3.4	1.2	1964-08-23	1964.64
1332	1332	1964	8	24	10.3	60	14.8	0	1	0.1	6.3	1.9	1964-08-24	1964.65
1333	1333	1964	8	25	12.5	60	30.2	0	2	0.4	6	2.9	1964-08-25	1964.65
1334	1334	1964	8	26	14.6	62	45.4	0	3	0.8	5.9	4.1	1964-08-26	1964.65
1335	1335	1964	8	27	16.8	52	28.4	0	4	1.4	5.9	4.1	1964-08-27	1964.65
1336	1336	1964	8	28	22.6	45	25.2	0.5	0	2.6	6.7	6.9	1964-08-28	1964.66
1337	1337	1964	8	29	15.5	80	15.5	3.5	0	3.1	3.4	0.6	1964-08-29	1964.66
1338	1338	1964	8	30	16	57	30.2	0.4	0	3.6	7	4.2	1964-08-30	1964.66
1339	1339	1964	8	31	11.5	82	25.6	6.5	0	0	2.2	0.4	1964-08-31	1964.66
1340	1340	1964	9	1	10.8	63	13.7	0.3	0	0	7	2	1964-09-01	1964.67
1341	1341	1964	9	2	12.1	63	14.4	0	1	0.2	6.3	1.9	1964-09-02	1964.67
1342	1342	1964	9	3	14	69	20.2	0.1	0	0.6	7.6	2.3	1964-09-03	1964.67
1343	1343	1964	9	4	16.9	60	27	0.1	0	1.2	7.7	4	1964-09-04	1964.68
1344	1344	1964	9	5	21.7	40	32.8	0	1	2.3	6.4	8.9	1964-09-05	1964.68
1345	1345	1964	9	6	27.6	33	20.9	0.3	0	4.4	7.3	12	1964-09-06	1964.68
1346	1346	1964	9	7	26.1	35	31.3	0	1	6.2	6.6	12.5	1964-09-07	1964.68
1347	1347	1964	9	8	27.6	28	33.5	0	2	8.3	6.4	17.3	1964-09-08	1964.69
1348	1348	1964	9	9	26.8	31	27.4	0	3	10.2	6.4	13	1964-09-09	1964.69
1349	1349	1964	9	10	22.8	50	25.2	2.7	0	11.4	4.2	3.7	1964-09-10	1964.69
1350	1350	1964	9	11	21.8	53	13.7	2.4	0	12.5	4.5	2.6	1964-09-11	1964.69
1351	1351	1964	9	12	24.8	38	21.2	0.3	0	13.7	8	10	1964-09-12	1964.7
1352	1352	1964	9	13	23.2	36	24.5	0	1	14.9	7.2	9.9	1964-09-13	1964.7
1353	1353	1964	9	14	21.9	34	31.7	0	2	16	6.9	11.8	1964-09-14	1964.7
1354	1354	1964	9	15	21.6	24	19.8	0	3	17	6.8	12.2	1964-09-15	1964.71
1355	1355	1964	9	16	19.8	32	36	5.3	0	17.6	3	5.7	1964-09-16	1964.71
1356	1356	1964	9	17	8.5	83	15.8	12.3	0	5.3	1.4	0.2	1964-09-17	1964.71
1357	1357	1964	9	18	17.9	58	52.2	0	1	6	6.6	7	1964-09-18	1964.71
1358	1358	1964	9	19	28.5	35	22.3	0	2	8.3	6.4	10.6	1964-09-19	1964.72
1359	1359	1964	9	20	33.4	16	41.4	0	3	12	6.5	38	1964-09-20	1964.72
1360	1360	1964	9	21	29.8	12	36	0	4	14.5	6.6	34.1	1964-09-21	1964.72
1361	1361	1964	9	22	29.4	17	24.5	0	5	16.9	6.7	22.5	1964-09-22	1964.72
1362	1362	1964	9	23	16.9	42	40.7	2.8	0	17.4	4.4	5.8	1964-09-23	1964.73
1363	1363	1964	9	24	14.4	39	31	0	1	17.8	7.3	7.9	1964-09-24	1964.73
1364	1364	1964	9	25	14.3	43	33.8	0	2	18.2	7	7	1964-09-25	1964.73
1365	1365	1964	9	26	24.7	24	16.2	0.5	0	19.6	7.8	14.4	1964-09-26	1964.74
1366	1366	1964	9	27	20.7	45	19.4	0	1	20.5	7.5	6.2	1964-09-27	1964.74
1367	1367	1964	9	28	22.5	53	21.2	0	2	21.6	7.2	5	1964-09-28	1964.74
1368	1368	1964	9	29	20.9	61	30.6	2.4	0	22.5	4.9	3.1	1964-09-29	1964.74
1369	1369	1964	9	30	12.9	87	37.4	5.7	0	19.7	2.9	0.7	1964-09-30	1964.75
1370	1370	1964	10	1	18.5	84	27.7	14.8	0	5.6	1.2	0.3	1964-10-01	1964.75
1371	1371	1964	10	2	15.8	91	23	7.9	0	0	1.9	0.3	1964-10-02	1964.75
1372	1372	1964	10	3	17.3	65	16.9	1	0	0	5.6	2	1964-10-03	1964.76
1373	1373	1964	10	4	22.1	49	29.5	0	1	1.2	6.3	6.2	1964-10-04	1964.76
1374	1374	1964	10	5	23	34	24.5	0	2	2.5	6.1	9	1964-10-05	1964.76
1375	1375	1964	10	6	26.9	30	18.4	0.5	0	4.4	6.9	11.4	1964-10-06	1964.76
1376	1376	1964	10	7	28	23	24.8	0.4	0	6.6	7.2	18.6	1964-10-07	1964.77
1377	1377	1964	10	8	12.9	87	45.4	9.5	0	1.6	1.7	0.5	1964-10-08	1964.77
1378	1378	1964	10	9	22.4	48	54.4	0	1	2.8	6.4	11.7	1964-10-09	1964.77
1379	1379	1964	10	10	30.5	21	33.5	0	2	5.6	6.3	23.2	1964-10-10	1964.77
1380	1380	1964	10	11	19.5	55	30.2	0.9	0	6.5	6.2	4.5	1964-10-11	1964.78
1381	1381	1964	10	12	17	54	30.2	5.2	0	6	2.7	1.9	1964-10-12	1964.78
1382	1382	1964	10	13	17.1	40	13.3	0	1	6.6	6.7	5.1	1964-10-13	1964.78
1383	1383	1964	10	14	21.2	35	32	0	2	7.6	6.4	10.2	1964-10-14	1964.79
1384	1384	1964	10	15	30.5	19	40.3	1.5	0	10.4	5.4	25.5	1964-10-15	1964.79
1385	1385	1964	10	16	22.4	54	37.4	10.2	0	5	1.6	1.6	1964-10-16	1964.79
1386	1386	1964	10	17	17.3	36	16.9	0	1	5.6	6.6	6.4	1964-10-17	1964.79
1387	1387	1964	10	18	24.5	22	9	0	2	7.1	6.4	10.6	1964-10-18	1964.8
1388	1388	1964	10	19	25.1	35	38.2	0	3	8.6	6.3	13.3	1964-10-19	1964.8
1389	1389	1964	10	20	31.7	17	24.5	0	4	11.8	6.4	22.8	1964-10-20	1964.8
1390	1390	1964	10	21	31.7	25	29.5	3.6	0	14.8	3.7	11.5	1964-10-21	1964.8
1391	1391	1964	10	22	30.2	40	22	15	0	3.9	1.2	1.7	1964-10-22	1964.81
1392	1392	1964	10	23	24.8	46	18.7	0	1	5.5	6.6	6	1964-10-23	1964.81
1393	1393	1964	10	24	24.7	40	26.6	0	2	7	6.4	8.5	1964-10-24	1964.81
1394	1394	1964	10	25	22.1	36	63.4	3.4	0	8.1	3.6	12	1964-10-25	1964.82
1395	1395	1964	10	26	14	45	35.3	1.8	0	8.4	5	4.9	1964-10-26	1964.82
1396	1396	1964	10	27	24.5	15	20.5	0	1	9.8	6.9	18.8	1964-10-27	1964.82
1397	1397	1964	10	28	32.2	12	25.9	0	2	13.1	6.7	30.1	1964-10-28	1964.82
1398	1398	1964	10	29	23.4	37	23.8	0	3	14.4	6.7	9	1964-10-29	1964.83
1399	1399	1964	10	30	19.6	35	36	5.8	0	14.5	2.7	4.7	1964-10-30	1964.83
1400	1400	1964	10	31	15.6	43	41.4	1	0	13.9	6.4	8	1964-10-31	1964.83
1401	1401	1964	11	1	13.6	54	48.6	1.2	0	13	6	5.8	1964-11-01	1964.83
1402	1402	1964	11	2	23.1	33	36.4	0.1	0	14.2	8.6	17.5	1964-11-02	1964.84
1403	1403	1964	11	3	24.3	29	31	0	1	15.6	7.2	15.7	1964-11-03	1964.84
1404	1404	1964	11	4	27.1	21	23.4	0	2	17.4	7	17.9	1964-11-04	1964.84
1405	1405	1964	11	5	28.1	21	26.6	0	3	19.5	6.9	20	1964-11-05	1964.85
1406	1406	1964	11	6	23.5	34	32	0	4	20.8	6.9	12.4	1964-11-06	1964.85
1407	1407	1964	11	7	18.5	41	36	0.1	0	21.4	9.1	11.9	1964-11-07	1964.85
1408	1408	1964	11	8	22.9	22	45	0	1	22.6	7.6	27.3	1964-11-08	1964.85
1409	1409	1964	11	9	36.6	12	34.9	0	2	27.2	7.5	49.1	1964-11-09	1964.86
1410	1410	1964	11	10	35.5	7	33.1	0	3	31.3	7.6	54.1	1964-11-10	1964.86
1411	1411	1964	11	11	22.4	42	50	1	0	32.3	7.4	14.8	1964-11-11	1964.86
1412	1412	1964	11	12	20.9	58	24.8	1.5	0	33.2	6.5	3.9	1964-11-12	1964.86
1413	1413	1964	11	13	23.7	49	46.1	2	0	34.3	5.8	8.9	1964-11-13	1964.87
1414	1414	1964	11	14	31.7	14	34.6	0	1	37	8.5	42.7	1964-11-14	1964.87
1415	1415	1964	11	15	26.7	30	27.4	0	2	38.6	8.2	16.7	1964-11-15	1964.87
1416	1416	1964	11	16	24.5	35	41	0	3	39.9	8.1	17.8	1964-11-16	1964.88
1417	1417	1964	11	17	30.5	21	16.9	0	4	42.2	8.1	20.1	1964-11-17	1964.88
1418	1418	1964	11	18	38	8	18.4	0	5	46.9	8.4	43	1964-11-18	1964.88
1419	1419	1964	11	19	39.3	11	24.5	0.2	0	52.1	10	56.3	1964-11-19	1964.88
1420	1420	1964	11	20	23.4	49	49.7	3.5	0	53.1	5	8.2	1964-11-20	1964.89
1421	1421	1964	11	21	18.3	69	40	3.6	0	51.4	4.9	2.6	1964-11-21	1964.89
1422	1422	1964	11	22	18	73	49.3	5.6	0	46.4	3.5	2.1	1964-11-22	1964.89
1423	1423	1964	11	23	23.7	54	16.9	0.1	0	47.3	10	6.3	1964-11-23	1964.89
1424	1424	1964	11	24	28.2	40	26.3	0.3	0	48.8	10	14.9	1964-11-24	1964.9
1425	1425	1964	11	25	23.4	57	25.9	1.7	0	48.1	6.9	4.8	1964-11-25	1964.9
1426	1426	1964	11	26	18.3	75	40.3	10.8	0	37.9	2	0.9	1964-11-26	1964.9
1427	1427	1964	11	27	23.2	46	37.4	0	1	39	8.6	11.7	1964-11-27	1964.9
1428	1428	1964	11	28	29.9	35	39.6	0.9	0	41.2	8.1	20.7	1964-11-28	1964.91
1429	1429	1964	11	29	24	59	43.9	4.1	0	42.3	4.2	4.4	1964-11-29	1964.91
1430	1430	1964	11	30	28.6	42	22	6.8	0	37.5	2.9	3.8	1964-11-30	1964.91
1431	1431	1964	12	1	19.6	74	30.2	7.3	0	30.9	2.6	1	1964-12-01	1964.92
1432	1432	1964	12	2	19.7	49	27.4	0.3	0	31.3	9.2	7.8	1964-12-02	1964.92
1433	1433	1964	12	3	22.8	36	43.2	0	1	32.4	8.2	17.5	1964-12-03	1964.92
1434	1434	1964	12	4	33.7	16	39.6	0	2	35.7	8	44.9	1964-12-04	1964.92
1435	1435	1964	12	5	25.8	28	56.9	4.4	0	37.2	3.9	16.6	1964-12-05	1964.93
1436	1436	1964	12	6	18.7	37	33.5	0.1	0	37.8	10	14.5	1964-12-06	1964.93
1437	1437	1964	12	7	24.8	29	37.8	0	1	39.1	8.6	22.3	1964-12-07	1964.93
1438	1438	1964	12	8	33.1	16	22	0.8	0	42.1	8.4	30.8	1964-12-08	1964.93
1439	1439	1964	12	9	33.7	26	24.1	0	1	45.3	9	25.2	1964-12-09	1964.94
1440	1440	1964	12	10	29.1	26	29.9	0	2	47.2	8.7	23.9	1964-12-10	1964.94
1441	1441	1964	12	11	36.6	20	19.4	7.5	0	48.8	2.9	10.2	1964-12-11	1964.94
1442	1442	1964	12	12	22.5	71	37.1	8.3	0	41.4	2.6	1.4	1964-12-12	1964.95
1443	1443	1964	12	13	14.7	75	19.8	9.7	0	32.1	2.1	0.5	1964-12-13	1964.95
1444	1444	1964	12	14	20.4	44	27.7	0	1	32.9	8.3	8.5	1964-12-14	1964.95
1445	1445	1964	12	15	28.2	23	18	0	2	34.8	8	17.6	1964-12-15	1964.95
1446	1446	1964	12	16	33.4	18	18.7	0	3	38	8	25.5	1964-12-16	1964.96
1447	1447	1964	12	17	27.2	44	28.1	0	4	39.7	8	10.5	1964-12-17	1964.96
1448	1448	1964	12	18	27.1	42	31.3	2	0	41.3	6.1	9.3	1964-12-18	1964.96
1449	1449	1964	12	19	28.8	41	33.1	1.2	0	43.2	7.6	13	1964-12-19	1964.96
1450	1450	1964	12	20	37.1	15	22	0.2	0	47.5	10	43.4	1964-12-20	1964.97
1451	1451	1964	12	21	31.5	33	35.3	5.1	0	46.6	3.8	10.2	1964-12-21	1964.97
1452	1452	1964	12	22	20.8	64	50.8	4.8	0	42.5	3.8	3.5	1964-12-22	1964.97
1453	1453	1964	12	23	29.3	46	30.6	8	0	36.6	2.6	3.7	1964-12-23	1964.97
1454	1454	1964	12	24	22	74	27.7	10.7	0	26.8	1.9	0.8	1964-12-24	1964.98
1455	1455	1964	12	25	26.7	38	22.7	3.6	0	24.9	4	5.6	1964-12-25	1964.98
1456	1456	1964	12	26	25.8	46	21.2	0.8	0	25.7	7.5	7.5	1964-12-26	1964.98
1457	1457	1964	12	27	21.1	51	29.9	1.8	0	24.8	5.7	5	1964-12-27	1964.99
1458	1458	1964	12	28	30.5	13	33.8	0	1	27.3	7.9	38.5	1964-12-28	1964.99
1459	1459	1964	12	29	37.8	16	22.3	0.3	0	32.4	9.2	40.4	1964-12-29	1964.99
1460	1460	1964	12	30	32.3	27	21.2	0	1	35.3	8.4	20.2	1964-12-30	1964.99
1461	1461	1964	12	31	38.6	9	33.1	0.1	0	40.5	10	73.6	1964-12-31	1965
1462	1462	1965	1	1	22.6	50	36	4.3	0	41.5	4.1	4.6	1965-01-01	1965
1463	1463	1965	1	2	26.6	19	14.8	0	1	43	8.9	19.9	1965-01-02	1965.01
1464	1464	1965	1	3	30	19	22.3	0	2	45.2	8.6	26.1	1965-01-03	1965.01
1465	1465	1965	1	4	32.6	19	40	0	3	48	8.5	42.9	1965-01-04	1965.01
1466	1466	1965	1	5	41.1	5	39.2	0	4	54	8.8	92.6	1965-01-05	1965.01
1467	1467	1965	1	6	29	36	33.5	0.2	0	55.9	10	21	1965-01-06	1965.02
1468	1468	1965	1	7	25.4	41	34.9	0.3	0	57.1	10	16.1	1965-01-07	1965.02
1469	1469	1965	1	8	32.4	23	20.5	0.4	0	59.6	10	27	1965-01-08	1965.02
1470	1470	1965	1	9	26.7	29	51.8	5.4	0	59.8	3.9	15.3	1965-01-09	1965.03
1471	1471	1965	1	10	23.3	27	21.2	0	1	60.7	9.9	17.3	1965-01-10	1965.03
1472	1472	1965	1	11	31	16	25.2	0	2	62.8	9.6	35.5	1965-01-11	1965.03
1473	1473	1965	1	12	35.2	14	20.5	0	3	66	9.6	38.7	1965-01-12	1965.03
1474	1474	1965	1	13	27.1	25	30.6	0.1	0	67.4	10	27.2	1965-01-13	1965.04
1475	1475	1965	1	14	26.9	31	24.8	0	1	68.7	10	18.9	1965-01-14	1965.04
1476	1476	1965	1	15	22.8	54	28.4	3.6	0	69.5	5.4	4.4	1965-01-15	1965.04
1477	1477	1965	1	16	27	29	30.6	0	1	70.9	10	23.4	1965-01-16	1965.04
1478	1478	1965	1	17	30.6	28	33.5	0.4	0	72.8	10	29.5	1965-01-17	1965.05
1479	1479	1965	1	18	25.6	38	35.6	1.1	0	73.9	9.4	17.4	1965-01-18	1965.05
1480	1480	1965	1	19	37	12	25.6	0.1	0	77.3	10	52	1965-01-19	1965.05
1481	1481	1965	1	20	27.3	34	28.8	0.6	0	78.6	10	18.8	1965-01-20	1965.05
1482	1482	1965	1	21	32.5	22	23.8	0	1	80.8	10	30.8	1965-01-21	1965.06
1483	1483	1965	1	22	31	27	37.4	0.4	0	82.6	10	33	1965-01-22	1965.06
1484	1484	1965	1	23	23.7	33	27	0.7	0	83.5	10	16.6	1965-01-23	1965.06
1485	1485	1965	1	24	24.9	31	43.9	0	1	84.4	10	27.3	1965-01-24	1965.07
1486	1486	1965	1	25	35.3	19	23.8	0	2	87.1	10	37.5	1965-01-25	1965.07
1487	1487	1965	1	26	37.8	23	31.7	7.8	0	87.7	3.5	15.4	1965-01-26	1965.07
1488	1488	1965	1	27	27.2	40	37.1	0.4	0	88.5	10	18.7	1965-01-27	1965.07
1489	1489	1965	1	28	32.4	22	45.7	1.5	0	89	9.2	45.9	1965-01-28	1965.08
1490	1490	1965	1	29	24.2	23	25.2	0.6	0	89.2	10	22.6	1965-01-29	1965.08
1491	1491	1965	1	30	33	7	19.1	0	1	91.3	10	45.7	1965-01-30	1965.08
1492	1492	1965	1	31	27.7	26	38.9	2.2	0	92.5	8	25.3	1965-01-31	1965.08
1493	1493	1965	2	1	27.3	18	36.7	0	1	93.6	10	39.8	1965-02-01	1965.09
1494	1494	1965	2	2	36.6	18	27.7	10.2	0	91.3	2.9	13.2	1965-02-02	1965.09
1495	1495	1965	2	3	25.8	28	21.2	0	1	92.3	10	18.5	1965-02-03	1965.09
1496	1496	1965	2	4	27.3	34	31.3	0	2	93.4	10	19.8	1965-02-04	1965.1
1497	1497	1965	2	5	29.8	33	25.6	0.5	0	94.9	10	19.5	1965-02-05	1965.1
1498	1498	1965	2	6	28.1	42	27.4	1	0	96.1	10	14.1	1965-02-06	1965.1
1499	1499	1965	2	7	28	36	40.7	0.1	0	97.3	10	24.2	1965-02-07	1965.1
1500	1500	1965	2	8	35	23	36	0.8	0	99.6	10	42.7	1965-02-08	1965.11
1501	1501	1965	2	9	36.6	25	24.8	2.7	0	102.3	7.5	24.3	1965-02-09	1965.11
1502	1502	1965	2	10	25.5	37	33.8	0.7	0	102.4	10	17.8	1965-02-10	1965.11
1503	1503	1965	2	11	32.1	19	20.5	0	1	104.1	10	30.8	1965-02-11	1965.11
1504	1504	1965	2	12	33.3	16	11.9	0	2	105.9	10	28.7	1965-02-12	1965.12
1505	1505	1965	2	13	35.4	21	24.8	5	0	108.2	5.4	19.1	1965-02-13	1965.12
1506	1506	1965	2	14	22.7	59	33.5	2.1	0	106.7	8.7	6.7	1965-02-14	1965.12
1507	1507	1965	2	15	31.4	23	36.4	0	1	108.2	10	38	1965-02-15	1965.12
1508	1508	1965	2	16	36	20	28.8	4.5	0	110.6	5.8	23.8	1965-02-16	1965.13
1509	1509	1965	2	17	29.9	16	32.8	0	1	111.8	10	41.9	1965-02-17	1965.13
1510	1510	1965	2	18	24.1	27	34.9	0.9	0	112.5	10	24.6	1965-02-18	1965.13
1511	1511	1965	2	19	23.1	29	27.7	0.1	0	113	10	19	1965-02-19	1965.14
1512	1512	1965	2	20	30.3	17	14.4	0	1	114.3	10	26.9	1965-02-20	1965.14
1513	1513	1965	2	21	31.1	18	15.8	0	2	115.6	10	27.3	1965-02-21	1965.14
1514	1514	1965	2	22	29.5	27	21.6	0	3	116.8	10	22.2	1965-02-22	1965.14
1515	1515	1965	2	23	27.5	26	25.2	0	4	117.7	10	23.3	1965-02-23	1965.15
1516	1516	1965	2	24	36.3	8	16.9	0	5	119.8	10	47.4	1965-02-24	1965.15
1517	1517	1965	2	25	27.9	28	27.7	0.9	0	120.7	10	23.5	1965-02-25	1965.15
1518	1518	1965	2	26	23.4	40	29.9	0.4	0	121.3	10	14	1965-02-26	1965.15
1519	1519	1965	2	27	26.4	31	20.2	0	1	122	10	16.8	1965-02-27	1965.16
1520	1520	1965	2	28	33.9	13	18	0	2	123.6	10	38	1965-02-28	1965.16
1521	1521	1965	3	1	37.2	12	15.1	0.1	0	125.8	10	40.4	1965-03-01	1965.16
1522	1522	1965	3	2	33.5	17	30.2	0.6	0	127.3	10	43.6	1965-03-02	1965.17
1523	1523	1965	3	3	20.2	47	40	5.1	0	126.9	5.8	7.1	1965-03-03	1965.17
1524	1524	1965	3	4	34.7	21	32.4	1.6	0	127	10	42.1	1965-03-04	1965.17
1525	1525	1965	3	5	29	16	32	5.7	0	122.2	5.3	21.4	1965-03-05	1965.17
1526	1526	1965	3	6	16.3	51	49.7	19.2	0	103.2	1.8	2.2	1965-03-06	1965.18
1527	1527	1965	3	7	17	64	22.3	0.9	0	102.6	10	4	1965-03-07	1965.18
1528	1528	1965	3	8	21.7	52	17.3	0	1	103.1	10	6.4	1965-03-08	1965.18
1529	1529	1965	3	9	25.1	46	16.9	0	2	104	10	8.9	1965-03-09	1965.18
1530	1530	1965	3	10	27.2	37	13.7	0.1	0	105	10	11.9	1965-03-10	1965.19
1531	1531	1965	3	11	28.2	37	19.1	0	1	106.1	10	14	1965-03-11	1965.19
1532	1532	1965	3	12	25	34	32	6.8	0	105.1	4.3	8.2	1965-03-12	1965.19
1533	1533	1965	3	13	20.3	46	21.2	0.8	0	104.8	10	8.4	1965-03-13	1965.2
1534	1534	1965	3	14	24.2	31	20.5	0	1	105.5	10	15.8	1965-03-14	1965.2
1535	1535	1965	3	15	26.2	19	43.2	0.6	0	106.4	10	42.5	1965-03-15	1965.2
1536	1536	1965	3	16	23.4	24	49.3	0.1	0	107	10	38.5	1965-03-16	1965.2
1537	1537	1965	3	17	20.7	31	29.2	1.3	0	107.5	10	17.2	1965-03-17	1965.21
1538	1538	1965	3	18	23.5	25	29.5	0	1	108.2	10	23.4	1965-03-18	1965.21
1539	1539	1965	3	19	22.5	33	25.2	0	2	108.7	10	15.4	1965-03-19	1965.21
1540	1540	1965	3	20	31.6	14	27	0	3	110.2	10	41.9	1965-03-20	1965.21
1541	1541	1965	3	21	26.5	26	34.2	0	4	111.1	10	27.8	1965-03-21	1965.22
1542	1542	1965	3	22	28.8	24	25.9	0	5	112.2	10	26.3	1965-03-22	1965.22
1543	1543	1965	3	23	27.8	30	14.8	0	6	113.2	10	15.9	1965-03-23	1965.22
1544	1544	1965	3	24	26.5	36	23.4	0.2	0	114	10	15.3	1965-03-24	1965.23
1545	1545	1965	3	25	28.5	28	16.2	0	1	115.1	10	17.8	1965-03-25	1965.23
1546	1546	1965	3	26	19.9	58	28.8	2.8	0	115.5	7.9	5.1	1965-03-26	1965.23
1547	1547	1965	3	27	21.6	34	27.7	0	1	115.9	10	15.2	1965-03-27	1965.23
1548	1548	1965	3	28	22.7	27	16.9	0	2	116.5	10	15.8	1965-03-28	1965.24
1549	1549	1965	3	29	23.8	22	27	0	3	117.1	10	24.6	1965-03-29	1965.24
1550	1550	1965	3	30	33.8	10	31.3	0	4	118.8	10	57.6	1965-03-30	1965.24
1551	1551	1965	3	31	26.8	19	26.6	0.2	0	119.6	10	30	1965-03-31	1965.24
1552	1552	1965	4	1	19.7	52	23.4	5.4	0	119.4	5.4	3.8	1965-04-01	1965.25
1553	1553	1965	4	2	19.9	31	23.8	0	1	119.8	10	14.7	1965-04-02	1965.25
1554	1554	1965	4	3	25.6	15	11.9	0	2	120.5	10	23.5	1965-04-03	1965.25
1555	1555	1965	4	4	21.6	36	28.4	2.8	0	121	8.1	11.7	1965-04-04	1965.26
1556	1556	1965	4	5	18.4	35	24.5	0.1	0	121.3	10	12.2	1965-04-05	1965.26
1557	1557	1965	4	6	18.7	35	39.6	1.8	0	121.6	10	17.8	1965-04-06	1965.26
1558	1558	1965	4	7	20.6	33	13.7	0	1	122	10	10.9	1965-04-07	1965.26
1559	1559	1965	4	8	24.2	19	27	0	2	122.6	10	27.3	1965-04-08	1965.27
1560	1560	1965	4	9	26.4	12	23.8	0	3	123.3	10	34.7	1965-04-09	1965.27
1561	1561	1965	4	10	30.3	18	46.4	0	4	124.4	10	54.5	1965-04-10	1965.27
1562	1562	1965	4	11	31.4	17	34.6	0.3	0	125.7	10	44.4	1965-04-11	1965.28
1563	1563	1965	4	12	26	28	21.2	0	1	126.3	10	18.8	1965-04-12	1965.28
1564	1564	1965	4	13	27.3	19	24.5	0	2	127.1	10	28.4	1965-04-13	1965.28
1565	1565	1965	4	14	21.6	38	20.9	0	3	127.5	10	11.1	1965-04-14	1965.28
1566	1566	1965	4	15	25.4	24	17.3	0	4	128.2	10	19.5	1965-04-15	1965.29
1567	1567	1965	4	16	27	20	27.4	0	5	128.9	10	29	1965-04-16	1965.29
1568	1568	1965	4	17	26.8	24	30.2	1.6	0	129.7	10	27.1	1965-04-17	1965.29
1569	1569	1965	4	18	22	33	48.2	0.4	0	130.1	10	25.5	1965-04-18	1965.29
1570	1570	1965	4	19	21.4	35	16.2	1.5	0	130.5	10	11.3	1965-04-19	1965.3
1571	1571	1965	4	20	21.6	24	49.7	0.2	0	130.9	10	36.3	1965-04-20	1965.3
1572	1572	1965	4	21	13.7	48	32.8	3.1	0	129.3	7.9	6.5	1965-04-21	1965.3
1573	1573	1965	4	22	19.5	15	15.1	0	1	129.6	10	20.1	1965-04-22	1965.31
1574	1574	1965	4	23	26.4	14	33.5	1.5	0	130.2	10	41.5	1965-04-23	1965.31
1575	1575	1965	4	24	14.6	36	52.6	1.7	0	130.4	10	20.2	1965-04-24	1965.31
1576	1576	1965	4	25	18.6	39	38.2	0	1	130.7	10	14.7	1965-04-25	1965.31
1577	1577	1965	4	26	21.6	21	33.8	0.1	0	131.1	10	27.1	1965-04-26	1965.32
1578	1578	1965	4	27	21.1	21	48.6	9.6	0	126.8	3.6	14.1	1965-04-27	1965.32
1579	1579	1965	4	28	11.4	65	35.6	8.3	0	118.6	3.9	1.8	1965-04-28	1965.32
1580	1580	1965	4	29	14.3	63	73.4	5	0	113.7	5.5	7.1	1965-04-29	1965.32
1581	1581	1965	4	30	13.8	74	42.8	10	0	103.9	3.2	1.4	1965-04-30	1965.33
1582	1582	1965	5	1	13.8	67	29.5	0	1	104.1	10	3.9	1965-05-01	1965.33
1583	1583	1965	5	2	17.6	42	20.9	0	2	104.4	10	8.6	1965-05-02	1965.33
1584	1584	1965	5	3	19.3	49	26.3	0	3	104.8	10	8.1	1965-05-03	1965.34
1585	1585	1965	5	4	21.5	35	15.5	0	4	105.3	10	11.1	1965-05-04	1965.34
1586	1586	1965	5	5	22.3	34	15.1	0	5	105.9	10	11.5	1965-05-05	1965.34
1587	1587	1965	5	6	24.2	26	34.2	0	6	106.6	10	25.1	1965-05-06	1965.34
1588	1588	1965	5	7	24.8	21	38.5	0	7	107.4	10	33.8	1965-05-07	1965.35
1589	1589	1965	5	8	24.9	18	45.7	0	8	108.1	10	44.5	1965-05-08	1965.35
1590	1590	1965	5	9	23.2	26	44.3	0	9	108.7	10	31.6	1965-05-09	1965.35
1591	1591	1965	5	10	18.9	47	20.2	0.6	0	109.1	10	7.5	1965-05-10	1965.35
1592	1592	1965	5	11	21.6	36	18.7	0.1	0	109.6	10	11.5	1965-05-11	1965.36
1593	1593	1965	5	12	23.7	30	41.4	0	1	110.3	10	26.3	1965-05-12	1965.36
1594	1594	1965	5	13	17.2	56	20.2	2.5	0	110.6	8.2	4.2	1965-05-13	1965.36
1595	1595	1965	5	14	20.6	42	27.4	0	1	111	10	11.1	1965-05-14	1965.37
1596	1596	1965	5	15	27.1	20	55.1	0	2	111.9	10	57.3	1965-05-15	1965.37
1597	1597	1965	5	16	24.1	25	27	0.2	0	112.6	10	22.1	1965-05-16	1965.37
1598	1598	1965	5	17	19.3	53	8.6	0	1	113	10	4.7	1965-05-17	1965.37
1599	1599	1965	5	18	17.9	67	29.5	0.3	0	113.3	10	4.4	1965-05-18	1965.38
1600	1600	1965	5	19	25.4	21	29.5	0	1	114	10	28.7	1965-05-19	1965.38
1601	1601	1965	5	20	26	19	30.6	0	2	114.8	10	31.2	1965-05-20	1965.38
1602	1602	1965	5	21	26.1	22	38.2	0	3	115.6	10	33.8	1965-05-21	1965.38
1603	1603	1965	5	22	25.8	22	34.6	0	4	116.4	10	30.8	1965-05-22	1965.39
1604	1604	1965	5	23	25.5	23	42.1	0	5	117.1	10	35.4	1965-05-23	1965.39
1605	1605	1965	5	24	24.1	25	40	0	6	117.7	10	29.8	1965-05-24	1965.39
1606	1606	1965	5	25	22.6	30	35.3	0.1	0	118.3	10	21.9	1965-05-25	1965.39
1607	1607	1965	5	26	21.8	37	16.2	0.1	0	118.7	10	10.7	1965-05-26	1965.4
1608	1608	1965	5	27	15.6	76	19.8	6.6	0	117.2	4.6	1.1	1965-05-27	1965.4
1609	1609	1965	5	28	20.1	41	25.6	0	1	117.6	10	10.7	1965-05-28	1965.4
1610	1610	1965	5	29	23.4	28	41.4	0	2	118.2	10	27.3	1965-05-29	1965.41
1611	1611	1965	5	30	26.2	29	33.8	0	3	118.9	10	24.4	1965-05-30	1965.41
1612	1612	1965	5	31	24.9	30	51.8	0	4	119.6	10	34.5	1965-05-31	1965.41
1613	1613	1965	6	1	21.8	33	66.2	2.1	0	120.1	9.3	36.3	1965-06-01	1965.41
1614	1614	1965	6	2	14.1	39	85.3	9.3	0	113.9	3.5	13.7	1965-06-02	1965.42
1615	1615	1965	6	3	8.4	74	32	9.2	0	104.7	3.4	0.9	1965-06-03	1965.42
1616	1616	1965	6	4	8	80	16.9	3.7	0	101.1	6.3	1	1965-06-04	1965.42
1617	1617	1965	6	5	11.8	63	28.1	0	1	101.2	10	4	1965-06-05	1965.42
1618	1618	1965	6	6	15.9	49	41.4	0	2	101.4	10	10.3	1965-06-06	1965.43
1619	1619	1965	6	7	16.9	37	26.3	0	3	101.7	10	11.5	1965-06-07	1965.43
1620	1620	1965	6	8	15.3	55	33.5	1.1	0	102	10	6.9	1965-06-08	1965.43
1621	1621	1965	6	9	11.4	67	22.7	0	1	102.1	10	3	1965-06-09	1965.44
1622	1622	1965	6	10	13	65	46.8	2.2	0	102.2	8.3	5.1	1965-06-10	1965.44
1623	1623	1965	6	11	10.2	68	39.2	9.4	0	95.8	3.2	1.3	1965-06-11	1965.44
1624	1624	1965	6	12	10.8	75	20.2	3.4	0	92.4	6.3	1.4	1965-06-12	1965.44
1625	1625	1965	6	13	11	67	10.1	2.3	0	90.2	7.7	1.7	1965-06-13	1965.45
1626	1626	1965	6	14	10.3	83	30.2	12.1	0	78.2	2.4	0.5	1965-06-14	1965.45
1627	1627	1965	6	15	11.9	58	49.7	0	1	78.4	10	8	1965-06-15	1965.45
1628	1628	1965	6	16	15.1	36	55.8	0	2	78.6	10	21.7	1965-06-16	1965.45
1629	1629	1965	6	17	15.6	29	20.9	0.2	0	78.9	10	12.5	1965-06-17	1965.46
1630	1630	1965	6	18	9.8	77	24.5	3.8	0	79	5.5	1.2	1965-06-18	1965.46
1631	1631	1965	6	19	9.1	87	19.1	12.1	0	68.1	2.2	0.3	1965-06-19	1965.46
1632	1632	1965	6	20	11.6	67	21.6	0	1	68.2	10	3.1	1965-06-20	1965.47
1633	1633	1965	6	21	16.4	62	13	0	2	68.6	9.9	3.4	1965-06-21	1965.47
1634	1634	1965	6	22	13.1	65	12.6	1	0	68.8	9.4	2.6	1965-06-22	1965.47
1635	1635	1965	6	23	13	60	10.1	0.1	0	69	10	3	1965-06-23	1965.47
1636	1636	1965	6	24	14.9	49	16.9	0	1	69.3	10	5.7	1965-06-24	1965.48
1637	1637	1965	6	25	19.8	61	30.2	0.4	0	69.8	10	6.1	1965-06-25	1965.48
1638	1638	1965	6	26	20.6	54	32.4	0.5	0	70.5	10	8.1	1965-06-26	1965.48
1639	1639	1965	6	27	18.3	50	21.6	0	1	70.9	10	6.7	1965-06-27	1965.48
1640	1640	1965	6	28	21.2	42	74.9	0	2	71.6	10	34.1	1965-06-28	1965.49
1641	1641	1965	6	29	19.6	38	61.6	0.9	0	72.2	9.8	26.8	1965-06-29	1965.49
1642	1642	1965	6	30	12.3	62	22	3.4	0	72.4	5.7	2.1	1965-06-30	1965.49
1643	1643	1965	7	1	14.6	59	17.6	2	0	71.4	7.4	3	1965-07-01	1965.5
1644	1644	1965	7	2	12	55	54	7.7	0	63.8	3.1	3.2	1965-07-02	1965.5
1645	1645	1965	7	3	8.8	70	37.1	5.4	0	58.5	3.9	1.4	1965-07-03	1965.5
1646	1646	1965	7	4	13.5	59	50	0	1	58.7	9.8	8.2	1965-07-04	1965.5
1647	1647	1965	7	5	11.5	66	27.4	0.3	0	58.9	10	3.6	1965-07-05	1965.51
1648	1648	1965	7	6	13.9	45	28.4	0	1	59.1	9.8	8.2	1965-07-06	1965.51
1649	1649	1965	7	7	12.5	48	32.8	2.7	0	59.3	6	4.6	1965-07-07	1965.51
1650	1650	1965	7	8	7.4	75	38.9	8	0	53.7	2.9	0.9	1965-07-08	1965.52
1651	1651	1965	7	9	8.9	60	46.4	0.1	0	53.7	10	6.2	1965-07-09	1965.52
1652	1652	1965	7	10	14.5	70	54	4.4	0	49.6	4.2	2.8	1965-07-10	1965.52
1653	1653	1965	7	11	16.2	63	28.1	0	1	50	9.3	4.4	1965-07-11	1965.52
1654	1654	1965	7	12	18.5	59	36.4	0	2	50.5	8.9	6.3	1965-07-12	1965.53
1655	1655	1965	7	13	20.1	46	32	0.1	0	51.2	10	10.7	1965-07-13	1965.53
1656	1656	1965	7	14	20.6	41	41	0	1	52	9.4	14.8	1965-07-14	1965.53
1657	1657	1965	7	15	21.8	33	43.2	0	2	52.8	9	20.5	1965-07-15	1965.53
1658	1658	1965	7	16	15.6	47	54.4	0	3	53.2	8.8	13.2	1965-07-16	1965.54
1659	1659	1965	7	17	15.2	37	71.6	2.2	0	53.5	6.4	19.9	1965-07-17	1965.54
1660	1660	1965	7	18	11.5	57	55.4	0.3	0	53.7	10	9.4	1965-07-18	1965.54
1661	1661	1965	7	19	6.8	72	45.7	7.7	0	48.5	2.9	1.1	1965-07-19	1965.55
1662	1662	1965	7	20	10	70	38.9	0.9	0	47.7	8.5	3.2	1965-07-20	1965.55
1663	1663	1965	7	21	11.8	59	13.7	0.1	0	47.8	10	3.3	1965-07-21	1965.55
1664	1664	1965	7	22	13.3	56	43.6	2	0	46.1	6.3	4.9	1965-07-22	1965.55
1665	1665	1965	7	23	11.8	71	64.4	1.6	0	44.6	6.9	5	1965-07-23	1965.56
1666	1666	1965	7	24	18.9	40	79.2	0	1	45.2	9	34.3	1965-07-24	1965.56
1667	1667	1965	7	25	20.1	36	30.2	1.1	0	46	7.9	11.5	1965-07-25	1965.56
1668	1668	1965	7	26	17.9	36	13.3	0	1	46.5	9.1	8	1965-07-26	1965.56
1669	1669	1965	7	27	20.6	36	30.2	0	2	47.2	8.7	12.8	1965-07-27	1965.57
1670	1670	1965	7	28	22.1	28	20.5	0	3	48.1	8.6	13.9	1965-07-28	1965.57
1671	1671	1965	7	29	12.9	65	24.1	7.5	0	45.9	2.9	1.1	1965-07-29	1965.57
1672	1672	1965	7	30	11.7	83	42.5	5.4	0	40.7	3.5	1	1965-07-30	1965.58
1673	1673	1965	7	31	16.6	63	21.6	0.5	0	40.7	9.1	3.8	1965-07-31	1965.58
1674	1674	1965	8	1	20.2	48	37.4	0	1	41.4	8.8	10	1965-08-01	1965.58
1675	1675	1965	8	2	23.6	30	52.2	0	2	42.5	8.4	27.8	1965-08-02	1965.58
1676	1676	1965	8	3	23.1	26	33.8	0	3	43.6	8.3	20.6	1965-08-03	1965.59
1677	1677	1965	8	4	18.5	46	14.4	0.1	0	44.1	10	6.7	1965-08-04	1965.59
1678	1678	1965	8	5	12.3	70	18	1.7	0	44.3	6.7	1.7	1965-08-05	1965.59
1679	1679	1965	8	6	12.5	53	15.8	0	1	44.5	9	3.9	1965-08-06	1965.59
1680	1680	1965	8	7	13.7	40	16.9	0	2	44.8	8.5	6.3	1965-08-07	1965.6
1681	1681	1965	8	8	21.7	27	44.3	0	3	45.7	8.4	23.8	1965-08-08	1965.6
1682	1682	1965	8	9	21.5	24	36	0	4	46.5	8.4	21.7	1965-08-09	1965.6
1683	1683	1965	8	10	17.5	36	29.2	0	5	47	8.4	10.7	1965-08-10	1965.61
1684	1684	1965	8	11	15.7	54	43.6	0.6	0	47.4	9.3	8.5	1965-08-11	1965.61
1685	1685	1965	8	12	8.4	56	27	2.8	0	47.5	5.4	2.4	1965-08-12	1965.61
1686	1686	1965	8	13	10.5	39	25.2	0	1	47.6	9.1	7.7	1965-08-13	1965.61
1687	1687	1965	8	14	15.2	47	33.1	0.2	0	47.9	10	8.8	1965-08-14	1965.62
1688	1688	1965	8	15	19.3	39	28.4	0	1	48.6	9.2	11.2	1965-08-15	1965.62
1689	1689	1965	8	16	18	51	22.7	0	2	49.1	8.8	5.8	1965-08-16	1965.62
1690	1690	1965	8	17	18.4	36	33.1	0.9	0	49.6	8.6	12.4	1965-08-17	1965.62
1691	1691	1965	8	18	14.4	46	49.3	0.9	0	49.9	8.6	11.4	1965-08-18	1965.63
1692	1692	1965	8	19	24.8	26	49.3	1.9	0	51.1	6.7	24.8	1965-08-19	1965.63
1693	1693	1965	8	20	12.2	62	19.8	3.6	0	49.1	4.8	1.7	1965-08-20	1965.63
1694	1694	1965	8	21	11.1	71	54.4	5.7	0	43.5	3.4	1.9	1965-08-21	1965.63
1695	1695	1965	8	22	14.3	67	49	1.8	0	42.1	6.5	4	1965-08-22	1965.64
1696	1696	1965	8	23	17.7	34	46.1	1.2	0	41.4	7.5	15.4	1965-08-23	1965.64
1697	1697	1965	8	24	14	67	19.1	4.9	0	36.8	3.6	1.1	1965-08-24	1965.64
1698	1698	1965	8	25	12.5	82	48.6	6.6	0	30.4	2.8	1	1965-08-25	1965.65
1699	1699	1965	8	26	16.6	53	50.8	0.1	0	30.8	9.8	11.4	1965-08-26	1965.65
1700	1700	1965	8	27	21.3	36	25.2	0.1	0	31.6	9.9	13	1965-08-27	1965.65
1701	1701	1965	8	28	19.7	35	26.3	0	1	32.3	8.2	10.9	1965-08-28	1965.65
1702	1702	1965	8	29	29.7	14	30.6	0	2	34.5	8	34.1	1965-08-29	1965.66
1703	1703	1965	8	30	32.4	10	51.8	0	3	37.4	8	70.3	1965-08-30	1965.66
1704	1704	1965	8	31	32.8	9	34.9	0	4	40.4	8	51.1	1965-08-31	1965.66
1705	1705	1965	9	1	23.3	21	54.4	0	5	41.5	8	38.4	1965-09-01	1965.66
1706	1706	1965	9	2	14.3	41	32	4.3	0	41.8	4.1	4.3	1965-09-02	1965.67
1707	1707	1965	9	3	17	37	33.8	0	1	42.3	8.8	11.9	1965-09-03	1965.67
1708	1708	1965	9	4	23.9	19	36	0	2	43.4	8.5	28.5	1965-09-04	1965.67
1709	1709	1965	9	5	11.3	69	31	10.9	0	37.7	2	0.7	1965-09-05	1965.68
1710	1710	1965	9	6	15.6	51	45	0	1	38.1	8.6	8.8	1965-09-06	1965.68
1711	1711	1965	9	7	24.5	19	33.8	0	2	39.4	8.2	26.8	1965-09-07	1965.68
1712	1712	1965	9	8	20.3	45	22.3	0	3	40.1	8.1	7.1	1965-09-08	1965.68
1713	1713	1965	9	9	26.7	17	14.8	0	4	41.7	8.1	19.4	1965-09-09	1965.69
1714	1714	1965	9	10	26.5	19	22.3	0	5	43.2	8.1	21.4	1965-09-10	1965.69
1715	1715	1965	9	11	16.7	63	30.6	5.7	0	43.1	3.4	1.8	1965-09-11	1965.69
1716	1716	1965	9	12	12.1	87	22.7	5.6	0	37.7	3.3	0.5	1965-09-12	1965.69
1717	1717	1965	9	13	21.4	56	20.9	0.1	0	38.4	10	6	1965-09-13	1965.7
1718	1718	1965	9	14	27.5	24	26.6	0.7	0	39.5	8.5	21.8	1965-09-14	1965.7
1719	1719	1965	9	15	31.3	13	33.8	0	1	42	8.8	44.2	1965-09-15	1965.7
1720	1720	1965	9	16	14.6	57	36.4	6.1	0	41.3	3.2	2.1	1965-09-16	1965.71
1721	1721	1965	9	17	9.8	77	29.9	6.1	0	35.3	3.1	0.8	1965-09-17	1965.71
1722	1722	1965	9	18	12	78	40	11.4	0	24.1	1.8	0.6	1965-09-18	1965.71
1723	1723	1965	9	19	12.3	62	49.7	2.4	0	21.9	4.9	3.5	1965-09-19	1965.71
1724	1724	1965	9	20	12.7	67	61.9	0.2	0	22	8.8	7	1965-09-20	1965.72
1725	1725	1965	9	21	25.5	57	46.4	9.9	0	13.6	1.8	2.2	1965-09-21	1965.72
1726	1726	1965	9	22	22.3	60	31.7	6.9	0	7.8	2.3	1.6	1965-09-22	1965.72
1727	1727	1965	9	23	17.6	66	34.9	3.9	0	4.5	3.2	1.7	1965-09-23	1965.72
1728	1728	1965	9	24	16	66	37.4	4.9	0	0.2	2.7	1.4	1965-09-24	1965.73
1729	1729	1965	9	25	11.6	61	40	0.7	0	0	6.2	3.6	1965-09-25	1965.73
1730	1730	1965	9	26	22.6	29	27.7	0	1	1.2	6.3	11.9	1965-09-26	1965.73
1731	1731	1965	9	27	27.3	25	31.3	0	2	3.3	6.2	17.1	1965-09-27	1965.74
1732	1732	1965	9	28	33.9	15	41.4	0.5	0	7.3	7	42.6	1965-09-28	1965.74
1733	1733	1965	9	29	23.3	33	24.8	0.6	0	8.6	6.9	10.7	1965-09-29	1965.74
1734	1734	1965	9	30	12	82	36	10.1	0	2.7	1.6	0.4	1965-09-30	1965.74
1735	1735	1965	10	1	8.7	86	19.1	8.6	0	0	1.8	0.2	1965-10-01	1965.75
1736	1736	1965	10	2	13.8	71	32.4	2.7	0	0	3.8	1.4	1965-10-02	1965.75
1737	1737	1965	10	3	13	87	31	13.6	0	0	1.2	0.2	1965-10-03	1965.75
1738	1738	1965	10	4	14.1	72	42.5	1.6	0	0	4.8	2.2	1965-10-04	1965.76
1739	1739	1965	10	5	17.9	63	53.3	0.3	0	0.4	7.1	6.3	1965-10-05	1965.76
1740	1740	1965	10	6	27.8	26	26.6	7.4	0	0	2	4.9	1965-10-06	1965.76
1741	1741	1965	10	7	19.8	58	22	1.3	0	0	5.2	2.9	1965-10-07	1965.76
1742	1742	1965	10	8	19.8	48	23.8	1.2	0	0	5.3	4.4	1965-10-08	1965.77
1743	1743	1965	10	9	15.8	75	33.5	6.1	0	0	2.3	0.8	1965-10-09	1965.77
1744	1744	1965	10	10	16.2	62	21.6	1.2	0	0	5.3	2.3	1965-10-10	1965.77
1745	1745	1965	10	11	18.9	48	16.2	0	1	0.8	6.3	4.2	1965-10-11	1965.77
1746	1746	1965	10	12	23.1	33	29.2	0	2	2.1	6.1	10.5	1965-10-12	1965.78
1747	1747	1965	10	13	30.8	12	22.3	0	3	5	6.1	24.3	1965-10-13	1965.78
1748	1748	1965	10	14	20.9	28	59.8	2.4	0	6	4.3	16.9	1965-10-14	1965.78
1749	1749	1965	10	15	20.8	24	17.6	0	1	7	6.7	11	1965-10-15	1965.79
1750	1750	1965	10	16	35.9	6	45	0	2	11.7	6.6	64.1	1965-10-16	1965.79
1751	1751	1965	10	17	25.8	24	29.9	0.3	0	13.4	8	20.5	1965-10-17	1965.79
1752	1752	1965	10	18	22.8	52	17.3	2.2	0	14.6	4.8	3.2	1965-10-18	1965.79
1753	1753	1965	10	19	26.3	23	36	0.5	0	16.3	7.6	24.4	1965-10-19	1965.8
1754	1754	1965	10	20	18.2	50	37.4	0.9	0	17	6.8	6.8	1965-10-20	1965.8
1755	1755	1965	10	21	24.9	36	27.7	0.2	0	18.4	8.6	13.8	1965-10-21	1965.8
1756	1756	1965	10	22	19.5	49	38.9	1	0	19.2	6.7	7.3	1965-10-22	1965.8
1757	1757	1965	10	23	25.6	35	18	2.1	0	18.7	5.1	6.8	1965-10-23	1965.81
1758	1758	1965	10	24	22.5	35	26.6	0.4	0	19.4	8.1	11.8	1965-10-24	1965.81
1759	1759	1965	10	25	21.5	52	32.4	2.8	0	17.6	4.4	4.1	1965-10-25	1965.81
1760	1760	1965	10	26	19.2	42	24.1	0.3	0	18	8.3	8.2	1965-10-26	1965.82
1761	1761	1965	10	27	24.8	27	13.7	0	1	19.5	7.4	11.6	1965-10-27	1965.82
1762	1762	1965	10	28	33.7	11	19.4	0	2	23	7.3	30.4	1965-10-28	1965.82
1763	1763	1965	10	29	37.8	11	35.6	1.3	0	28.2	6.6	46.3	1965-10-29	1965.82
1764	1764	1965	10	30	38.4	8	41.4	7.1	0	30.2	2.7	24.7	1965-10-30	1965.83
1765	1765	1965	10	31	21.5	44	34.6	0.1	0	31.1	9.8	12.3	1965-10-31	1965.83
1766	1766	1965	11	1	22.7	48	35.6	0.2	0	31.9	9.5	11.1	1965-11-01	1965.83
1767	1767	1965	11	2	22.1	32	51.5	0	1	32.9	8.3	24	1965-11-02	1965.83
1768	1768	1965	11	3	33.3	18	50.8	1.5	0	36.1	6.7	44.4	1965-11-03	1965.84
1769	1769	1965	11	4	35.7	14	36.4	0	1	40.1	8.7	52.9	1965-11-04	1965.84
1770	1770	1965	11	5	24.9	32	31.7	1.5	0	41.3	6.9	13.8	1965-11-05	1965.84
1771	1771	1965	11	6	23.7	42	41.8	0.9	0	42.5	8.2	14	1965-11-06	1965.85
1772	1772	1965	11	7	28.8	18	49	1.4	0	44.4	7.2	40.2	1965-11-07	1965.85
1773	1773	1965	11	8	19.7	30	26.6	0.2	0	45.1	10	16.1	1965-11-08	1965.85
1774	1774	1965	11	9	23.3	32	26.6	0	1	46.1	9.1	15.1	1965-11-09	1965.85
1775	1775	1965	11	10	25.2	21	42.8	0	2	47.4	8.7	33.1	1965-11-10	1965.86
1776	1776	1965	11	11	31.2	28	37.4	9.9	0	45	2.3	7.5	1965-11-11	1965.86
1777	1777	1965	11	12	20	46	27	1.3	0	44.4	7.4	7	1965-11-12	1965.86
1778	1778	1965	11	13	18	66	41.8	4.6	0	40.3	3.9	2.4	1965-11-13	1965.86
1779	1779	1965	11	14	22	59	30.6	2.7	0	38.5	5.2	3.7	1965-11-14	1965.87
1780	1780	1965	11	15	19.9	68	24.8	5.6	0	33.7	3.2	1.4	1965-11-15	1965.87
1781	1781	1965	11	16	22.4	50	34.2	1.1	0	33.6	7.3	7.7	1965-11-16	1965.87
1782	1782	1965	11	17	29.3	24	36.4	0.8	0	34.9	8	27.1	1965-11-17	1965.88
1783	1783	1965	11	18	18.5	53	27.7	4.7	0	30.8	3.6	2.6	1965-11-18	1965.88
1784	1784	1965	11	19	20.1	37	27.4	0.2	0	31.4	9.5	12.3	1965-11-19	1965.88
1785	1785	1965	11	20	22.6	37	35.6	0	1	32.4	8.2	14	1965-11-20	1965.88
1786	1786	1965	11	21	21.6	53	46.8	7.6	0	30.9	2.5	3.2	1965-11-21	1965.89
1787	1787	1965	11	22	16.8	60	30.6	4.2	0	27.1	3.7	2.1	1965-11-22	1965.89
1788	1788	1965	11	23	20.7	41	45.7	0.6	0	27.4	8	14.5	1965-11-23	1965.89
1789	1789	1965	11	24	28	28	14.8	0.1	0	29.2	9.7	16.7	1965-11-24	1965.89
1790	1790	1965	11	25	30.9	30	24.8	0	1	31.8	8.2	18.5	1965-11-25	1965.9
1791	1791	1965	11	26	30.2	38	20.2	3.8	0	34.2	4.2	6.4	1965-11-26	1965.9
1792	1792	1965	11	27	26.8	45	39.6	2.5	0	34.6	5.3	8.6	1965-11-27	1965.9
1793	1793	1965	11	28	24.5	38	31.3	2.5	0	33.4	5.2	8.5	1965-11-28	1965.9
1794	1794	1965	11	29	19.8	38	30.6	3.2	0	30.9	4.5	6	1965-11-29	1965.91
1795	1795	1965	11	30	25.4	19	32.4	0	1	32.4	8.2	26.9	1965-11-30	1965.91
1796	1796	1965	12	1	30.4	19	22.3	0	2	34.8	8	24.1	1965-12-01	1965.91
1797	1797	1965	12	2	28.7	24	22.7	0	3	36.8	7.9	19.6	1965-12-02	1965.92
1798	1798	1965	12	3	23.8	39	32	0	4	37.9	7.9	11.9	1965-12-03	1965.92
1799	1799	1965	12	4	27.9	32	18.7	1.7	0	39.7	6.5	10.8	1965-12-04	1965.92
1800	1800	1965	12	5	26.3	37	31	0.8	0	41.2	8.4	14.5	1965-12-05	1965.92
1801	1801	1965	12	6	37.3	7	32.4	0	1	45.7	9	65.3	1965-12-06	1965.93
1802	1802	1965	12	7	36.6	7	35.3	0	2	49.7	8.8	67.6	1965-12-07	1965.93
1803	1803	1965	12	8	28.1	15	59.8	1.5	0	51.5	7.4	57.8	1965-12-08	1965.93
1804	1804	1965	12	9	20.2	34	27.7	0.6	0	52.1	9.6	13.9	1965-12-09	1965.93
1805	1805	1965	12	10	26.2	21	24.5	0	1	53.5	9.5	24.2	1965-12-10	1965.94
1806	1806	1965	12	11	35.6	6	24.8	1.3	0	57	8.1	47.7	1965-12-11	1965.94
1807	1807	1965	12	12	24.6	42	28.1	6.8	0	55.1	3.3	4.3	1965-12-12	1965.94
1808	1808	1965	12	13	23.2	56	23.8	4.5	0	51.6	4.2	2.9	1965-12-13	1965.95
1809	1809	1965	12	14	27.7	25	24.1	0	1	53.2	9.5	22.6	1965-12-14	1965.95
1810	1810	1965	12	15	26.9	29	28.1	0	2	54.7	9.1	19.9	1965-12-15	1965.95
1811	1811	1965	12	16	21.5	55	29.9	4.4	0	55.5	4.4	3.5	1965-12-16	1965.95
1812	1812	1965	12	17	24.4	30	36	0	1	56.6	9.7	22.3	1965-12-17	1965.96
1813	1813	1965	12	18	35.8	5	36.4	0	2	60.1	9.4	76.8	1965-12-18	1965.96
1814	1814	1965	12	19	35.2	20	35.6	4.6	0	63.3	4.5	21.1	1965-12-19	1965.96
1815	1815	1965	12	20	29.3	25	30.6	0	1	65.1	10	28.7	1965-12-20	1965.96
1816	1816	1965	12	21	37.3	12	25.2	0	2	68.9	9.9	51.1	1965-12-21	1965.97
1817	1817	1965	12	22	37.5	9	35.6	0.4	0	72.6	10	74.7	1965-12-22	1965.97
1818	1818	1965	12	23	20.1	42	33.5	3.3	0	73.2	5.8	7.3	1965-12-23	1965.97
1819	1819	1965	12	24	26.7	26	35.3	0	1	74.5	10	28.8	1965-12-24	1965.97
1820	1820	1965	12	25	30.4	25	23.4	0	2	76.3	10	25	1965-12-25	1965.98
1821	1821	1965	12	26	29.6	32	36	0.1	0	77.9	10	26	1965-12-26	1965.98
1822	1822	1965	12	27	28.2	36	27.7	4.9	0	79.3	4.7	8.6	1965-12-27	1965.98
1823	1823	1965	12	28	27.3	41	27	0.7	0	80	10	14.4	1965-12-28	1965.99
[truncated: 31,049 more rows]
